# Supplementary material for: Mapping the Non‐Canonical Splicing Variants: Decrypting the Hidden Genetic Architecture of Idiopathic Male Infertility
Source: Adv Sci (Weinh). 2025 Oct 30;13(9):e15512. doi: 10.1002/advs.202515512 (PMC12904016; doi:10.1002/advs.202515512)
Supplement: Supplementary file 2 — Supplemental Table 1 [file ADVS-13-e15512-s001.xlsx]

## Sheet: Supplementary Tables
Supplymentary tables
Table S1. Curation of reported variants in male infertility
Table S2. Negative and failed validation potential splicing variants
Table S3. Inheritance patterns validation of variants
Table S4. Semen parameters of infertile males harboring splicing variants
Table S5. Filtered variants in patients with male infertility
Table S6. ICSI+AOA clinical outcomes of subjects with NCSV of TMF1
Table S7. Primers information and detailed impact of positive non-canonical splicing variants on mRNA splicing
Table S8. Details of reagents and antibodies

## Sheet: Table S1
Table S1. Curation of reported variants in male infertility
Table S1. Curation of reported variants in male infertility
Chr	Start	End	Ref	Alt	Func.refGene	Gene.refGene	splice_number	spliceAI_max_score	GeneDetail.refGene	ExonicFunc.refGene	AAChange.refGene	cytoBand	ALL.sites.2015_08	gnomad_exome_all	gnomad_exome_eas	gnomad_genome_all	gnomad_genome_eas	CLNREVSTAT	CLNSIG	InterVar_automated	DamagePredCount	missense_number	SIFT_pred	Polyphen2_HVAR_pred	MutationTaster_pred	REVEL_score	CADD_phred	gnomAD_exomes_nhomalt(125,748 samples)	gnomAD_exomes_EAS_nhomalt(9,197 samples)	gnomAD_exomes_controls_nhomalt(54,704 samples)	gnomAD_exomes_controls_EAS_nhomalt(4,523 samples)	gnomAD_genomes_nhomalt(71,702 samples)	gnomAD_genomes_EAS_AF(1,567 samples)	gnomAD_genomes_EAS_nhomalt(1,567 samples)	splice_number	CADDsplice_phred	MaxEntScan	GeneSplicer	ESRseq	Spliceogen	Squirls_max_score	dbscSNV_ADA_SCORE	dbscSNV_RF_SCORE	Kipoisplice_pathogenic	mmsplice_delta_logit_psi	regsnp_fpr	SCAP_max	dpsi_max_tissue	dpsi_zscore
12	18872364	18872364	C	A	splicing	PLCZ1	12	0.3607	NM_001330774:exon5:c.257+1G>T;NM_033123:exon5:c.569+1G>T	.	.	12p12.3	.	5.421e-06	0	.	.	.	.	.	4.4	0	.	.	D	.	33	.	.	.	.	.	.	.	12	33	0.95	0	0.02	0.49	0.987598	1	0.95	0.993031	-4.41516	0.00717489	0.845156	-5.5633	-2.567
9	99017148	99017148	A	C	splicing	HSD17B3	16	0.6736	NM_000197:exon3:c.277+2T>G	.	.	9q22.32	.	.	.	.	.	.	.	.	4.4	0	.	.	D	.	33	.	.	.	.	.	.	.	16	33	7.64	0	0.39	0.99	0.837948	0.9999	0.944	0.990373	-4.84883	0.0116592	0.883218	-59.442	-3.609
9	138589474	138589474	C	T	splicing	SOHLH1	13	0.9936	NM_001012415:exon4:c.346-1G>A;NM_001101677:exon4:c.346-1G>A	.	.	9q34.3	0.00299521	0.0029	0.0097	0.0031	0.0096	criteria_provided,_single_submitter	Benign	.	1.4	0	.	.	D	.	25.6	5	0	2	0	0	0.00990415	0	13	25.6	3.79	0	0.273	0.89	0.511647	0.9998	0.748	0.989469	-2.32284	0.297758	.	-15.1415	-3.085
5	56155534	56155534	T	A	intronic	MAP3K1	13	0.8771	.	.	.	5q11.2	.	.	.	.	.	no_assertion_criteria_provided	Pathogenic	.	.	0	.	.	.	.	.	.	.	.	.	.	.	.	13	22.9	3.93	0	0.667	0.9	0.999983	0.9999	0.962	0.97273	-2.40682	.	0.729873	-0.6729	-1.247
11	73662183	73662183	G	C	splicing	DNAJB13	13	0.5094	NM_001377263:exon1:UTR5;NM_153614:exon1:c.68+1G>C	.	.	11q13.4	.	8.033e-06	0	.	.	no_assertion_criteria_provided	Pathogenic	.	4.4	0	.	.	D	.	33	0	0	0	0	.	.	.	13	33	8.27	6.6185	0.078	1	0.991028	1	0.928	0.988778	-3.49107	.	0.816609	.	.
19	49519803	49519803	C	A	splicing	LHB	15	0.9924	NM_000894:exon2:c.183+1G>T	.	.	19q13.33	.	.	.	.	.	no_assertion_criteria_provided	Pathogenic	.	4.4	0	.	.	D	.	34	.	.	.	.	.	.	.	15	34	8.5	0.185614	0.198	1	0.601612	0.9999	0.942	0.988739	-6.35271	0.00358744	0.941176	-12.6717	-3.014
9	99017146	99017146	T	A	intronic	HSD17B3	15	0.6562	.	.	.	9q22.32	.	0.0003	0	0.0003	0	criteria_provided,_multiple_submitters,_no_conflicts	Pathogenic	.	.	0	.	.	.	.	.	.	.	.	.	.	.	.	15	23.6	5.18	0	0.199	0.96	0.0459094	0.9985	0.872	0.918242	-3.18265	0.000896861	0.639723	-29.9428	-3.352
9	26978261	26978261	G	A	exonic	IFT74	14	0.9621	.	nonsynonymous SNV	IFT74:NM_001099222:exon3:c.G256A:p.G86S,IFT74:NM_001099223:exon3:c.G256A:p.G86S,IFT74:NM_001099224:exon3:c.G256A:p.G86S,IFT74:NM_001349928:exon3:c.G256A:p.G86S,IFT74:NM_025103:exon3:c.G256A:p.G86S	9p21.2	.	.	.	.	.	.	.	Uncertain significance	16.2	0	D	D	D	0.508	35	.	.	.	.	.	.	.	14	35	6.15	3.29106	0.141	0.98	0.99394	1	0.998	0.966477	-3.44106	.	.	-5.0946	-2.51
4	57686748	57686748	G	C	intronic	SPINK2	14	0.9482	.	.	.	4q12	.	.	.	.	.	no_assertion_criteria_provided	Pathogenic	.	.	0	.	.	.	.	.	.	.	.	.	.	.	.	14	24.7	0.36	0	0.058	0.99	0.0152388	0.9991	0.964	0.98811	-4.74301	0.0134529	0.787522	-19.0381	-3.174
20	5966567	5966567	G	A	splicing	MCM8	16	0.9407	NM_032485:exon16:c.1954-1G>A;NM_001281521:exon16:c.2074-1G>A;NM_001281520:exon16:c.1954-1G>A;NM_001281522:exon15:c.1813-1G>A;NM_182802:exon16:c.1906-1G>A	.	.	20p12.3	.	3.979e-06	0	.	.	no_assertion_criteria_provided	Pathogenic	.	4.4	0	.	.	D	.	34	0	0	0	0	.	.	.	16	34	7.66	3.14751	0.286	0.98	0.991923	1	0.946	0.989973	-1.93645	0.00627803	0.879501	-39.9457	-3.475
10	135372457	135372457	T	C	splicing	SYCE1	15	0.9563	NM_001143763:exon4:c.197-2A>G;NM_130784:exon4:c.89-2A>G;NM_001143764:exon4:c.197-2A>G	.	.	10q26.3	.	8.117e-06	0	.	.	no_assertion_criteria_provided	Pathogenic	.	4.4	0	.	.	D	.	33	0	0	0	0	.	.	.	15	33	6.86	0.495267	0.433	0.3	0.9947	0.9999	0.772	0.987989	-1.70555	0.0412556	0.985839	-23.7814	-3.259
16	1907733	1907733	T	G	intronic	MEIOB	13	0.9132	.	.	.	16p13.3	.	.	.	.	.	.	.	.	.	0	.	.	.	.	.	.	.	.	.	.	.	.	13	22.8	4.75	0	0.427	0.94	0.0614055	0.9876	0.684	0.898713	-2.84502	.	0.736721	-1.5806	-1.75
20	20037445	20037445	G	A	intronic	CFAP61	16	0.7122	.	.	.	20p11.23	.	1.594e-05	0	.	.	.	.	.	.	0	.	.	.	.	.	.	.	.	.	.	.	.	16	23.5	9.11	3.80599	0.066	1	0.986871	1	0.998	0.990536	-4.66648	0	0.383372	-40.8687	-3.491
X	8538536	8538536	T	C	intronic	ANOS1	15	0.925	.	.	.	Xp22.31	.	.	.	.	.	.	.	.	.	0	.	.	.	.	.	.	.	.	.	.	.	.	15	18.48	4.59	0	0.227	0.93	0.991067	0.9858	0.762	0.904085	-2.49155	0.00627803	0.274827	-1.8132	-1.838
7	72754638	72754638	A	G	splicing	FKBP6	15	0.9981	NM_001281304:exon5:c.499-2A>G;NM_001135211:exon6:c.574-2A>G;NM_003602:exon6:c.589-2A>G;NM_001362789:exon5:c.454-2A>G	.	.	7q11.23	.	4.009e-06	0	.	.	.	.	.	3.4	0	.	.	D	.	33	0	0	0	0	.	.	.	15	33	7.95	14.1211	0.537	1	0.936117	1	0.804	0.967246	-2.93846	0.0439462	0.922658	-1.3373	-1.644
6	38831647	38831647	A	G	splicing	DNAH8	16	0.6815	NM_001206927:exon45:c.6311-2A>G;NM_001371:exon44:c.5660-2A>G	.	.	6p21.2	.	.	.	3.185e-05	0	.	.	.	4.4	0	.	.	D	.	33	.	.	.	.	0	0	0	16	33	5.75	4.85478	0.301	0.97	0.97801	1	0.93	0.975616	-1.95844	0.0233184	0.882073	-3.7502	-2.304
2	99685462	99685462	C	A	splicing	TSGA10	16	0.9948	NM_182911:exon14:c.1108-1G>T;NM_001349014:exon11:c.781-1G>T;NM_001349013:exon11:c.781-1G>T;NM_001349012:exon13:c.1108-1G>T;NM_025244:exon15:c.1108-1G>T	.	.	2q11.2	.	.	.	.	.	.	.	.	4.4	0	.	.	D	.	33	.	.	.	.	.	.	.	16	33	8.6	0	0.536	1	0.964177	0.9999	0.934	0.988798	-2.98034	0.0394619	0.788671	-16.0768	-3.108
10	135372379	135372379	A	G	splicing	SYCE1	16	0.97	NM_001143763:exon4:c.271+2T>C;NM_130784:exon4:c.163+2T>C;NM_001143764:exon4:c.271+2T>C	.	.	10q26.3	.	.	.	.	.	.	.	.	4.4	0	.	.	D	.	32	.	.	.	.	.	.	.	16	32	7.75	0	0.385	0.99	0.968721	0.9992	0.69	0.987975	-2.12256	0.00627803	0.990484	-42.2161	-3.5
2	74802563	74802563	A	G	exonic;splicing	M1AP;M1AP	16	0.9693	NM_001281296:exon7:c.1074+2T>C;NM_001321739:exon7:c.1074+2T>C;NM_138804:exon7:c.1074+2T>C	nonsynonymous SNV	M1AP:NM_001281295:exon7:c.T1076C:p.V359A	2p13.1	.	.	.	.	.	.	.	.	4.4	0	.	.	D	.	33	.	.	.	.	.	.	.	16	33	7.76	0	0.443	0.99	0.996041	0.9999	0.868	0.982256	-1.11288	0.00807175	0.954152	-3.9195	-2.335
12	7016610	7016610	G	A	splicing	LRRC23	13	0.9623	NM_201650:exon5:c.621+1G>A;NM_001135217:exon5:c.621+1G>A;NM_006992:exon5:c.621+1G>A	.	.	12p13.31	.	.	.	3.188e-05	0	.	.	.	9.16	0	D	B	D	0.231	33	.	.	.	.	0	0	0	13	33	8.18	0	0.352	0.99	0.984073	1	0.886	0.988973	-0.934884	.	.	-3.5178	-2.26
16	72188109	72188109	C	A	splicing	PMFBP1	15	0.8813	NM_001160213:exon5:UTR5;NM_031293:exon4:c.414+1G>T	.	.	16q22.2	.	1.593e-05	0.0002	.	.	.	.	.	4.4	0	.	.	D	.	34	0	0	0	0	.	.	.	15	34	8.5	0	0.121	1	0.97568	1	0.942	0.991481	-5.24663	0.00358744	0.933391	-34.6733	-3.421
20	20051496	20051496	A	G	splicing	CFAP61	15	0.9744	NM_015585:exon3:c.144-2A>G;NM_001167816:exon2:c.144-2A>G	.	.	20p11.23	.	.	.	.	.	.	.	.	3.4	0	.	.	D	.	26.7	.	.	.	.	.	.	.	15	26.7	7.96	1.20207	0.306	1	0.931888	1	0.834	0.984056	-2.05668	0.0215247	0.866013	-5.4578	-2.556
7	72745658	72745658	A	T	splicing	FKBP6	16	0.9944	NM_001281304:exon4:c.379-2A>T;NM_001135211:exon5:c.454-2A>T;NM_003602:exon5:c.469-2A>T	.	.	7q11.23	.	.	.	.	.	.	.	.	4.4	0	.	.	D	.	33	.	.	.	.	.	.	.	16	33	5.49	4.49614	0.316	0.97	0.975665	1	0.914	0.984772	-2.18782	0.0161435	0.889978	-18.3972	-3.155
17	3346467	3346467	C	T	splicing	SPATA22	16	0.7058	NM_001321336:exon8:c.852+1G>A;NM_032598:exon8:c.900+1G>A;NM_001321337:exon8:c.900+1G>A;NM_001170697:exon8:c.900+1G>A;NM_001170695:exon8:c.900+1G>A;NM_001170696:exon7:c.771+1G>A;NM_001170698:exon8:c.900+1G>A	.	.	17p13.2	.	4.087e-06	0	.	.	.	.	.	4.4	0	.	.	D	.	32	0	0	0	0	0	0	0	16	32	8.18	0	0.435	0.99	0.969928	1	0.946	0.991281	-3.06339	0.00358744	0.931661	-28.8389	-3.339
12	122386887	122386887	C	G	intronic	CFAP251	15	0.9789	.	.	.	12q24.31	.	.	.	.	.	.	.	.	.	0	.	.	.	.	.	.	.	.	.	.	.	.	15	25.1	6.61	0	0.304	0.99	0.565241	0.9996	0.95	0.937109	-3.43315	0.000896861	0.500431	-11.0384	-2.958
9	127265358	127265358	C	A	exonic	NR5A1	13	0.5621	.	nonsynonymous SNV	NR5A1:NM_004959:exon3:c.G244T:p.A82S	9q33.3	.	.	.	.	.	.	.	Uncertain significance	19.2	0	D	D	D	0.787	34	.	.	.	.	.	.	.	13	34	8.59	0	0.181	0.98	0.736912	1	0.928	0.943245	-2.5451	.	.	-2.0319	-1.911
1	91818710	91818710	C	A	splicing	HFM1	15	0.9958	NM_001017975:exon15:c.1730-1G>T	.	.	1p22.2	.	.	.	.	.	.	.	.	4.4	0	.	.	D	.	34	.	.	.	.	.	.	.	15	34	4.42	0	0.254	0.93	0.931218	1	0.904	0.983225	-2.81775	0.0520179	0.992375	-2.9871	-2.152
3	39156234	39156234	G	A	splicing	TTC21A	17	0.9929	NM_145755:exon6:c.716+1G>A;NM_001105513:exon5:c.593+1G>A;NM_001366899:exon6:c.716+1G>A;NM_001366900:exon6:c.716+1G>A	.	.	3p22.2	.	.	.	.	.	no_assertion_criteria_provided	Pathogenic	.	4.4	0	.	.	D	.	34	.	.	.	.	.	.	.	17	34	8.18	9.12278	0.429	0.99	0.984747	0.9999	0.94	0.993123	-4.23322	0.00358744	0.8391	-21.9549	-3.23
X	66905851	66905851	G	C	exonic;splicing	AR;AR	17	0.9898	NM_000044:exon3:c.1769-1G>C;NM_001011645:exon4:c.173-1G>C;NM_001348063:exon3:c.1769-1G>C;NM_001348061:exon3:c.1769-1G>C	nonsynonymous SNV	AR:NM_001348064:exon2:c.G1685C:p.R562T	Xq12	.	.	.	.	.	.	.	.	4.5	0	.	.	D	.	33	.	.	.	.	.	.	.	17	33	5.93	8.75505	0.504	0.98	0.97161	0.9999	0.952	0.98215	-2.00491	0.00627803	0.928983	-5.2788	-2.532
2	74786002	74786002	C	T	splicing	M1AP	13	0.9171	NM_001281296:exon10:c.1423-1G>A;NM_001321739:exon11:c.1435-1G>A;NM_138804:exon11:c.1435-1G>A	.	.	2p13.1	.	.	.	.	.	.	.	.	4.4	0	.	.	D	.	34	.	.	.	.	.	.	.	13	34	5.33	0	0.487	0.97	0.506168	1	0.936	0.999124	-3.10755	.	0.994553	.	.
6	109225609	109225609	G	A	splicing	ARMC2	15	0.9816	NM_001286609:exon7:c.528+1G>A;NM_032131:exon8:c.1023+1G>A	.	.	6q21	.	.	.	.	.	no_assertion_criteria_provided	Pathogenic	.	4.4	0	.	.	D	.	34	.	.	.	.	.	.	.	15	34	8.19	0	0.099	1	0.977854	1	0.938	0.99072	-2.7122	0.000896861	0.887385	-3.9669	-2.342
3	111899409	111899409	A	G	splicing	SLC9C1	15	0.9431	NM_001320531:exon21:c.2604+2T>C;NM_183061:exon22:c.2748+2T>C	.	.	3q13.2	0.000199681	4.576e-05	0	.	.	.	.	.	4.4	0	.	.	D	.	32	0	0	0	0	0	0	0	15	32	7.75	0	0.77	0.99	0.959246	0.9895	0.594	0.972615	-0.79213	0.0107623	0.992215	-20.8248	-3.206
3	52420175	52420175	G	A	splicing	DNAH1	16	0.9984	NM_015512:exon55:c.8626-1G>A	.	.	3p21.1	.	.	.	.	.	no_assertion_criteria_provided	Pathogenic	.	4.4	0	.	.	D	.	35	.	.	.	.	.	.	.	16	35	7.83	7.66608	0.064	1	0.972983	1	0.934	0.985302	-2.70263	0.0278027	0.805011	-6.2538	-2.639
8	36692389	36692389	A	C	intronic	KCNU1	16	0.63	.	.	.	8p11.23	.	2.883e-05	0.0004	.	.	.	.	.	.	0	.	.	.	.	.	.	.	.	.	.	.	.	16	22.8	4.82	1.43815	0.419	0.94	0.978153	0.9974	0.772	0.900136	-2.78778	0.000896861	0.706697	-41.1514	-3.491
4	147754957	147754957	C	A	splicing	TTC29	15	0.9982	NM_001317806:exon9:c.977+1G>T;NM_031956:exon9:c.977+1G>T;NM_001300761:exon10:c.1055+1G>T	.	.	4q31.22	.	.	.	.	.	no_assertion_criteria_provided	Pathogenic	.	4.4	0	.	.	D	.	34	.	.	.	.	.	.	.	15	34	8.51	1.73435	0.274	1	0.441345	1	0.936	0.994421	-6.18817	0.000896861	0.965398	-13.8312	-3.05
9	80863790	80863790	G	A	splicing	CEP78	15	0.9619	NM_001330691:exon8:c.1069+1G>A;NM_001330694:exon8:c.1069+1G>A;NM_001349839:exon8:c.1069+1G>A;NM_001349840:exon8:c.1069+1G>A;NM_001098802:exon8:c.1069+1G>A;NM_001330693:exon8:c.1069+1G>A;NM_001349838:exon8:c.1069+1G>A;NM_032171:exon8:c.1069+1G>A	.	.	9q21.2	.	.	.	.	.	.	.	.	4.4	0	.	.	D	.	33	.	.	.	.	0	0	0	15	33	8.18	0	0.165	0.99	0.950528	1	0.928	0.98992	-0.683418	0.00269058	0.883218	-34.3317	-3.412
9	99008878	99008878	A	G	intronic	HSD17B3	6	0.5585	.	.	HSD17B3:c.490-6T>C	9q22.32	.	0	0	.	.	.	.	.	.	0	.	.	.	.	.	.	.	.	.	.	.	.	6	17.1	0.84	0	0.329	0.95	0.0663512	0.0897	0.394	0.0478065	-0.322817	.	0.858871	-2.781	-2.104
2	31756441	31756441	C	T	exonic	SRD5A2	8	0.8695	.	nonsynonymous SNV	SRD5A2:uc002rnw.1:exon4:c.544G>A:p.G182S	2p23.1	.	3.096e-05	0	0.0002	0	no_assertion_criteria_provided	Pathogenic	Uncertain significance	3.5	0	.	.	.	.	24	0	0	0	0	0	0	0	8	24	7.83	0	0.221	0.99	0.991391	.	.	0.979805	-4.16866	.	.	-8.8291	-2.846
16	4833970	4833970	C	T	exonic	SEPTIN12	5	0.7106	.	synonymous SNV	SEPTIN12:NM_144605:exon5:c.G474A:p.V158V	16p13.3	0.313099	0.2897	0.3051	0.2366	0.317	no_assertion_criteria_provided	risk_factor	Benign	.	0	.	.	.	.	.	.	.	.	.	.	.	.	5	15.61	3.67	0	0.16	0.79	0.0083318	.	.	0.523858	-0.0239343	.	.	0.1173	0.534
5	56176984	56176984	C	T	exonic	MAP3K1	7	0.9169	.	stopgain	MAP3K1:NM_005921:exon13:c.C2254T:p.Q752X	5q11.2	.	.	.	.	.	.	.	Pathogenic	5.6	0	.	.	A	.	47	.	.	.	.	.	.	.	7	47	7.76	0	0.922	0.97	0.0421383	.	.	.	-0.299928	.	.	-87.2799	-5.814
X	66766518	66766518	C	T	exonic	AR	6	0.6246	.	synonymous SNV	AR:NM_000044:exon1:c.C1530T:p.S510S,AR:NM_001348061:exon1:c.C1530T:p.S510S,AR:NM_001348063:exon1:c.C1530T:p.S510S,AR:NM_001348064:exon1:c.C1530T:p.S510S	Xq12	.	.	.	.	.	.	.	Likely benign	.	0	.	.	.	.	.	.	.	.	.	.	.	.	6	16.23	1.86	2.52795	0.406	0.95	0.286472	.	.	.	-0.02488	.	0.605194	.	.
X	66943587	66943587	C	T	exonic	AR	6	0.5454	.	synonymous SNV	AR:NM_000044:exon8:c.C2667T:p.S889S,AR:NM_001011645:exon9:c.C1071T:p.S357S	Xq12	.	.	.	.	.	no_assertion_criteria_provided	Pathogenic	Likely benign	.	0	.	.	.	.	.	.	.	.	.	.	.	.	6	14.72	3.18	1.80844	0.255	0.95	0.0344952	.	.	.	-0.110753	.	0.55149	.	.
19	39013756	39013756	G	A	splicing	RYR1	16	0.9689	NM_000540:exon68:c.10347+1G>A;NM_001042723:exon68:c.10347+1G>A	.	.	19q13.2	.	3.995e-06	0	.	.	criteria_provided,_multiple_submitters,_no_conflicts	Pathogenic/Likely_pathogenic	.	4.4	0	.	.	D	.	33	0	0	0	0	.	.	.	16	33	8.18	12.7896	0.302	0.99	0.997986	1	0.928	0.989152	-3.89037	0.00358744	0.989619	-8.0725	-2.79
12	32955491	32955491	C	G	splicing	PKP2	16	0.9833	NM_001005242:exon10:c.2014-1G>C;NM_004572:exon11:c.2146-1G>C	.	.	12p11.21	.	3.184e-05	0	3.184e-05	0	.	.	.	4.4	0	.	.	A	.	33	0	0	0	0	0	0	0	16	33	5.39	0	0.546	0.97	0.0189422	0.9999	0.886	0.980703	-1.0295	0.00717489	0.833321	-29.2438	-3.352
16	15813166	15813166	C	T	splicing	MYH11	15	0.9975	NM_001040113:exon37:c.5104-1G>A;NM_002474:exon36:c.5083-1G>A;NM_022844:exon36:c.5083-1G>A;NM_001040114:exon37:c.5104-1G>A	.	.	16p13.11	.	.	.	.	.	criteria_provided,_single_submitter	Likely_pathogenic	.	4.4	0	.	.	D	.	34	.	.	.	.	.	.	.	15	34	4.6	0.618741	0.135	0.98	0.983336	0.9999	0.926	0.986568	-2.00606	0.026009	0.809642	-5.7435	-2.586
19	57744826	57744826	A	G	splicing	AURKC	16	0.9883	NM_001015878:exon5:c.436-2A>G;NM_003160:exon5:c.334-2A>G;NM_001015879:exon5:c.379-2A>G	.	.	19q13.43	.	.	.	.	.	no_assertion_criteria_provided	Pathogenic	.	4.4	0	.	.	D	.	32	.	.	.	.	.	.	.	16	32	7.96	8.03989	0.334	1	0.563066	1	0.93	0.975089	-2.18685	0.00807175	0.978214	-5.8413	-2.596
20	31587880	31587880	C	T	exonic	SUN5	12	0.3318	.	nonsynonymous SNV	SUN5:NM_080675:exon5:c.G340A:p.G114R	20q11.21	.	.	.	.	.	.	.	Uncertain significance	8.2	0	D	D	D	0.225	34	.	.	.	.	.	.	.	12	34	5.01	0	0.344	1	0.992741	1	1	0.943503	-3.73005	.	.	-6.5381	-2.663
X	69871403	69871403	C	T	splicing	TEX11	15	0.9917	NM_031276:exon17:c.1381-1G>A;NM_001003811:exon18:c.1426-1G>A	.	.	Xq13.1	.	.	.	.	.	.	.	.	4.4	0	.	.	D	.	33	.	.	.	.	.	.	.	15	33	4.56	0	0.066	0.98	0.92703	1	0.928	0.988272	-3.24572	0.0269058	0.754322	-5.4849	-2.559
12	122386969	122386969	T	C	splicing	CFAP251	16	0.984	NM_001178003:exon8:c.1269+2T>C;NM_144668:exon8:c.1269+2T>C	.	.	12q24.31	.	.	.	.	.	.	.	.	4.4	0	.	.	D	.	33	.	.	.	.	.	.	.	16	33	7.76	0	0.499	0.99	0.994087	0.9999	0.866	0.987375	-1.4535	0.00358744	0.846021	-22.8507	-3.24
14	60923816	60923816	G	C	intronic	C14orf39	14	0.3554	.	.	.	14q23.1	.	.	.	.	.	.	.	.	.	0	.	.	.	.	.	.	.	.	.	.	.	.	14	23.4	8.32	0	0.361	1	0.00616083	0.9999	0.978	0.984783	-3.46942	0.00896861	0.592742	-1.7108	-1.801
9	99007628	99007628	T	A	exonic	HSD17B3	9	0.1854	.	nonsynonymous SNV	HSD17B3:NM_000197:exon8:c.A605T:p.K202M	9q22.32	.	.	.	.	.	.	.	Likely pathogenic	19.2	0	D	D	D	0.912	33	.	.	.	.	.	.	.	9	33	8.37	0	0.281	0.38	0.0470188	0.9925	0.768	0.494399	-0.913313	.	.	-2.5346	-2.05
12	63987866	63987866	C	T	splicing	DPY19L2	15	0.2586	NM_173812:exon16:c.1580+1G>A	.	.	12q14.2	.	4.386e-06	0	.	.	.	.	.	3.4	0	.	.	D	.	25	0	0	0	0	.	.	.	15	25	8.18	0	0.391	0.99	0.976334	1	0.762	0.993956	-2.98603	0.00358744	0.926471	-10.3564	-2.926
2	48956335	48956335	T	A	exonic	LHCGR	9	0.5452	.	nonsynonymous SNV	LHCGR:NM_000233:exon3:c.A265T:p.I89L	2p16.3	.	.	.	.	.	.	.	Uncertain significance	14.2	0	D	B	D	0.485	24.5	.	.	.	.	.	.	.	9	24.5	8.19	3.1748	0.567	0.94	0.0168403	.	.	0.496672	-0.730737	.	.	-4.6841	-2.455
2	48925940	48925940	C	T	splicing	LHCGR	13	0.2717	NM_000233:exon9:c.681-1G>A	.	.	2p16.3	.	.	.	.	.	.	.	.	4.4	0	.	.	D	.	34	.	.	.	.	.	.	.	13	34	1.79	0	0.329	0.99	0.951729	1	0.938	0.985132	-2.99343	0.00627803	0.876521	-37.3583	-3.449
11	32413514	32413514	G	A	intronic	WT1	10	0.4986	.	.	.	11p13	.	.	.	.	.	criteria_provided,_single_submitter	Pathogenic	.	.	0	.	.	.	.	.	.	.	.	.	.	.	.	10	21.6	2.84	0	0.047	0.8	0.0918236	.	.	0.672483	-1.32217	0.0367713	0.317151	4.1564	2.457
1	3692359	3692359	G	T	exonic	SMIM1	11	0.3534	.	nonsynonymous SNV	SMIM1:NM_001379690:exon3:c.G111T:p.R37S,SMIM1:NM_001379691:exon3:c.G111T:p.R37S,SMIM1:NM_001163724:exon4:c.G111T:p.R37S,SMIM1:NM_001288583:exon4:c.G111T:p.R37S	1p36.32	.	9.875e-05	0	0.0001	0	.	.	Uncertain significance	7.14	0	D	B	D	.	29	0	0	0	0	0	0	0	11	29	7.64	4.37304	0.58	0.74	0.956112	0.9038	0.542	0.894374	-1.60542	.	0	.	.
7	117180399	117180399	A	G	exonic	CFTR	11	0.5325	.	nonsynonymous SNV	CFTR:NM_000492:exon8:c.A1115G:p.Q372R	7q31.2	.	.	.	.	.	.	.	Uncertain significance	15.2	0	T	P	D	0.78	33	.	.	.	.	.	.	.	11	33	7.96	2.26841	0.23	0.76	0.200936	0.9997	0.972	0.79737	-1.33037	.	.	-0.1191	-0.504
15	45258441	45258441	G	A	exonic	TERB2	11	0.9783	.	nonsynonymous SNV	TERB2:NM_152448:exon5:c.G434A:p.S145N	15q21.1	.	1.093e-05	0	.	.	.	.	Uncertain significance	6.18	0	T	B	D	0.091	33	0	0	0	0	.	.	.	11	33	9.41	0	0.087	1	0.992565	1	0.926	0.990324	-4.14124	.	.	-1.5054	-1.719
17	4645111	4645111	G	A	exonic	ZMYND15	12	0.3521	.	nonsynonymous SNV	ZMYND15:NM_001136046:exon3:c.G827A:p.R276Q,ZMYND15:NM_001267822:exon3:c.G827A:p.R276Q,ZMYND15:NM_032265:exon3:c.G827A:p.R276Q	17p13.2	.	5.436e-05	5.624e-05	3.187e-05	0	.	.	Uncertain significance	7.2	0	D	B	D	0.063	33	0	0	0	0	0	0	0	12	33	10.4	5.03961	0.42	1	0.777485	1	0.978	0.996069	-3.30579	.	.	-0.4926	-1.084
20	31584129	31584129	C	T	splicing	SUN5	15	0.3738	NM_080675:exon7:c.425+1G>A	.	.	20q11.21	.	1.194e-05	5.44e-05	.	.	.	.	.	4.4	0	.	.	D	.	31	0	0	0	0	.	.	.	15	31	8.18	0	0.77	0.99	0.965792	1	0.906	0.992319	-3.78147	0.00269058	0.987889	-28.9585	-3.342
X	69871300	69871300	C	T	exonic	TEX11	12	0.8886	.	nonsynonymous SNV	TEX11:NM_031276:exon17:c.G1483A:p.A495T,TEX11:NM_001003811:exon18:c.G1528A:p.A510T	Xq13.1	.	.	.	.	.	.	.	Likely pathogenic	15.19	0	D	D	N	0.666	33	.	.	.	.	.	.	.	12	33	8.76	0.053383	0.591	1	0.991676	1	0.996	0.991191	-4.08786	.	.	-0.9657	-1.451
X	149671542	149671542	A	G	splicing	MAMLD1	14	0.4045	NM_001177466:exon4:c.1966-2A>G;NM_005491:exon5:c.2041-2A>G	.	.	Xq28	.	.	.	.	.	.	.	.	4.4	0	.	.	D	.	24.6	.	.	.	.	.	.	.	14	24.6	5.31	1.4837	0.622	0.95	0.94861	0.4003	0.698	0.985703	-1.52585	0.0251121	0.942266	-8.12	-2.794
12	18876477	18876477	C	G	splicing	PLCZ1	9	0.4357	NM_033123:exon4:c.136-1G>C	.	.	12p12.3	.	4.035e-06	0	.	.	.	.	.	4.4	0	.	.	D	.	32	0	0	0	0	0	0	0	9	32	1.64	0	0.381	0.83	0.0118346	1	0	0.0508852	-2.08959	.	0.992375	-1.0808	-1.517
11	66555629	66555629	A	G	splicing	C11orf80	17	0.5015	NM_024650:exon5:c.524-2A>G;NM_001302084:exon3:c.26-2A>G	.	.	11q13.2	.	4.056e-06	0	.	.	.	.	.	4.4	0	.	.	D	.	33	0	0	0	0	0	0	0	17	33	7.96	8.00623	0.504	1	0.93592	1	0.94	0.981222	-2.32332	0.0224215	0.978214	-13.8049	-3.049
17	76435174	76435174	G	A	exonic	DNAH17	13	0.2542	.	stopgain	DNAH17:NM_173628:exon73:c.C11803T:p.Q3935X	17q25.3	.	4.01e-06	0	.	.	.	.	Uncertain significance	6.6	0	.	.	A	.	60	0	0	0	0	.	.	.	13	60	2.91	0.583669	0.393	0.8	0.030597	0.9977	0.92	0.758876	-2.0446	.	.	-49.0365	-3.522
3	119422069	119422069	G	C	exonic	CFAP91	13	0.4785	.	nonsynonymous SNV	CFAP91:NM_033364:exon1:c.G124C:p.D42H	3q13.33	0.000199681	9.099e-05	0	3.185e-05	0	no_assertion_criteria_provided	Pathogenic	Uncertain significance	11.19	0	D	D	D	0.588	34	0	0	0	0	0	0	0	13	34	4.3	2.67018	0.77	0.92	0.996197	1	0.978	0.781381	-2.64439	.	.	.	.
10	118615261	118615261	A	G	exonic	ENO4	13	0.7707	.	nonsynonymous SNV	ENO4:NM_001242699:exon2:c.A293G:p.K98R	10q25.3	0.000199681	0.0004	0	.	.	.	.	Uncertain significance	6.13	0	.	.	D	0.112	28.6	0	0	0	0	0	0	0	13	28.6	2.27	2.89451	0.091	1	0.116121	0.9999	0.982	0.767583	-1.45769	.	.	-9.6805	-2.892
3	172737276	172737276	C	T	exonic	SPATA16	13	0.8007	.	nonsynonymous SNV	SPATA16:NM_031955:exon4:c.G848A:p.R283Q	3q26.31	.	0.0003	0	0.0003	0	criteria_provided,_single_submitter	Uncertain_significance	Likely pathogenic	10.2	0	D	D	A	0.3	35	0	0	0	0	0	0	0	13	35	7.96	0	0.354	0.85	0.986245	1	0.998	0.855773	-2.35226	.	.	-4.6428	-2.447
X	19086835	19086835	C	A	exonic	ADGRG2	13	0.883	.	stopgain	ADGRG2:NM_001079858:exon3:c.G118T:p.E40X,ADGRG2:NM_001079859:exon3:c.G118T:p.E40X,ADGRG2:NM_001079860:exon3:c.G118T:p.E40X,ADGRG2:NM_001184833:exon3:c.G118T:p.E40X,ADGRG2:NM_001184834:exon3:c.G118T:p.E40X,ADGRG2:NM_001184835:exon3:c.G118T:p.E40X,ADGRG2:NM_001184836:exon3:c.G118T:p.E40X,ADGRG2:NM_001184837:exon3:c.G118T:p.E40X,ADGRG2:NM_005756:exon3:c.G118T:p.E40X	Xp22.13	.	.	.	.	.	.	.	Pathogenic	4.5	0	.	.	A	.	44	.	.	.	.	.	.	.	13	44	9.3	0	0.166	1	0.290743	1	1	0.987876	-4.13821	.	.	-59.1632	-3.609
17	7708390	7708390	C	T	exonic	DNAH2	13	0.9686	.	nonsynonymous SNV	DNAH2:NM_020877:exon60:c.C9298T:p.R3100W	17p13.1	.	2.398e-05	0.0001	6.375e-05	0	.	.	Uncertain significance	12.19	0	D	D	D	0.459	34	0	0	0	0	0	0	0	13	34	1.28	2.61243	0.617	0.38	0.121207	0.9621	0.632	0.841049	-1.78527	.	0	-1.7263	-1.807
16	1903136	1903136	C	T	splicing	MEIOB	15	0.7368	NM_152764:exon9:c.683-1G>A;NM_001163560:exon9:c.683-1G>A	.	.	16p13.3	.	8.172e-06	0	.	.	.	.	.	4.4	0	.	.	D	.	33	0	0	0	0	.	.	.	15	33	8.18	0	0.035	0.89	0.984151	1	0.932	0.990168	-2.02945	0.00807175	0.936819	-15.7673	-3.101
2	172306465	172306465	C	T	exonic	DCAF17	13	0.9712	.	stopgain	DCAF17:NM_001164821:exon5:c.C535T:p.Q179X,DCAF17:NM_025000:exon5:c.C535T:p.Q179X	2q31.1	.	.	.	3.187e-05	0	.	.	Pathogenic	5.6	0	.	.	A	.	56	.	.	.	.	0	0	0	13	56	1.91	2.62527	0.393	0.11	0.444167	0.9974	0.914	0.799912	-2.18969	.	.	-74.3284	-3.916
1	154110715	154110715	C	T	splicing	NUP210L	15	0.7608	NM_207308:exon6:c.718-1G>A;NM_001159484:exon6:c.718-1G>A	.	.	1q21.3	.	.	.	.	.	.	.	.	4.4	0	.	.	D	.	33	.	.	.	.	.	.	.	15	33	7.69	0	0.261	0.99	0.930942	1	0.932	0.984832	-2.5804	0.00627803	0.923747	-3.6177	-2.278
3	113114596	113114596	C	T	splicing	CFAP44	15	0.7861	NM_001164496:exon15:c.1890+1G>A;NM_018338:exon15:c.1890+1G>A	.	.	3q13.2	.	.	.	.	.	.	.	.	4.4	0	.	.	D	.	32	.	.	.	.	.	.	.	15	32	8.18	0	0.051	0.99	0.984583	1	0.936	0.993477	-3.24831	0.00179372	0.846913	-53.7672	-3.562
10	105953623	105953623	C	T	splicing	CFAP43	14	0.7925	NM_025145:exon11:c.1442+1G>A	.	.	10q25.1	.	7.996e-06	0	.	.	.	.	.	4.5	0	.	.	D	.	27.6	0	0	0	0	0	0	0	14	27.6	8.18	0	0.263	0.99	0.988198	1	0.932	0.992685	-3.77871	.	0.988754	-16.6266	-3.121
9	99017150	99017150	C	T	exonic	HSD17B3	14	0.5969	.	nonsynonymous SNV	HSD17B3:NM_000197:exon3:c.G277A:p.E93K	9q22.32	.	3.984e-06	0	.	.	.	.	Likely pathogenic	9.2	0	T	P	D	0.584	35	0	0	0	0	.	.	.	14	35	7.96	0	0.443	0.86	0.995357	1	0.994	0.812425	-3.13298	.	.	-4.2865	-2.394
11	32413517	32413517	C	T	splicing	WT1	10	0.8322	NM_001198552:exon8:c.745+1G>A;NM_001367854:exon5:c.259+1G>A;NM_024426:exon9:c.1447+1G>A	.	.	11p13	.	.	.	.	.	.	.	.	4.4	0	.	.	D	.	33	.	.	.	.	.	.	.	10	33	8.75	0	0.295	0.99	0.979062	.	.	0.939938	-3.14737	0.00358744	0.958589	-21.2711	-3.213
X	8768120	8768120	A	G	splicing	FAM9A	14	0.8342	NM_001171186:exon2:c.91+2T>C;NM_174951:exon2:c.91+2T>C	.	.	Xp22.31	.	.	.	.	.	.	.	.	1.4	0	.	.	D	.	22.5	.	.	.	.	0	0	0	14	22.5	7.76	0	0.604	0.99	0.807443	0.9997	0.712	0.982035	-0.44847	0.160538	1	-25.4772	-3.291
6	160230045	160230045	A	T	splicing	PNLDC1	16	0.8785	NM_173516:exon9:c.607-2A>T;NM_001271862:exon9:c.640-2A>T	.	.	6q25.3	.	.	.	.	.	.	.	.	2.4	0	.	.	D	.	23.2	.	.	.	.	.	.	.	16	23.2	5.73	5.93571	0.13	0.98	0.992379	0.9999	0.76	0.982507	-3.04343	0.0439462	0.994553	-34.1644	-3.405
3	52428678	52428678	G	C	splicing	DNAH1	16	0.8942	NM_015512:exon67:c.10823+1G>C	.	.	3p21.1	.	.	.	.	.	.	.	.	4.4	0	.	.	D	.	34	.	.	.	.	.	.	.	16	34	8.27	0	0.39	1	0.969516	1	0.96	0.990624	-3.78798	0.00358744	0.840915	-2.4052	-2.016
14	45624663	45624663	G	A	splicing	FANCM	15	0.898	NM_001308133:exon7:c.1318+1G>A;NM_020937:exon8:c.1396+1G>A;NM_001308134:exon8:c.1396+1G>A	.	.	14q21.2	.	.	.	.	.	.	.	.	4.4	0	.	.	D	.	33	.	.	.	.	.	.	.	15	33	8.18	0	0.13	0.99	0.977922	1	0.936	0.993026	-3.98195	0.00358744	0.955017	-53.8483	-3.562
3	119434591	119434591	G	A	splicing	CFAP91	14	0.9005	NM_001320317:exon5:c.496+1G>A;NM_001320318:exon4:c.304+1G>A;NM_001320316:exon6:c.622+1G>A;NM_033364:exon6:c.682+1G>A	.	.	3q13.33	.	3.977e-06	0	.	.	no_assertion_criteria_provided	Pathogenic	.	11.16	0	D	D	D	0.416	34	0	0	0	0	.	.	.	14	34	8.18	0	0.511	0.99	0.98622	1	0.94	0.994027	-3.57927	.	.	-23.9927	-3.263
X	107224898	107224898	C	T	splicing	TEX13B	14	0.9016	NM_031273:exon2:c.459+1G>A	.	.	Xq22.3	0.00768212	0.0023	7.304e-05	0.0063	0	.	.	.	0.4	0	.	.	N	.	22.7	9	0	3	0	10	0	0	14	22.7	8.18	0	0.301	0.99	0.699224	0.9999	0.73	0.989145	-2.95204	0.058296	.	-22.3431	-3.233
10	15103722	15103722	G	A	splicing	OLAH	16	0.9026	NM_001039702:exon4:c.164-1G>A;NM_018324:exon5:c.323-1G>A	.	.	10p13	.	.	.	3.187e-05	0	.	.	.	2.4	0	.	.	D	.	29.9	.	.	.	.	.	.	.	16	29.9	5.68	8.53352	0.347	0.97	0.961747	0.9999	0.914	0.989461	-2.6033	0.064574	0.984749	-23.7466	-3.259
13	32945092	32945092	G	A	splicing	BRCA2	15	0.9205	NM_000059:exon20:c.8488-1G>A	.	.	13q13.1	.	.	.	.	.	reviewed_by_expert_panel	Pathogenic	.	4.4	0	.	.	D	.	34	.	.	.	.	.	.	.	15	34	8.75	0	0.008	1	0.978873	0.9999	0.89	0.9935	-2.12534	0.00717489	0.980847	-6.9784	-2.702
6	31711803	31711803	G	A	splicing	MSH5	13	0.9308	NM_002441:exon6:c.537+1G>A;NM_172165:exon6:c.537+1G>A;NM_025259:exon6:c.537+1G>A;NM_172166:exon6:c.537+1G>A	.	.	6p21.33	.	.	.	.	.	.	.	.	3.3	0	.	.	.	.	33	.	.	.	.	0	0	0	13	33	8.75	4.77153	0.157	1	0.994012	1	0.936	0.988791	-0.688521	0.00358744	0.960208	-30.5736	-3.362
12	63962999	63962999	C	T	intronic	DPY19L2	15	0.3764	.	.	.	12q14.2	.	.	.	.	.	.	.	.	.	0	.	.	.	.	.	.	.	.	.	.	.	.	15	23.3	8.75	0	0.395	1	0.950245	1	0.992	0.990915	-4.53839	0	0.515012	-34.7455	-3.421
16	90104258	90104258	T	C	splicing	GAS8	17	0.9326	NM_001286209:exon8:c.936+2T>C;NM_001286208:exon7:c.435+2T>C;NM_001286205:exon8:c.762+2T>C;NM_001481:exon8:c.1011+2T>C	.	.	16q24.3	.	7.954e-06	0	3.186e-05	0	.	.	.	4.4	0	.	.	D	.	26.5	0	0	0	0	0	0	0	17	26.5	7.75	11.6541	0.429	0.99	0.957712	0.9996	0.718	0.974016	-0.865996	0.0278027	0.962803	-25.7973	-3.293
X	66863249	66863249	G	A	exonic	AR	15	0.8304	.	nonsynonymous SNV	AR:NM_000044:exon2:c.G1768A:p.G590R,AR:NM_001348061:exon2:c.G1768A:p.G590R,AR:NM_001348063:exon2:c.G1768A:p.G590R,AR:NM_001011645:exon3:c.G172A:p.G58R	Xq12	.	.	.	.	.	.	.	Uncertain significance	14.16	0	D	.	D	0.898	36	.	.	.	.	.	.	.	15	36	7.46	5.85698	0.588	0.99	0.993023	1	1	0.974114	-3.54164	.	.	-6.6158	-2.671
9	99003190	99003190	C	G	splicing	HSD17B3	16	0.9466	NM_000197:exon10:c.673-1G>C	.	.	9q22.32	.	.	.	.	.	.	.	.	4.4	0	.	.	D	.	33	.	.	.	.	.	.	.	16	33	8.06	0	0.709	1	0.0268415	1	0.948	0.976229	-1.5223	0.00896861	0.85512	-9.5077	-2.884
5	13817655	13817655	A	G	splicing	DNAH5	15	0.9478	NM_001369:exon42:c.6988+2T>C	.	.	5p15.2	.	.	.	.	.	.	.	.	4.4	0	.	.	D	.	33	.	.	.	.	.	.	.	15	33	7.75	0	0.39	0.99	0.980366	0.9923	0.652	0.978066	-0.900748	0.0224215	0.843426	-15.8083	-3.101
17	48629543	48629543	T	A	splicing	SPATA20	16	0.9507	NM_001258373:exon14:c.1777+2T>A;NM_001258372:exon13:c.1909+2T>A;NM_022827:exon14:c.1957+2T>A	.	.	17q21.33	.	3.644e-05	0	3.189e-05	0	.	.	.	4.4	0	.	.	D	.	34	0	0	0	0	0	0	0	16	34	8.18	6.85534	0.332	0.99	0.968414	1	0.942	0.988489	-3.10254	0.0116592	0.831931	-24.7527	-3.279
1	91818210	91818210	T	A	splicing	HFM1	15	0.9556	NM_001017975:exon16:c.1832-2A>T	.	.	1p22.2	.	8.648e-06	0	.	.	.	.	.	4.4	0	.	.	D	.	34	0	0	0	0	0	0	0	15	34	2.79	0	0.341	0.98	0.0111652	1	0.922	0.990071	-1.67116	0.00807175	0.829239	-2.7098	-2.091
2	207613909	207613909	T	C	splicing	MDH1B	15	0.9556	NM_001330224:exon7:c.579-2A>G;NM_001039845:exon7:c.1053-2A>G;NM_001330223:exon6:c.759-2A>G;NM_001282940:exon7:c.1053-2A>G;NM_001330225:exon6:c.579-2A>G;NM_001330226:exon6:c.759-2A>G	.	.	2q33.3	.	2.394e-05	0	.	.	.	.	.	4.4	0	.	.	D	.	33	0	0	0	0	0	0	0	15	33	7.96	0	0.148	1	0.998208	1	0.928	0.973387	-3.00133	0.0358744	0.873638	-4.3401	-2.402
4	184187109	184187109	G	A	intronic	WWC2	15	0.9546	.	.	.	4q35.1	.	.	.	.	.	.	.	.	.	0	.	.	.	.	.	.	.	.	.	.	.	.	15	28.5	8.77	0	0.066	1	0.98361	1	0.988	0.990175	-3.2274	0	0.381062	-13.0129	-3.023
X	69843798	69843798	A	C	splicing	TEX11	15	0.9595	NM_031276:exon20:c.1751+2T>G;NM_001003811:exon21:c.1796+2T>G	.	.	Xq13.1	.	.	.	.	.	.	.	.	2.4	0	.	.	D	.	32	.	.	.	.	.	.	.	15	32	7.64	0	0.005	0.99	0.98964	1	0.88	0.990155	-3.8193	0.00627803	0.700764	-37.2411	-3.449
X	66766605	66766605	G	A	splicing	AR	14	0.9618	NM_000044:exon1:c.1616+1G>A;NM_001011645:exon1:UTR5;NM_001348064:exon1:c.1616+1G>A;NM_001348063:exon1:c.1616+1G>A;NM_001348061:exon1:c.1616+1G>A	.	.	Xq12	.	.	.	.	.	.	.	.	4.4	0	.	.	D	.	34	.	.	.	.	.	.	.	14	34	8.18	6.26257	0.77	0.99	0.994167	1	0.93	0.991616	-3.2764	.	0.806014	.	.
3	180377370	180377370	T	C	splicing	CCDC39	16	0.9667	NM_181426:exon6:c.610-2A>G	.	.	3q26.33	.	0.0001	0	6.369e-05	0	criteria_provided,_single_submitter	Pathogenic	.	4.4	0	.	.	D	.	34	0	0	0	0	0	0	0	16	34	7.71	0	0.511	0.99	0.99394	1	0.944	0.977366	-1.57467	0.0161435	0.874429	-34.2241	-3.412
X	30322942	30322942	T	C	splicing	NR0B1	13	0.9689	NM_000475:exon2:c.1169-2A>G	.	.	Xp21.2	.	.	.	.	.	.	.	.	4.4	0	.	.	D	.	32	.	.	.	.	.	.	.	13	32	3.28	0	0.299	0.84	0.988709	1	0.848	0.998699	-2.50482	0.0295964	0.523965	.	.
9	127255308	127255308	C	T	splicing	NR5A1	16	0.9745	NM_004959:exon5:c.990+1G>A	.	.	9q33.3	.	.	.	.	.	.	.	.	4.4	0	.	.	D	.	33	.	.	.	.	.	.	.	16	33	8.19	0	0.429	1	0.966471	1	0.924	0.988901	-2.2766	0	0.850454	-8.934	-2.851
5	42629206	42629206	G	A	splicing	GHR	15	0.9789	NM_000163:exon3:c.136+1G>A;NM_001242399:exon3:c.157+1G>A;NM_001242400:exon4:c.136+1G>A;NM_001242401:exon4:c.136+1G>A;NM_001242402:exon3:c.136+1G>A;NM_001242403:exon3:c.136+1G>A;NM_001242404:exon3:c.136+1G>A;NM_001242405:exon3:c.136+1G>A;NM_001242406:exon2:c.136+1G>A;NM_001242462:exon2:c.136+1G>A	.	.	5p12	.	4.308e-06	0	.	.	.	.	.	4.4	0	.	.	D	.	33	0	0	0	0	.	.	.	15	33	8.18	1.75776	0.288	0.99	0.985056	1	0.934	0.98926	-3.48577	0.000896861	0.92128	-43.0382	-3.5
X	66863250	66863250	G	T	splicing	AR	16	0.9789	NM_000044:exon2:c.1768+1G>T;NM_001011645:exon3:c.172+1G>T;NM_001348063:exon2:c.1768+1G>T;NM_001348061:exon2:c.1768+1G>T	.	.	Xq12	.	.	.	.	.	.	.	.	4.4	0	.	.	D	.	34	.	.	.	.	.	.	.	16	34	8.5	8.17083	0.346	1	0.986323	1	0.932	0.991787	-5.9067	0.000896861	0.814279	-30.2298	-3.357
X	8998301	8998301	C	T	splicing	FAM9B	16	0.9826	NM_205849:exon5:c.281+1G>A	.	.	Xp22.31	0.000264901	8.219e-05	0	.	.	.	.	.	0.4	0	.	.	N	.	22.7	0	0	0	0	0	0	0	16	22.7	8.19	0	0.401	1	0.890641	1	0.622	0.90609	-3.64994	0.0295964	0.0260939	-7.3141	-2.729
4	184182687	184182687	T	G	splicing	WWC2	14	0.9847	NM_024949:exon11:c.1909+2T>G	.	.	4q35.1	.	.	.	.	.	.	.	.	3.4	0	.	.	D	.	33	.	.	.	.	.	.	.	14	33	7.64	4.43806	0.276	0.99	0.97602	1	0.84	0.991643	-4.42689	0.0161435	0.810554	-1.0342	-1.49
5	35692670	35692670	A	G	splicing	SPEF2	15	0.9854	NM_024867:exon12:c.1745-2A>G	.	.	5p13.2	.	8.784e-06	0.0001	3.184e-05	0.0006	no_assertion_criteria_provided	Pathogenic	.	2.4	0	.	.	D	.	33	0	0	0	0	0	0.000319285	0	15	33	2.26	4.74545	0.381	0.06	0.961737	0.9999	0.74	0.983414	-2.35644	0.0286996	0.923747	-10.405	-2.927
16	70884561	70884561	G	C	intronic	HYDIN	15	.	.	.	.	16q22.2	.	.	.	.	.	.	.	.	.	0	.	.	.	.	.	.	.	.	.	.	.	.	15	22.5	13.2	0	0.408	1	0.00934635	0.9999	0.966	0.999678	-2.1651	0.000896861	0.564516	-5.3158	-2.536
9	127245285	127245285	C	A	splicing	NR5A1	12	0.9859	NM_004959:exon7:c.1139-1G>T	.	.	9q33.3	.	.	.	.	.	.	.	.	4.4	0	.	.	D	.	34	.	.	.	.	.	.	.	12	34	1.73	0	0.622	0.98	0.994768	1	0.954	0.999244	-3.06075	.	0.855036	.	.
3	52395676	52395676	G	A	splicing	DNAH1	16	0.9865	NM_015512:exon30:c.4875-1G>A	.	.	3p21.1	.	4.332e-06	5.959e-05	.	.	.	.	.	4.4	0	.	.	D	.	26.9	.	.	.	.	.	.	.	16	26.9	8.75	4.32897	0.267	1	0.951397	0.9999	0.864	0.991426	-1.19511	0.00896861	0.793028	-1.5934	-1.754
1	151747644	151747644	T	C	splicing	TDRKH	15	0.9873	NM_006862:exon11:c.1435-2A>G;NM_001083964:exon11:c.1300-2A>G;NM_001083963:exon11:c.1435-2A>G;NM_001083965:exon11:c.1435-2A>G	.	.	1q21.3	.	.	.	.	.	.	.	.	4.4	0	.	.	D	.	35	.	.	.	.	.	.	.	15	35	7.96	0	0.205	1	0.91059	1	0.93	0.976475	-2.79788	0.0663677	0.930283	-24.1933	-3.265
1	242048615	242048615	G	C	splicing	EXO1	16	0.9879	NM_001319224:exon14:c.2209-1G>C;NM_130398:exon15:c.2212-1G>C;NM_006027:exon13:c.2212-1G>C;NM_003686:exon13:c.2212-1G>C	.	.	1q43	0.00119808	0.0016	0	0.0018	0	criteria_provided,_conflicting_interpretations	Conflicting_interpretations_of_pathogenicity	.	3.4	0	.	.	D	.	33	2	0	0	0	1	0	0	16	33	10.58	0	0.52	1	0.950973	1	0.944	0.986499	-1.88957	0.0295964	0.794034	-1.9667	-1.89
12	18852725	18852725	T	G	intronic	PLCZ1	16	0.7408	.	.	.	12p12.3	.	.	.	.	.	.	.	.	.	0	.	.	.	.	.	.	.	.	.	.	.	.	16	23.6	6.16	0	0.632	0.98	0.357405	0.9999	0.916	0.968406	-3.21996	0.000896861	0.662818	-7.4602	-2.742
17	4646755	4646755	G	A	intronic	ZMYND15	16	0.8152	.	.	.	17p13.2	.	1.197e-05	0	.	.	.	.	.	.	0	.	.	.	.	.	.	.	.	.	.	.	.	16	21.8	7.92	4.55132	0.265	0.99	0.149811	0.9997	0.874	0.984628	-3.81652	0.0295964	0.919169	-2.4409	-2.026
10	135370662	135370662	T	C	splicing	SYCE1	15	0.9887	NM_001143763:exon7:c.375-2A>G;NM_130784:exon7:c.267-2A>G;NM_001143764:exon7:c.375-2A>G	.	.	10q26.3	.	.	.	.	.	.	.	.	4.4	0	.	.	D	.	32	.	.	.	.	.	.	.	15	32	5.36	0.363649	0.231	0.97	0.538172	1	0.748	0.981659	-2.23761	0.0394619	0.981481	-26.7867	-3.315
22	42101506	42101506	A	G	splicing	MEI1	16	0.9888	NM_152513:exon3:c.299-2A>G	.	.	22q13.2	.	.	.	.	.	.	.	.	3.4	0	.	.	D	.	33	.	.	.	.	.	.	.	16	33	1.76	1.81512	0.62	0.99	0.970485	1	0.884	0.974129	-3.06407	0.0206278	0.942266	-18.161	-3.144
9	80879065	80879065	G	T	splicing	CEP78	16	0.9898	NM_001330691:exon13:c.1459-1G>T;NM_001330694:exon13:c.1459-1G>T;NM_001349839:exon13:c.1462-1G>T;NM_001349840:exon13:c.1462-1G>T;NM_001098802:exon13:c.1462-1G>T;NM_001330693:exon13:c.1459-1G>T;NM_001349838:exon13:c.1459-1G>T;NM_032171:exon13:c.1462-1G>T	.	.	9q21.2	.	.	.	.	.	.	.	.	4.4	0	.	.	D	.	34	.	.	.	.	.	.	.	16	34	8.6	5.48715	0.133	1	0.951352	1	0.934	0.985757	-2.68261	0.0331839	0.861656	-5.288	-2.534
X	69830352	69830352	C	G	splicing	TEX11	15	0.9899	NM_031276:exon21:c.1792+1G>C;NM_001003811:exon22:c.1837+1G>C	.	.	Xq13.1	.	.	.	.	.	.	.	.	4.4	0	.	.	D	.	33	.	.	.	.	.	.	.	15	33	8.27	0	0.095	1	0.00576372	1	0.942	0.992377	-4.37073	0.00538117	0.770316	-9.7599	-2.895
15	55731780	55731780	C	T	splicing	DNAAF4	13	0.9904	NM_001033560:exon7:c.784-1G>A;NM_001033559:exon7:c.784-1G>A;NM_130810:exon7:c.784-1G>A	.	.	15q21.3	.	.	.	.	.	.	.	.	4.4	0	.	.	D	.	33	.	.	.	.	0	0	0	13	33	8.75	0	0.187	1	0.951992	1	0.94	0.990605	-2.05515	0.0152466	0.849663	-1.0742	-1.513
2	172291592	172291592	G	C	splicing	DCAF17	17	0.9912	NM_025000:exon2:c.127-1G>C;NM_001164821:exon2:c.127-1G>C	.	.	2q31.1	.	.	.	.	.	.	.	.	4.4	0	.	.	D	.	33	.	.	.	.	.	.	.	17	33	7.97	4.59137	0.592	1	0.981122	1	0.8	0.98124	-2.19448	0.00717489	0.900871	-17.9667	-3.141
2	84934643	84934643	G	A	splicing	DNAH6	16	0.992	NM_001370:exon54:c.8852-1G>A	.	.	2p11.2	.	.	.	.	.	.	.	.	4.4	0	.	.	D	.	33	.	.	.	.	.	.	.	16	33	4.16	0.040782	0.848	0.95	0.95029	1	0.94	0.990014	-1.78908	0.026009	0.803863	-1.9082	-1.869
9	127253508	127253508	C	G	splicing	NR5A1	17	0.992	NM_004959:exon6:c.991-1G>C	.	.	9q33.3	.	.	.	.	.	.	.	.	4.4	0	.	.	D	.	33	.	.	.	.	.	.	.	17	33	15.19	4.71807	0.693	1	0.0665531	1	0.934	0.970162	-1.711	0.00717489	0.742847	-9.1917	-2.867
7	50132663	50132663	C	T	splicing	ZPBP	12	0.9928	NM_001159878:exon1:c.127+1G>A;NM_007009:exon1:c.127+1G>A	.	.	7p12.2	.	.	.	.	.	.	.	.	2.5	0	.	.	D	.	33	.	.	.	.	.	.	.	12	33	8.18	0	0.205	0.99	0.959354	1	0.8	0.992958	-3.8752	.	0.858131	.	.
X	69964014	69964014	C	T	splicing	TEX11	16	0.9949	NM_031276:exon10:c.747+1G>A;NM_001003811:exon11:c.792+1G>A	.	.	Xq13.1	.	.	.	.	.	.	.	.	3.4	0	.	.	D	.	31	.	.	.	.	.	.	.	16	31	8.19	0	0.397	1	0.975273	1	0.776	0.990331	-3.67083	0.00717489	0.753653	-8.0489	-2.789
X	66931242	66931242	A	G	splicing	AR	17	0.9954	NM_000044:exon4:c.1886-2A>G;NM_001011645:exon5:c.290-2A>G	.	.	Xq12	.	.	.	.	.	.	.	.	4.4	0	.	.	D	.	34	.	.	.	.	.	.	.	17	34	7.95	6.31599	0.66	1	0.971605	1	0.928	0.976001	-2.24673	0.0295964	0.900003	-5.1368	-2.515
4	147858745	147858745	C	T	splicing	TTC29	15	0.9958	NM_001317806:exon4:c.176+1G>A;NM_031956:exon4:c.176+1G>A;NM_001300761:exon5:c.254+1G>A	.	.	4q31.22	0.000599042	0.0002	0	0.0011	0	.	.	.	4.4	0	.	.	D	.	36	0	0	0	0	0	0	0	15	36	8.18	0	0.331	0.99	0.972839	1	0.936	0.990647	-4.79182	0.000896861	0.99308	-17.9551	-3.141
16	72160032	72160032	C	A	splicing	PMFBP1	16	0.997	NM_001160213:exon16:c.1654-1G>T;NM_031293:exon15:c.2089-1G>T	.	.	16q22.2	.	.	.	.	.	.	.	.	2.4	0	.	.	D	.	26.1	.	.	.	.	.	.	.	16	26.1	3.39	0	0.391	0.97	0.963981	0.9999	0.842	0.986545	-2.42248	0.0331839	0.972767	-5.6132	-2.572
6	38758182	38758182	G	T	splicing	DNAH8	16	0.9974	NM_001206927:exon20:c.2781+1G>T;NM_001371:exon19:c.2130+1G>T	.	.	6p21.2	.	.	.	.	.	.	.	.	4.4	0	.	.	D	.	34	.	.	.	.	.	.	.	16	34	8.51	0	0.468	1	0.984648	1	0.94	0.99328	-5.63855	0.00179372	0.871204	-39.6509	-3.467
9	127253359	127253359	C	A	splicing	NR5A1	15	0.9976	NM_004959:exon6:c.1138+1G>T	.	.	9q33.3	.	.	.	.	.	.	.	.	4.4	0	.	.	D	.	36	.	.	.	.	.	.	.	15	36	8.5	0	0.277	1	0.991707	1	0.92	0.988497	-7.03768	0.00269058	0.854665	-39.3738	-3.467
10	105912486	105912486	T	G	splicing	CFAP43	16	0.9976	NM_025145:exon28:c.3541-2A>C	.	.	10q25.1	.	.	.	.	.	no_assertion_criteria_provided	Pathogenic	.	4.4	0	.	.	D	.	32	.	.	.	.	.	.	.	16	32	4.94	0	0.789	0.98	0.960607	1	0.932	0.980721	-2.55297	0.115695	0.889978	-40.976	-3.491
8	61761072	61761072	A	G	splicing	CHD7	17	0.9978	NM_017780:exon24:c.5211-2A>G	.	.	8q12.2	.	.	.	.	.	.	.	.	4.4	0	.	.	D	.	34	.	.	.	.	.	.	.	17	34	7.95	13.6105	0.647	1	0.977221	1	0.926	0.969829	-2.92446	0.0358744	0.769601	-34.4386	-3.418
6	79752559	79752559	C	G	splicing	PHIP	15	0.9987	NM_017934:exon7:c.600+1G>C	.	.	6q14.1	.	.	.	.	.	.	.	.	4.4	0	.	.	D	.	34	.	.	.	.	.	.	.	15	34	8.27	0	0.054	1	0.00800978	1	0.944	0.991101	-3.22807	0.00269058	0.912237	-3.9539	-2.34
1	91742184	91742184	C	T	splicing	HFM1	16	0.999	NM_001017975:exon32:c.3588+1G>A	.	.	1p22.2	.	2.463e-05	0	.	.	.	.	.	4.4	0	.	.	D	.	33	0	0	0	0	0	0	0	16	33	8.18	0	0.826	0.99	0.983521	1	0.936	0.993992	-3.2844	0.00269058	0.946367	-16.2935	-3.111
16	70993725	70993725	T	C	splicing	HYDIN	13	.	NM_001270974:exon39:c.5969-2A>G	.	.	16q22.2	.	4.167e-06	0	.	.	.	.	.	3.4	0	.	.	N	.	22.5	0	0	0	0	.	.	.	13	22.5	7.95	0	0.365	1	0.64343	0.9999	0.742	0.980978	-2.74143	0.2	1	-15.0506	-3.083
16	71021826	71021826	C	T	splicing	HYDIN	14	.	NM_001270974:exon27:c.4194+1G>A	.	.	16q22.2	.	.	.	.	.	.	.	.	4.4	0	.	.	D	.	32	.	.	.	.	.	.	.	14	32	8.18	0	0.295	0.99	0.97833	1	0.912	0.989985	-2.25209	0.00269058	0.929931	-14.5878	-3.072
16	70925789	70925789	T	C	splicing	HYDIN	14	.	NM_001270974:exon57:c.9418-2A>G	.	.	16q22.2	.	.	.	.	.	.	.	.	4.4	0	.	.	D	.	29	.	.	.	.	.	.	.	14	29	7.96	0	0.38	1	0.951504	1	0.944	0.97386	-2.34236	0.0278027	0.923747	-2.0433	-1.915
16	70913507	70913507	C	T	splicing	HYDIN	14	.	NM_001270974:exon61:c.10367+1G>A	.	.	16q22.2	.	.	.	.	.	.	.	.	4.4	0	.	.	D	.	32	.	.	.	.	.	.	.	14	32	8.18	0	0.295	0.99	0.973838	1	0.93	0.991502	-3.44797	0.000896861	0.945502	-6.5063	-2.661
16	70989277	70989277	C	T	splicing	HYDIN	15	.	NM_001270974:exon40:c.6316+1G>A	.	.	16q22.2	.	0	0	.	.	.	.	.	4.4	0	.	.	D	.	28.7	.	.	.	.	.	.	.	15	28.7	8.18	0	0.397	0.99	0.980893	1	0.936	0.991123	-3.75776	0.00358744	0.965398	-18.4011	-3.155
12	63991589	63991589	C	T	exonic	DPY19L2	14	0.7869	.	synonymous SNV	DPY19L2:NM_173812:exon14:c.G1461A:p.A487A	12q14.2	.	1.225e-05	0	0.0001	0	.	.	Uncertain significance	.	0	.	.	.	.	.	.	.	.	.	.	.	.	14	24.3	6.26	0	0.309	0.98	0.98828	1	0.972	0.960538	-3.50785	.	0.598152	-8.8431	-2.846
10	105944769	105944769	C	T	intronic	CFAP43	15	0.7465	.	.	.	10q25.1	.	.	.	.	.	.	.	.	.	0	.	.	.	.	.	.	.	.	.	.	.	.	15	15.52	7	0	0.286	0.99	0.775306	0.9999	0.986	0.978666	-3.25926	0.00358744	0.836028	-8.0421	-2.787
7	89901273	89901273	G	A	splicing	CFAP69	14	0.6157	NM_001039706:exon8:c.860+1G>A;NM_001363438:exon8:c.860+1G>A;NM_001160138:exon8:c.806+1G>A	.	.	7q21.13	.	.	.	.	.	no_assertion_criteria_provided	Pathogenic	.	5.6	0	.	.	D	.	32	.	.	.	.	.	.	.	14	32	8.18	0	0.184	0.99	0.987681	1	0.942	0.990622	-2.44754	.	0.926471	-1.8891	-1.863
3	52431061	52431061	G	A	splicing	DNAH1	17	0.7831	NM_015512:exon73:c.11787+1G>A	.	.	3p21.1	.	2.724e-05	0	.	.	.	.	.	4.4	0	.	.	D	.	33	0	0	0	0	0	0	0	17	33	8.18	11.5694	0.537	0.99	0.981944	1	0.902	0.987088	-4.23826	0.00627803	0.92301	-5.3776	-2.544
7	117175465	117175465	G	C	exonic	CFTR	14	0.9534	.	nonsynonymous SNV	CFTR:NM_000492:exon6:c.G743C:p.R248T	7q31.2	.	7.958e-06	0	.	.	no_assertion_provided	not_provided	Uncertain significance	19.2	0	D	D	D	0.867	36	0	0	0	0	.	.	.	14	36	8.06	0	0.481	0.99	0.993382	1	1	0.988495	-4.84217	.	.	-2.118	-1.937
3	52423603	52423603	G	C	splicing	DNAH1	16	0.9133	NM_015512:exon60:c.9621+1G>C	.	.	3p21.1	.	.	.	.	.	.	.	.	4.4	0	.	.	D	.	33	.	.	.	.	.	.	.	16	33	8.27	11.0463	0.362	1	0.945289	1	0.914	0.988303	-1.9594	0.00538117	0.835306	-30.1928	-3.357
17	76464967	76464967	T	C	splicing	DNAH17	15	0.9574	NM_173628:exon55:c.8512-2A>G	.	.	17q25.3	.	.	.	.	.	.	.	.	3.4	0	.	.	D	.	32	.	.	.	.	.	.	.	15	32	16.04	0	0.113	0.98	0.974367	1	0.916	0.981716	-1.99567	0.00807175	0.842048	-19.4928	-3.18
3	52402755	52402755	A	G	splicing	DNAH1	16	0.9678	NM_015512:exon37:c.5766-2A>G	.	.	3p21.1	.	3.217e-05	0.0004	.	.	.	.	.	4.4	0	.	.	D	.	33	0	0	0	0	.	.	.	16	33	6.56	4.09727	0.331	0.99	0.964259	1	0.924	0.979666	-1.58469	0.00807175	0.858334	-7.4733	-2.745
3	52413920	52413920	G	C	splicing	DNAH1	16	0.9724	NM_015512:exon48:c.7378-1G>C	.	.	3p21.1	.	.	.	.	.	.	.	.	4.4	0	.	.	D	.	33	.	.	.	.	.	.	.	16	33	6.59	2.26773	0.19	0.99	0.967012	1	0.904	0.991345	-0.933919	0.0107623	0.856996	-4.9683	-2.496
3	52417875	52417875	G	C	splicing	DNAH1	16	0.9855	NM_015512:exon52:c.8151-1G>C	.	.	3p21.1	.	.	.	.	.	.	.	.	4.4	0	.	.	D	.	34	.	.	.	.	.	.	.	16	34	8.05	5.32831	0.035	1	0.980971	1	0.954	0.98731	-2.28511	0.0672646	0.829815	-3.6901	-2.291
3	52432179	52432179	G	A	splicing	DNAH1	15	0.9882	NM_015512:exon75:c.12089+1G>A	.	.	3p21.1	.	.	.	.	.	.	.	.	4.4	0	.	.	D	.	34	.	.	.	.	.	.	.	15	34	8.18	1.19552	0.136	0.99	0.982209	1	0.94	0.993781	-2.89834	0.000896861	0.851211	-18.4399	-3.159
17	76422537	76422537	C	T	splicing	DNAH17	14	0.9903	NM_173628:exon79:c.12915+1G>A	.	.	17q25.3	.	.	.	.	.	.	.	.	4.5	0	.	.	D	.	35	.	.	.	.	.	.	.	14	35	8.18	0	0.292	0.99	0.990358	1	0.938	0.99275	-4.43251	.	0.807958	-22.5938	-3.233
3	52396518	52396518	G	A	splicing	DNAH1	9	0.994	NM_015512:exon31:c.5094+1G>A	.	.	3p21.1	.	.	.	.	.	.	.	.	4.4	0	.	.	D	.	33	.	.	.	.	.	.	.	9	33	1.47	1.05187	0.411	0.32	0.977843	.	.	0.994207	-6.01126	0.00627803	0.822304	-20.0267	-3.189
3	52405961	52405961	G	T	splicing	DNAH1	17	0.9941	NM_015512:exon42:c.6526-1G>T	.	.	3p21.1	.	.	.	.	.	.	.	.	4.4	0	.	.	D	.	28.5	.	.	.	.	.	.	.	17	28.5	15.78	4.7494	0.476	0.95	0.960272	0.9999	0.944	0.991169	-2.5326	0.0269058	0.980392	-8.6549	-2.834
3	52420362	52420362	G	T	splicing	DNAH1	16	0.9951	NM_015512:exon55:c.8811+1G>T	.	.	3p21.1	.	.	.	.	.	.	.	.	4.4	0	.	.	D	.	33	.	.	.	.	.	.	.	16	33	8.51	3.98667	0.241	1	0.948745	1	0.874	0.99039	-4.32518	0.00627803	0.845156	-4.2212	-2.384
3	52383210	52383210	G	T	splicing	DNAH1	17	0.9958	NM_015512:exon14:c.2301-1G>T	.	.	3p21.1	.	4.047e-06	5.6e-05	.	.	.	.	.	4.4	0	.	.	D	.	34	0	0	0	0	.	.	.	17	34	4.53	7.21442	0.566	0.98	0.987057	0.9999	0.944	0.986872	-2.16681	0.032287	0.835796	-1.9972	-1.9
3	52412797	52412797	G	C	splicing	DNAH1	17	0.9967	NM_015512:exon47:c.7377+1G>C	.	.	3p21.1	.	.	.	.	.	.	.	.	4.4	0	.	.	D	.	33	.	.	.	.	.	.	.	17	33	8.27	11.2241	0.429	1	0.981096	1	0.934	0.992818	-3.96316	0.00538117	0.810554	-46.442	-3.522
3	52428478	52428478	C	G	intronic	DNAH1	17	0.6792	.	.	.	3p21.1	.	4.037e-06	5.567e-05	.	.	.	.	.	.	0	.	.	.	.	.	.	.	.	.	.	.	.	17	22	9.7	6.62275	0.508	1	0.279149	0.9998	0.9	0.994691	-2.36974	0.0134529	0.549004	-1.6549	-1.779
3	52431722	52431722	G	A	splicing	DNAH1	15	0.9985	NM_015512:exon74:c.11788-1G>A	.	.	3p21.1	.	.	.	.	.	no_assertion_criteria_provided	Pathogenic	.	4.4	0	.	.	D	.	35	.	.	.	.	.	.	.	15	35	0.93	3.72704	0.231	0.99	0.983608	1	0.938	0.988839	-2.30071	0.0286996	0.859722	-8.1932	-2.8
2	84932870	84932870	A	G	exonic	DNAH6	12	0.285	.	nonsynonymous SNV	DNAH6:NM_001370:exon52:c.A8726G:p.Q2909R	2p11.2	.	1.369e-05	0.0002	3.185e-05	0.0006	.	.	Uncertain significance	8.19	0	D	B	D	0.39	26.3	0	0	0	0	0	0.00063857	0	12	26.3	7.96	3.66524	0.604	0.88	0.42791	0.9979	0.96	0.882247	-1.39278	.	.	-0.1805	-0.647
11	113230183	113230183	G	A	exonic	TTC12	15	0.9248	.	synonymous SNV	TTC12:NM_001352037:exon16:c.G1470A:p.E490E,TTC12:NM_001318533:exon17:c.G1563A:p.E521E,TTC12:NM_001378063:exon17:c.G1548A:p.E516E,TTC12:NM_001378064:exon17:c.G1545A:p.E515E,TTC12:NM_001378065:exon17:c.G1545A:p.E515E,TTC12:NM_017868:exon17:c.G1545A:p.E515E	11q23.2	.	3.982e-06	0	.	.	.	.	Uncertain significance	.	0	.	.	.	.	.	.	.	.	.	.	.	.	15	24.7	6.68	3.02092	0.384	1	0.99263	0.9999	0.97	0.954778	-3.27989	.	.	-2.5429	-2.052
20	55910963	55910963	G	A	exonic	SPO11	13	0.517	.	synonymous SNV	SPO11:NM_198265:exon7:c.G630A:p.T210T,SPO11:NM_012444:exon8:c.G744A:p.T248T	20q13.31	.	4.008e-06	0	.	.	.	.	Uncertain significance	.	0	.	.	.	.	.	.	.	.	.	.	.	.	13	22.8	7.95	0	0.115	0.99	0.992688	0.9998	0.808	0.983731	-4.52481	.	.	-11.6279	-2.978
9	127255309	127255309	C	T	exonic	NR5A1	15	0.8657	.	synonymous SNV	NR5A1:NM_004959:exon5:c.G990A:p.E330E	9q33.3	.	.	.	.	.	criteria_provided,_single_submitter	Likely_pathogenic	Uncertain significance	.	0	.	.	.	.	.	.	.	.	.	.	.	.	15	25.6	7.1	0	0.429	0.99	0.99133	1	0.996	0.978973	-3.71652	.	0.420323	-2.0061	-1.903
X	48125827	48125827	G	A	splicing	SSX1	12	0.9974	NM_005635:exon7:c.571+1G>A;NM_005635:exon7:UTR3;NM_001278691:exon8:c.571+1G>A;NM_001278691:exon8:UTR3	.	.	Xp11.23	0.0013245	0.0002	0.0002	0.0002	0.001	.	.	.	.	0	.	.	.	.	.	.	.	.	.	.	.	.	12	24.4	.	.	.	.	.	1	0.762	.	-3.60477	0.0134529	0.999135	-31.4691	-3.373
12	18837198	18837198	C	T	exonic	PLCZ1	5	0.5063	.	stopgain	PLCZ1:NM_001330769:exon10:c.G1028A:p.W343X,PLCZ1:NM_001330774:exon14:c.G1295A:p.W432X,PLCZ1:NM_033123:exon14:c.G1607A:p.W536X	12p12.3	.	.	.	.	.	.	.	Uncertain significance	5.6	0	.	.	D	.	52	.	.	.	.	.	.	.	5	52	0.2	0	0.63	0.08	0.0297064	.	.	.	-0.363525	.	.	-44.5886	-3.513
16	1912054	1912054	T	A	exonic	MEIOB	2	0.6563	.	nonsynonymous SNV	MEIOB:NM_001163560:exon4:c.A191T:p.N64I,MEIOB:NM_152764:exon4:c.A191T:p.N64I	16p13.3	.	.	.	.	.	no_assertion_criteria_provided	Pathogenic	Uncertain significance	13.2	0	D	D	D	0.631	28.3	.	.	.	.	.	.	.	2	28.3	1.9	0	0.103	0.62	0.294295	.	.	0.464648	-0.0814426	.	.	0.5308	1.163
17	11660970	11660970	A	G	exonic	DNAH9	2	0.7695	.	nonsynonymous SNV	DNAH9:NM_001372:exon35:c.A6956G:p.D2319G	17p12	.	1.591e-05	0.0002	.	.	.	.	Uncertain significance	13.19	0	D	D	D	0.685	32	0	0	0	0	.	.	.	2	32	1.28	0	0.134	0.24	0.006869	.	.	0.462079	-0.0172245	.	.	-0.1137	-0.489
3	52430917	52430917	G	A	exonic	DNAH1	3	0.843	.	nonsynonymous SNV	DNAH1:NM_015512:exon73:c.G11644A:p.G3882R	3p21.1	.	1.607e-05	0	.	.	.	.	Uncertain significance	14.16	0	D	.	D	0.603	32	0	0	0	0	0	0	0	3	32	7.96	0	0.23	0.17	0.0116081	.	.	.	-0.0159552	.	.	-0.5567	-1.147
3	180334459	180334459	G	A	exonic	CCDC39	4	0.6198	.	nonsynonymous SNV	CCDC39:NM_181426:exon18:c.C2431T:p.R811C	3q26.33	0.000199681	7.008e-05	0.0003	.	.	.	.	Uncertain significance	14.19	0	D	D	D	0.482	32	0	0	0	0	0	0	0	4	32	4.97	0	0.449	0.7	0.0195621	.	.	0.0497401	-0.222203	.	.	-0.5941	-1.181
17	56649450	56649450	G	T	exonic	TEX14	4	0.7072	.	stopgain	TEX14:NM_031272:exon24:c.C3549A:p.C1183X,TEX14:NM_001201457:exon25:c.C3687A:p.C1229X,TEX14:NM_198393:exon25:c.C3669A:p.C1223X	17q22	.	.	.	.	.	.	.	Uncertain significance	5.6	0	.	.	A	.	36	.	.	.	.	.	.	.	4	36	1.08	0	0.306	0.1	0.00561255	.	.	.	-0.0347295	.	0	-5.0782	-2.509
3	52418934	52418934	G	A	exonic	DNAH1	4	0.7429	.	nonsynonymous SNV	DNAH1:NM_015512:exon53:c.G8455A:p.G2819R	3p21.1	.	6.047e-05	0.0005	3.186e-05	0	.	.	Uncertain significance	3.16	0	T	.	D	0.089	23.7	0	0	0	0	0	0.000319081	0	4	23.7	1.95	2.55112	0.752	0.78	0.0122619	.	.	0.469269	-0.0850042	.	.	-0.3964	-0.979
9	127265490	127265490	T	A	exonic	NR5A1	5	0.5329	.	stopgain	NR5A1:NM_004959:exon3:c.A112T:p.K38X	9q33.3	.	.	.	.	.	.	.	Pathogenic	5.6	0	.	.	A	.	40	.	.	.	.	.	.	.	5	40	2.07	1.75912	0.396	0.4	0.0108137	.	.	.	-0.246826	.	.	-33.1512	-3.39
X	48117275	48117275	A	G	exonic	SSX1	5	0.5484	.	nonsynonymous SNV	SSX1:NM_005635:exon3:c.A164G:p.Y55C,SSX1:NM_001278691:exon4:c.A164G:p.Y55C	Xp11.23	.	4.616e-05	0.0004	0.0002	0.001	.	.	Uncertain significance	9.19	0	D	D	N	0.19	22.9	0	0	0	0	0	0.00134048	0	5	22.9	8.18	0	0.017	0.92	0.0078696	.	.	0.512259	0.0120214	.	.	0.5133	1.145
2	48950623	48950623	G	A	exonic	LHCGR	5	0.5778	.	stopgain	LHCGR:NM_000233:exon6:c.C508T:p.Q170X	2p16.3	.	.	.	.	.	.	.	Pathogenic	5.6	0	.	.	D	.	45	.	.	.	.	.	.	.	5	45	0.25	0	0.317	0.48	0.0126296	.	.	0.495768	-0.822735	.	.	-40.1422	-3.483
X	66931411	66931411	G	A	exonic	AR	5	0.7255	.	nonsynonymous SNV	AR:NM_000044:exon4:c.G2053A:p.V685I,AR:NM_001011645:exon5:c.G457A:p.V153I	Xq12	.	.	.	.	.	criteria_provided,_single_submitter	Likely_pathogenic	Uncertain significance	13.16	0	D	.	D	0.801	23.7	.	.	.	.	.	.	.	5	23.7	5.63	3.46219	0.211	0.96	0.0202817	.	.	.	-0.0550977	.	.	0.2058	0.734
8	10389032	10389032	C	T	exonic	PRSS55	5	0.7878	.	nonsynonymous SNV	PRSS55:NM_001197020:exon3:c.C575T:p.A192V,PRSS55:NM_198464:exon3:c.C575T:p.A192V	8p23.1	.	4.002e-06	0	.	.	.	.	Uncertain significance	14.2	0	D	D	D	0.682	33	0	0	0	0	.	.	.	5	33	1.97	1.6067	0.458	0.91	0.0177773	.	.	0.529278	-0.2194	.	.	-0.221	-0.727
12	124416551	124416551	G	A	exonic	DNAH10	5	0.8015	.	nonsynonymous SNV	DNAH10:NM_207437:exon75:c.G12838A:p.G4280R,DNAH10:NM_001372106:exon76:c.G13192A:p.G4398R	12q24.31	.	1.204e-05	0	6.371e-05	0	.	.	Uncertain significance	10.16	0	.	D	D	0.453	27.5	1	0	0	0	0	0	0	5	27.5	7.95	0	0.39	0.81	0.326978	.	.	.	-0.0726772	.	.	-1.0527	-1.5
1	76262914	76262914	G	A	exonic	MSH4	5	0.8785	.	nonsynonymous SNV	MSH4:NM_002440:exon1:c.G244A:p.G82S	1p31.1	.	.	.	.	.	.	.	Uncertain significance	6.2	0	D	B	D	0.272	25	.	.	.	.	.	.	.	5	25	0.01	0	0.488	0.32	0.996161	.	.	0.937704	-3.83007	.	.	.	.
3	52402786	52402786	G	A	exonic	DNAH1	5	0.9896	.	nonsynonymous SNV	DNAH1:NM_015512:exon37:c.G5795A:p.R1932Q	3p21.1	.	.	.	.	.	.	.	Uncertain significance	13.16	0	D	.	D	0.799	31	.	.	.	.	0	0	0	5	31	7.96	5.4894	0.369	0.91	0.0142961	.	.	.	0.104319	.	.	-0.4434	-1.032
1	109198245	109198245	C	T	exonic	HENMT1	6	0.5469	.	nonsynonymous SNV	HENMT1:NM_001102592:exon4:c.G226A:p.G76R,HENMT1:NM_144584:exon4:c.G226A:p.G76R	1p13.3	.	8.03e-06	0	.	.	.	.	Uncertain significance	16.2	0	D	D	D	0.69	32	0	0	0	0	0	0	0	6	32	2.14	0	0.608	0.57	0.0289412	.	.	0.552954	-0.620609	.	.	-3.6955	-2.292
10	105928513	105928513	G	A	exonic	CFAP43	6	0.5627	.	stopgain	CFAP43:NM_025145:exon21:c.C2680T:p.R894X	10q25.1	.	3.979e-06	0	.	.	.	.	Uncertain significance	3.6	0	.	.	D	.	35	0	0	0	0	0	0	0	6	35	2.87	0	0.476	0.69	0.00562467	.	.	0.486117	-0.287733	.	0	-75.9931	-4.012
7	127239489	127239489	G	A	exonic	FSCN3	6	0.6137	.	nonsynonymous SNV	FSCN3:NM_020369:exon5:c.G1175A:p.R392Q	7q32.1	0.000199681	0.0002	0.0018	0.0002	0.0013	.	.	Uncertain significance	10.2	0	D	D	N	0.254	23.6	0	0	0	0	1	0.00127714	1	6	23.6	3.86	3.13997	0.421	0.79	0.0065278	.	.	.	-0.0189291	.	.	-0.1257	-0.522
18	13087149	13087149	A	G	exonic	CEP192	6	0.9773	.	nonsynonymous SNV	CEP192:NM_032142:exon31:c.A5750G:p.N1917S	18p11.21	.	7.957e-06	0.0001	.	.	.	.	Uncertain significance	9.17	0	D	.	D	0.554	30	0	0	0	0	.	.	.	6	30	8.75	1.61136	0.402	0.95	0.048321	.	.	.	0.779765	.	.	0.1292	0.565
11	6568667	6568667	T	G	exonic	DNHD1	7	0.8748	.	stopgain	DNHD1:NM_144666:exon21:c.T6498G:p.Y2166X	11p15.4	.	1.917e-05	0.0002	.	.	.	.	Uncertain significance	2.6	0	.	.	A	.	34	0	0	0	0	0	0.000319081	0	7	34	5.79	9.86397	0.236	0.83	0.0105058	.	.	.	0.0108414	.	0	-24.4444	-3.273
7	117267807	117267807	A	G	exonic	CFTR	7	0.9126	.	nonsynonymous SNV	CFTR:NM_000492:exon22:c.A3700G:p.I1234V	7q31.2	.	4.021e-06	0	.	.	reviewed_by_expert_panel	Pathogenic	Likely pathogenic	11.2	0	T	B	D	0.472	23.4	0	0	0	0	.	.	.	7	23.4	8.19	4.46202	0.462	0.97	0.0123629	.	.	0.573789	-0.0339317	.	.	-0.708	-1.276
X	66905839	66905839	T	G	exonic	AR	8	0.9299	.	nonsynonymous SNV	AR:NM_001348064:exon2:c.T1673G:p.I558S	Xq12	.	.	.	.	.	.	.	.	0.5	0	.	.	N	.	22.3	.	.	.	.	.	.	.	8	22.3	4.1	0	0.215	0.96	0.999881	.	.	0.641274	-2.79724	0.0286996	0.755545	-1.0295	-1.487
3	52397020	52397020	C	T	exonic	DNAH1	4	0.6557	.	stopgain	DNAH1:NM_015512:exon32:c.C5104T:p.R1702X	3p21.1	.	2.809e-05	0.0004	.	.	criteria_provided,_single_submitter	Pathogenic	Uncertain significance	5.6	0	.	.	A	.	40	0	0	0	0	.	.	.	4	40	0	0	0.109	0.02	0.00606305	.	.	.	-0.0651424	.	0	-77.7543	-4.044
3	52396406	52396406	G	A	exonic	DNAH1	6	0.7181	.	synonymous SNV	DNAH1:NM_015512:exon31:c.G4983A:p.V1661V	3p21.1	.	.	.	.	.	.	.	Likely benign	.	0	.	.	.	.	.	.	.	.	.	.	.	.	6	16.56	5.06	0.283565	0.448	0.33	0.0170763	.	.	0.520261	-0.472622	.	0.263158	-1.1137	-1.536
7	89900954	89900954	G	A	exonic	CFAP69	7	0.5183	.	stopgain	CFAP69:NM_001039706:exon7:c.G647A:p.W216X,CFAP69:NM_001160138:exon7:c.G593A:p.W198X,CFAP69:NM_001363438:exon7:c.G647A:p.W216X	7q21.13	.	.	.	.	.	no_assertion_criteria_provided	Pathogenic	Uncertain significance	5.7	0	.	.	A	.	37	.	.	.	.	0	0.000319081	0	7	37	2.53	0	0.38	0.86	0.0981826	.	.	0.565264	-0.298036	.	.	-75.0587	-3.916
2	31754571	31754571	A	C	intronic	SRD5A2	1	0.1022	.	.	.	2p23.1	.	.	.	.	.	.	.	.	.	0	.	.	.	.	.	.	.	.	.	.	.	.	1	7.314	0.75	0	0.567	0.38	0.00948557	.	.	0.0542106	-0.211285	.	.	-1.1245	-1.542
2	31805690	31805690	C	-	exonic	SRD5A2	0	.	.	frameshift deletion	SRD5A2:c.278delG	2p23.1	.	.	.	.	.	.	.	.	.	0	.	.	.	.	.	.	.	.	.	.	.	.	0	.	.	.	.	.	.	.	.	.	.	.	.	.	.
14	104433123	104433126	TAGT	-	exonic	TDRD9	0	.	.	frameshift deletion	TDRD9:NM_153046:exon5:c.720_723del:p.S241Pfs*4;TDRD9:NM_153046:exon5:c.720_723del:p.S241Pfs*4	14q32.33	.	.	.	.	.	.	.	.	.	0	.	.	.	.	.	.	.	.	.	.	.	.	0	.	.	.	.	.	.	.	.	.	.	.	.	.	.
1	91784769	91784769	A	T	intronic	HFM1	8	.	.	.	.	1p22.2	.	0	0	.	.	.	.	.	.	0	.	.	.	.	.	.	.	.	.	.	.	.	8	16.37	1.74	0	0.338	0.61	0.00738358	0.0106	0.306	0.247593	-1.54316	0.090583	0.66129	-4.5641	-2.436
Y	15028547	15028547	G	-	splicing	DDX3Y	0	.	NM_001122665:exon15:c.1609+1G>-;NM_001324195:exon14:c.1609+1G>-;NM_004660:exon14:c.1609+1G>-;NM_001302552:exon14:c.1600+1G>-	.	.	Yq11.21	.	.	.	.	.	.	.	.	.	0	.	.	.	.	.	.	.	.	.	.	.	.	0	.	.	.	.	.	.	.	.	.	.	.	.	.	.
10	105907758	105907758	T	-	splicing	CFAP43	0	.	NM_025145:exon29:c.3661-2A>-	.	.	10q25.1	.	.	.	.	.	no_assertion_criteria_provided	Pathogenic	.	.	0	.	.	.	.	.	.	.	.	.	.	.	.	0	.	.	.	.	.	.	.	.	.	.	.	.	.	.
5	35704769	35704769	G	-	intronic	SPEF2	0	.	.	.	.	5p13.2	.	.	.	.	.	.	.	.	.	0	.	.	.	.	.	.	.	.	.	.	.	.	0	.	.	.	.	.	.	.	.	.	.	.	.	.	.
3	39178880	39178880	T	-	splicing	TTC21A	0	.	NM_145755:exon25:c.3471+2T>-;NM_001105513:exon24:c.3327+2T>-;NM_001366899:exon25:c.3474+2T>-;NM_001366900:exon25:c.3450+2T>-	.	.	3p22.2	.	.	.	.	.	.	.	.	.	0	.	.	.	.	.	.	.	.	.	.	.	.	0	.	.	.	.	.	.	.	.	.	.	.	.	.	.
7	152357866	152357866	A	G	exonic	XRCC2	4	.	.	nonsynonymous SNV	XRCC2:NM_005431:exon2:c.T41C:p.L14P	7q36.1	.	4.092e-06	5.58e-05	.	.	.	.	Uncertain significance	15.2	0	D	D	D	0.673	29.6	0	0	0	0	.	.	.	4	29.6	1.09	0	0.025	0.65	0.0111625	0.2769	0.406	0.727778	-0.281197	.	.	3.0649	2.247
14	104433119	104433122	TAGT	-	exonic	TDRD9	0	.	.	frameshift deletion	TDRD9:NM_153046:exon5:c.716_719del:p.S241Pfs*4	14q32.33	.	7.672e-05	0	6.375e-05	0	no_assertion_criteria_provided	Pathogenic	.	.	0	.	.	.	.	.	.	.	.	.	.	.	.	0	.	.	.	.	.	.	.	.	.	.	.	.	.	.
11	2591948	2591948	C	T	exonic	KCNQ1	4	0.2363	.	nonsynonymous SNV	KCNQ1:NM_000218:exon3:c.C568T:p.R190W,KCNQ1:NM_181798:exon3:c.C187T:p.R63W	11p15.5	.	4.011e-06	0	.	.	criteria_provided,_single_submitter	Likely_pathogenic	Likely pathogenic	17.2	0	D	D	D	0.895	25.9	0	0	0	0	.	.	.	4	25.9	7.76	0	0.377	0.44	0.00608134	.	.	0.401273	-0.236999	.	0	-2.6475	-2.077
19	55663249	55663249	C	T	exonic	TNNI3	2	.	.	nonsynonymous SNV	ENSG00000129991:ENST00000588882:exon5:c.511G>A:p.D171N ENSG00000129991:ENST00000344887:exon8:c.586G>A:p.D196N	19q13.42	.	4.007e-06	0	3.184e-05	0	criteria_provided,_multiple_submitters,_no_conflicts	Likely_pathogenic	Uncertain significance	18.2	0	D	P	A	0.779	27.7	0	0	0	0	0	0	0	2	27.7	0.42	0.336168	0.571	0.02	0.0216056	.	.	.	-0.138009	.	.	.	.
X	152991575	152991575	G	A	exonic	ABCD1	3	.	.	nonsynonymous SNV	ABCD1:NM_000033:exon1:c.G854A:p.R285H	Xq28	.	8.218e-06	0	4.539e-05	0	criteria_provided,_single_submitter	Likely_pathogenic	Uncertain significance	19.19	0	D	D	D	0.909	25.9	0	0	0	0	0	0	0	3	25.9	8.18	0	0.536	0.05	0.0468979	.	.	0.434179	0.0076191	.	.	.	.
15	48902984	48902984	C	G	exonic	FBN1	5	.	.	nonsynonymous SNV	FBN1:NM_000138:exon4:c.G287C:p.R96T	15q21.1	.	.	.	.	.	criteria_provided,_conflicting_interpretations	Conflicting_interpretations_of_pathogenicity	Likely pathogenic	16.16	0	D	.	D	0.506	26.7	.	.	.	.	0	0	0	5	26.7	8.06	0	0.448	0.02	0.00567745	.	.	0.38023	0.15425	.	.	3.8681	2.408
12	121426776	121426776	C	A	exonic	HNF1A	1	.	.	nonsynonymous SNV	HNF1A:NM_000545:exon2:c.C467A:p.T156K,HNF1A:NM_001306179:exon2:c.C467A:p.T156K	12q24.31	.	1.193e-05	0	.	.	.	.	Likely pathogenic	18.19	0	D	D	D	0.793	24.6	0	0	0	0	0	0	0	1	24.6	0.47	0	0.119	0.14	0.00822855	.	.	0.420578	-0.00283733	.	.	0.1658	0.652
19	11227604	11227604	G	A	exonic	LDLR	3	.	.	nonsynonymous SNV	LDLR:NM_001195800:exon10:c.G1271A:p.G424E,LDLR:NM_001195799:exon11:c.G1652A:p.G551E,LDLR:NM_001195803:exon11:c.G1394A:p.G465E,LDLR:NM_000527:exon12:c.G1775A:p.G592E,LDLR:NM_001195798:exon12:c.G1775A:p.G592E	19p13.2	.	4.374e-05	0	0.0002	0	criteria_provided,_multiple_submitters,_no_conflicts	Pathogenic/Likely_pathogenic	Likely pathogenic	17.2	0	D	P	D	0.938	23.8	0	0	0	0	0	0	0	3	23.8	3.41	0	0.27	0.02	0.0312369	.	.	0.514428	0.155509	.	.	0.9301	1.478
19	11223983	11223983	C	T	exonic	LDLR	1	.	.	nonsynonymous SNV	LDLR:NM_001195800:exon7:c.C712T:p.R238W,LDLR:NM_001195799:exon8:c.C1093T:p.R365W,LDLR:NM_001195803:exon8:c.C835T:p.R279W,LDLR:NM_000527:exon9:c.C1216T:p.R406W,LDLR:NM_001195798:exon9:c.C1216T:p.R406W	19p13.2	.	1.593e-05	5.441e-05	3.19e-05	0	criteria_provided,_multiple_submitters,_no_conflicts	Pathogenic/Likely_pathogenic	Uncertain significance	19.2	0	D	D	D	0.883	26	0	0	0	0	0	0	0	1	26	0.48	0	0.169	0.11	0.0166011	.	.	.	-0.11048	.	0	-0.0198	-0.103
1	156108298	156108298	C	T	exonic	LMNA	4	.	.	nonsynonymous SNV	LMNA:NM_170708:exon10:c.C1628T:p.S543L,LMNA:NM_001257374:exon11:c.C1382T:p.S461L,LMNA:NM_001282626:exon11:c.C1718T:p.S573L,LMNA:NM_170707:exon11:c.C1718T:p.S573L	1q22	.	0.0001	0.0001	9.56e-05	0.0006	criteria_provided,_conflicting_interpretations	Conflicting_interpretations_of_pathogenicity	Likely pathogenic	15.2	0	D	B	A	0.469	25.2	1	0	0	0	0	0.000638162	0	4	25.2	0.34	0.336168	0.413	0.2	0.012441	.	.	.	-0.101012	.	.	-1.871	-1.858
2	48030612	48030612	C	T	exonic	MSH6	2	.	.	nonsynonymous SNV	MSH6:NM_001281492:exon3:c.C2836T:p.R946C,MSH6:NM_001281493:exon4:c.C2320T:p.R774C,MSH6:NM_000179:exon5:c.C3226T:p.R1076C,MSH6:NM_001281494:exon5:c.C2320T:p.R774C	2p16.3	.	9.549e-05	0.0003	.	.	reviewed_by_expert_panel	Likely_pathogenic	Likely pathogenic	18.2	0	D	P	D	0.849	29.3	0	0	0	0	0	0	0	2	29.3	4.73	0	0.302	0.46	0.00854812	.	.	.	-0.082416	.	.	-0.0222	-0.118
1	45797228	45797228	C	T	exonic	MUTYH	7	.	.	nonsynonymous SNV	MUTYH:NM_001350650:exon12:c.G758A:p.G253D,MUTYH:NM_001350651:exon12:c.G758A:p.G253D,MUTYH:NM_001048171:exon13:c.G1103A:p.G368D,MUTYH:NM_001048172:exon13:c.G1106A:p.G369D,MUTYH:NM_001048173:exon13:c.G1103A:p.G368D,MUTYH:NM_001048174:exon13:c.G1103A:p.G368D,MUTYH:NM_001128425:exon13:c.G1187A:p.G396D,MUTYH:NM_001293190:exon13:c.G1148A:p.G383D,MUTYH:NM_001293191:exon13:c.G1136A:p.G379D,MUTYH:NM_00129…	1p34.1	0.00239617	0.003	5.447e-05	0.0033	0.0006	criteria_provided,_multiple_submitters,_no_conflicts	Pathogenic/Likely_pathogenic	Uncertain significance	19.2	0	D	D	A	0.954	32	3	0	1	0	1	0.000319285	0	7	32	8.19	0	0.438	0.32	0.987138	0.9948	0.792	0.489501	-0.297047	.	.	-0.0133	-0.06
11	47364269	47364269	C	T	exonic	MYBPC3	3	.	.	nonsynonymous SNV	MYBPC3:NM_000256:exon16:c.G1484A:p.R495Q	11p11.2	.	2.408e-05	5.564e-05	.	.	criteria_provided,_multiple_submitters,_no_conflicts	Pathogenic/Likely_pathogenic	Uncertain significance	8.17	0	T	.	D	0.435	28.1	0	0	0	0	0	0	0	3	28.1	4.43	0	0.625	0.09	0.00733589	.	.	.	0.0733984	.	.	-0.0385	-0.211
14	23895023	23895023	G	A	exonic	MYH7	3	.	.	nonsynonymous SNV	MYH7:NM_000257:exon20:c.C2167T:p.R723C	14q11.2	.	1.194e-05	0	.	.	reviewed_by_expert_panel	Pathogenic	Pathogenic	17.19	0	T	D	A	0.685	25.7	0	0	0	0	0	0	0	3	25.7	0.83	0	0.474	0.9	0.00927476	.	.	.	-0.152135	.	.	-0.0906	-0.42
7	6045549	6045549	C	A	exonic	PMS2	2	.	.	nonsynonymous SNV	PMS2:NM_000535:exon2:c.G137T:p.S46I,PMS2:NM_001322006:exon2:c.G137T:p.S46I,PMS2:NM_001322014:exon2:c.G137T:p.S46I	7p22.1	.	0.0002	0	0.0003	0	reviewed_by_expert_panel	Likely_pathogenic	Likely pathogenic	18.2	0	D	D	D	0.939	28.3	0	0	0	0	0	0	0	2	28.3	8.6	0	0.188	0	0.0228315	.	.	0.416972	0.080598	.	.	-0.0869	-0.408
10	43613906	43613906	G	T	exonic	RET	5	.	.	nonsynonymous SNV	RET:NM_001355216:exon10:c.G1608T:p.L536F,RET:NM_020630:exon13:c.G2370T:p.L790F,RET:NM_020975:exon13:c.G2370T:p.L790F	10q11.21	0.000199681	1.991e-05	0	.	.	.	.	Likely pathogenic	17.2	0	D	D	D	0.733	23.5	0	0	0	0	0	0	0	5	23.5	8.51	3.34084	0.358	0.44	0.00557529	.	.	0.429135	-0.162878	.	0	-3.5005	-2.257
3	38592986	38592986	C	T	exonic	SCN5A	1	.	.	nonsynonymous SNV	SCN5A:NM_001099405:exon27:c.G4823A:p.R1608H,SCN5A:NM_001160161:exon27:c.G4715A:p.R1572H,SCN5A:NM_001354701:exon27:c.G4820A:p.R1607H,SCN5A:NM_000335:exon28:c.G4874A:p.R1625H,SCN5A:NM_001099404:exon28:c.G4877A:p.R1626H,SCN5A:NM_001160160:exon28:c.G4778A:p.R1593H,SCN5A:NM_198056:exon28:c.G4877A:p.R1626H	3p22.2	.	3.981e-05	0	6.375e-05	0	criteria_provided,_conflicting_interpretations	Conflicting_interpretations_of_pathogenicity	Likely pathogenic	20.2	0	D	D	D	0.986	28.1	0	0	0	0	0	0	0	1	28.1	0.47	0	0.247	0.6	0.0217687	.	.	.	-0.00812587	.	.	.	.
3	30713742	30713742	G	A	exonic	TGFBR2	3	.	.	nonsynonymous SNV	TGFBR2:NM_003242:exon4:c.G1067A:p.R356Q,TGFBR2:NM_001024847:exon5:c.G1142A:p.R381Q	3p24.1	.	1.64e-05	0	3.185e-05	0	.	.	Likely pathogenic	9.2	0	D	B	D	0.318	25.6	0	0	0	0	0	0	0	3	25.6	7.95	0	0.411	0.65	0.0946872	.	.	.	0.00378174	.	.	-0.0091	-0.031
X	69749802	69749802	C	A	exonic	TEX11	3	0.1468	.	nonsynonymous SNV	TEX11:NM_031276:exon29:c.G2568T:p.W856C,TEX11:NM_001003811:exon30:c.G2613T:p.W871C	Xq13.1	.	.	.	.	.	.	.	Uncertain significance	14.19	0	D	D	D	0.682	31	.	.	.	.	.	.	.	3	31	7.65	0	0.538	0.41	0.00598611	.	.	.	-0.345248	.	.	-0.2167	-0.719
X	132161219	132161219	G	A	exonic	USP26	1	.	.	nonsynonymous SNV	USP26:NM_031907:exon1:c.C1030T:p.R344W	Xq26.2	.	6.628e-05	0.0005	.	.	.	.	Uncertain significance	3.19	0	D	P	N	0.128	20.5	0	0	0	0	0	0	0	1	20.5	0.34	0	0.067	0.61	0.00777282	.	.	.	-0.00410439	.	0	.	.
22	24761453	24761453	G	A	exonic	SPECC1L	2	0.2636	.	nonsynonymous SNV	SPECC1L:NM_001254733:exon5:c.G35A:p.R12Q,SPECC1L:NM_001145468:exon12:c.G2837A:p.R946Q,SPECC1L:NM_001254732:exon12:c.G2837A:p.R946Q,SPECC1L:NM_015330:exon13:c.G2837A:p.R946Q	22q11.23	.	1.193e-05	0.0001	.	.	.	.	Uncertain significance	7.15	0	T	.	D	0.218	28.6	0	0	0	0	0	0	0	2	28.6	0.96	0	0.447	0.28	0.00770276	.	.	.	-0.268282	.	.	-1.2285	-1.593
1	178435121	178435121	G	T	exonic	RASAL2	4	0.2295	.	stopgain	RASAL2:NM_004841:exon14:c.G3031T:p.E1011X,RASAL2:NM_170692:exon16:c.G3454T:p.E1152X	1q25.2	.	.	.	.	.	.	.	Uncertain significance	5.6	0	.	.	A	.	45	.	.	.	.	.	.	.	4	45	0	0	0.703	0.02	0.0148493	.	.	.	-0.140401	.	.	-44.8107	-3.513
18	19019515	19019519	AGGGC	-	exonic	GREB1L	0	.	.	frameshift deletion	GREB1L:NM_001142966:exon8:c.866_870del:p.G290Cfs*19	18q11.2	.	.	.	.	.	.	.	.	.	0	.	.	.	.	.	.	.	.	.	.	.	.	0	.	.	.	.	.	.	.	.	.	.	.	.	.	.
2	242099832	242099836	AATAA	-	exonic	PPP1R7	0	.	.	frameshift deletion	PPP1R7:NM_001282409:exon5:c.391_395del:p.K132Qfs*2,PPP1R7:NM_001282411:exon5:c.391_395del:p.K132Qfs*2,PPP1R7:NM_001282413:exon5:c.343_347del:p.K116Qfs*2,PPP1R7:NM_001282414:exon5:c.343_347del:p.K116Qfs*2,PPP1R7:NM_001282410:exon6:c.520_524del:p.K175Qfs*2,PPP1R7:NM_001282412:exon6:c.472_476del:p.K159Qfs*2,PPP1R7:NM_002712:exon6:c.520_524del:p.K175Qfs*2	2q37.3	.	.	.	.	.	.	.	.	.	0	.	.	.	.	.	.	.	.	.	.	.	.	0	.	.	.	.	.	.	.	.	.	.	.	.	.	.
6	153293450	153293450	-	TCAC	exonic	FBXO5	0	.	.	frameshift insertion	FBXO5:NM_001142522:exon4:c.910_911insGTGA:p.D304Gfs*9,FBXO5:NM_012177:exon4:c.1048_1049insGTGA:p.D350Gfs*9	6q25.2	.	.	.	.	.	.	.	.	.	0	.	.	.	.	.	.	.	.	.	.	.	.	0	.	.	.	.	.	.	.	.	.	.	.	.	.	.
4	3213835	3213835	-	G	exonic	HTT	0	.	.	frameshift insertion	HTT:NM_002111:exon48:c.6594dupG:p.A2199Gfs*9	4p16.3	.	.	.	.	.	.	.	.	.	0	.	.	.	.	.	.	.	.	.	.	.	.	0	.	.	.	.	.	.	.	.	.	.	.	.	.	.
X	53589091	53589096	TCCTCC	-	exonic	HUWE1	0	.	.	nonframeshift deletion	HUWE1:NM_031407:exon54:c.7314_7319del:p.E2439_E2440del	Xp11.22	.	6.089e-05	7.262e-05	4.639e-05	0	.	.	.	.	0	.	.	.	.	.	.	.	.	.	.	.	.	0	.	.	.	.	.	.	.	.	.	.	.	.	.	.
11	72466764	72466766	AGA	-	exonic	STARD10	0	.	.	nonframeshift deletion	STARD10:NM_006645:exon6:c.610_612del:p.S204del	11q13.4	.	4.012e-06	0	.	.	.	.	.	.	0	.	.	.	.	.	.	.	.	.	.	.	.	0	.	.	.	.	.	.	.	.	.	.	.	.	.	.
19	56170623	56170623	-	CGGAGC	exonic	U2AF2	0	.	.	nonframeshift insertion	U2AF2:NM_001012478:exon2:c.97_98insCGGAGC:p.S32_R33insPE,U2AF2:NM_007279:exon2:c.97_98insCGGAGC:p.S32_R33insPE	19q13.42	.	.	.	.	.	.	.	.	.	0	.	.	.	.	.	.	.	.	.	.	.	.	0	.	.	.	.	.	.	.	.	.	.	.	.	.	.
10	116205100	116205100	G	A	exonic	ABLIM1	3	.	.	nonsynonymous SNV	ABLIM1:NM_001322900:exon8:c.C526T:p.R176W,ABLIM1:NM_001322896:exon9:c.C667T:p.R223W,ABLIM1:NM_001322897:exon9:c.C631T:p.R211W,ABLIM1:NM_001322898:exon9:c.C604T:p.R202W,ABLIM1:NM_001322899:exon9:c.C604T:p.R202W,ABLIM1:NM_001322890:exon10:c.C751T:p.R251W,ABLIM1:NM_001322891:exon10:c.C751T:p.R251W,ABLIM1:NM_001322892:exon10:c.C745T:p.R249W,ABLIM1:NM_001322893:exon10:c.C745T:p.R249W,ABLIM1:NM_0013228…	10q25.3	.	3.977e-06	0	.	.	.	.	Uncertain significance	13.2	0	D	D	D	0.196	26.6	0	0	0	0	.	.	.	3	26.6	4.44	0.268126	0.392	0.16	0.00574875	.	.	0.428073	-0.326727	.	0	-1.0597	-1.505
9	132374702	132374702	G	A	exonic	C9orf50	2	.	.	nonsynonymous SNV	C9orf50:NM_199350:exon7:c.C1220T:p.S407L	9q34.11	.	4.009e-06	5.447e-05	.	.	.	.	Uncertain significance	6.19	0	D	P	D	0.089	22.5	0	0	0	0	0	0	0	2	22.5	2.81	0	0.224	0.4	0.00697735	.	.	.	-0.0464319	.	.	.	.
11	2417877	2417877	T	C	exonic	CD81	1	.	.	nonsynonymous SNV	CD81:NM_001297649:exon7:c.T368C:p.I123T,CD81:NM_004356:exon7:c.T581C:p.I194T	11p15.5	.	.	.	.	.	.	.	Uncertain significance	16.2	0	D	D	D	0.874	26.8	.	.	.	.	.	.	.	1	26.8	0.92	0	0.028	0.03	0.00937619	.	.	0.394979	0.0638951	.	.	0.0136	0.093
6	44413480	44413480	G	A	exonic	CDC5L	3	.	.	nonsynonymous SNV	CDC5L:NM_001253:exon15:c.G2180A:p.R727H	6p21.1	.	7.959e-06	0	.	.	.	.	Uncertain significance	14.2	0	D	P	D	0.439	26.3	0	0	0	0	0	0	0	3	26.3	8.18	0	0.525	0	0.0058572	.	.	.	-0.0334941	.	.	-0.573	-1.161
9	123215805	123215805	G	A	exonic	CDK5RAP2	2	.	.	nonsynonymous SNV	CDK5RAP2:NM_001011649:exon21:c.C2722T:p.R908W,CDK5RAP2:NM_018249:exon21:c.C2722T:p.R908W	9q33.2	.	3.982e-06	0	.	.	.	.	Uncertain significance	6.2	0	D	P	N	0.115	18.35	0	0	0	0	0	0	0	2	18.35	0.4	0	0.441	0.02	0.00702682	.	.	0.471231	-0.0874297	.	0	-0.0427	-0.231
5	64077814	64077814	C	G	exonic	CWC27	3	.	.	nonsynonymous SNV	CWC27:NM_001297644:exon3:c.C206G:p.T69S,CWC27:NM_001297645:exon3:c.C206G:p.T69S,CWC27:NM_001318000:exon3:c.C206G:p.T69S,CWC27:NM_001364478:exon3:c.C206G:p.T69S,CWC27:NM_005869:exon3:c.C206G:p.T69S	5q12.3	.	.	.	.	.	.	.	Uncertain significance	6.2	0	T	P	D	0.163	25.8	.	.	.	.	.	.	.	3	25.8	8.27	0	0.589	0.05	0.00566191	.	.	0.386777	-0.351603	.	.	-0.1714	-0.628
7	102957321	102957321	T	A	exonic	DNAJC2	2	.	.	nonsynonymous SNV	DNAJC2:NM_001129887:exon11:c.A1224T:p.L408F,DNAJC2:NM_001362667:exon13:c.A1161T:p.L387F,DNAJC2:NM_014377:exon13:c.A1383T:p.L461F,DNAJC2:NM_001362668:exon14:c.A945T:p.L315F	7q22.1	.	.	.	.	.	.	.	Uncertain significance	13.2	0	D	D	D	0.336	24.1	.	.	.	.	.	.	.	2	24.1	8.18	0	0.339	0.61	0.00707597	.	.	0.475911	0.00709848	.	0	-0.1691	-0.623
19	39329152	39329152	C	T	exonic	HNRNPL	5	.	.	nonsynonymous SNV	HNRNPL:NM_001385651:exon9:c.G1553A:p.R518Q,HNRNPL:NM_001005335:exon10:c.G1043A:p.R348Q,HNRNPL:NM_001533:exon10:c.G1442A:p.R481Q	19q13.2	.	.	.	.	.	.	.	Uncertain significance	13.18	0	D	P	D	0.223	32	.	.	.	.	.	.	.	5	32	7.95	0	0.418	0.26	0.0226863	.	.	.	-0.104692	.	.	-1.6956	-1.796
15	41372056	41372056	G	A	exonic	INO80	2	.	.	nonsynonymous SNV	INO80:NM_017553:exon9:c.C974T:p.A325V	15q15.1	.	.	.	.	.	.	.	Uncertain significance	12.2	0	D	B	D	0.331	17.93	.	.	.	.	.	.	.	2	17.93	7.75	0	0.249	0.73	0.00568645	.	.	.	0.0083541	.	.	0.0916	0.458
15	52252183	52252183	A	C	exonic	LEO1	3	.	.	nonsynonymous SNV	LEO1:NM_001286430:exon5:c.T1073G:p.I358R,LEO1:NM_001323903:exon5:c.T1073G:p.I358R,LEO1:NM_001323904:exon5:c.T1073G:p.I358R,LEO1:NM_138792:exon5:c.T1073G:p.I358R	15q21.2	.	.	.	.	.	.	.	Uncertain significance	16.19	0	D	D	D	0.683	26.5	.	.	.	.	.	.	.	3	26.5	1.32	0	0.827	0.8	0.0619637	.	.	.	0.356649	.	.	0.7363	1.34
17	61759150	61759150	C	T	exonic	MAP3K3	2	.	.	nonsynonymous SNV	MAP3K3:NM_001330431:exon7:c.C527T:p.S176L,MAP3K3:NM_002401:exon7:c.C527T:p.S176L,MAP3K3:NM_001363768:exon8:c.C620T:p.S207L,MAP3K3:NM_203351:exon8:c.C620T:p.S207L	17q23.3	.	.	.	.	.	.	.	Uncertain significance	17.2	0	D	P	D	0.586	29.5	.	.	.	.	.	.	.	2	29.5	0.01	0	0.405	0.19	0.0063831	.	.	.	-0.0388192	.	.	-0.2776	-0.82
2	136624195	136624195	T	C	exonic	MCM6	4	.	.	nonsynonymous SNV	MCM6:NM_005915:exon5:c.A719G:p.D240G	2q21.3	.	.	.	.	.	.	.	Uncertain significance	14.2	0	D	P	D	0.545	27.6	.	.	.	.	.	.	.	4	27.6	5.73	0	0.35	0.49	0.00871438	.	.	0.403504	0.0035622	.	.	-2.338	-1.997
8	103563960	103563960	C	G	exonic	ODF1	3	.	.	nonsynonymous SNV	ODF1:NM_024410:exon1:c.C5G:p.A2G	8q22.3	.	.	.	.	.	.	.	Uncertain significance	5.2	0	D	B	D	0.095	23.6	.	.	.	.	.	.	.	3	23.6	8.27	0	0.494	0.53	0.0131106	.	.	.	-0.105729	.	.	.	.
3	50140556	50140556	A	G	exonic	RBM5	2	.	.	nonsynonymous SNV	RBM5:NM_005778:exon7:c.A524G:p.Y175C	3p21.31	.	.	.	.	.	.	.	Uncertain significance	16.2	0	D	D	D	0.611	27.6	.	.	.	.	.	.	.	2	27.6	8.18	0	0.284	0.56	0.0181912	.	.	0.356982	0.132148	.	.	1.0078	1.525
17	1756424	1756424	T	C	exonic	RPA1	2	.	.	nonsynonymous SNV	RPA1:NM_001355120:exon5:c.T263C:p.V88A,RPA1:NM_001355121:exon5:c.T302C:p.V101A,RPA1:NM_002945:exon5:c.T302C:p.V101A	17p13.3	.	.	.	.	.	.	.	Uncertain significance	11.2	0	D	P	D	0.368	25.1	.	.	.	.	.	.	.	2	25.1	7.75	0	0.157	0.1	0.00564098	.	.	0.400537	0.0957879	.	.	1.133	1.599
1	1158720	1158720	C	T	exonic	SDF4	2	.	.	nonsynonymous SNV	SDF4:NM_016176:exon4:c.G460A:p.E154K,SDF4:NM_016547:exon4:c.G460A:p.E154K	1p36.33	.	.	.	.	.	.	.	Uncertain significance	19.2	0	D	D	D	0.849	26.8	.	.	.	.	0	0	0	2	26.8	6.02	0.151068	0.231	0.6	0.0262211	.	.	.	-0.195337	.	.	0.6009	1.229
9	106885442	106885442	T	C	exonic	SMC2	1	.	.	nonsynonymous SNV	SMC2:NM_001042550:exon17:c.T2186C:p.L729S,SMC2:NM_001042551:exon17:c.T2186C:p.L729S,SMC2:NM_001265602:exon17:c.T2186C:p.L729S,SMC2:NM_006444:exon17:c.T2186C:p.L729S	9q31.1	.	.	.	.	.	.	.	Uncertain significance	15.2	0	T	D	D	0.754	27.7	.	.	.	.	.	.	.	1	27.7	0.59	0	0.28	0.15	0.015327	.	.	0.426045	0.202005	.	.	0.1723	0.667
3	44286601	44286601	A	G	exonic	TOPAZ1	1	.	.	nonsynonymous SNV	TOPAZ1:NM_001145030:exon2:c.A2603G:p.Q868R	3p21.31	.	.	.	.	.	.	.	Uncertain significance	7.19	0	D	P	N	0.238	24.9	.	.	.	.	.	.	.	1	24.9	0.63	0	0.171	0.2	0.00572602	.	.	.	0.00277702	.	.	-0.0037	0.003
20	44003729	44003729	T	A	exonic	TP53TG5	2	.	.	nonsynonymous SNV	TP53TG5:NM_014477:exon4:c.A718T:p.T240S	20q13.12	.	.	.	.	.	.	.	Uncertain significance	11.2	0	D	D	D	0.164	26.2	.	.	.	.	.	.	.	2	26.2	8.18	0	0.117	0.04	0.0126364	.	.	0.380106	0.0125401	.	.	-0.0922	-0.425
16	2218149	2218149	C	T	exonic	TRAF7	2	.	.	nonsynonymous SNV	TRAF7:NM_032271:exon4:c.C211T:p.R71W	16p13.3	.	8.123e-06	5.462e-05	.	.	.	.	Uncertain significance	9.2	0	D	P	D	0.184	22	0	0	0	0	0	0	0	2	22	7.76	0	0.215	0.6	0.0103161	.	.	0.331776	-0.0576459	.	0	-1.3602	-1.656
4	42626573	42626573	T	C	exonic	ATP8A1	2	0.1046	.	nonsynonymous SNV	ATP8A1:NM_001105529:exon4:c.A343G:p.K115E,ATP8A1:NM_006095:exon4:c.A343G:p.K115E	4p13	.	.	.	.	.	.	.	Uncertain significance	19.2	0	D	D	D	0.903	27.6	.	.	.	.	.	.	.	2	27.6	0.59	0.290525	0.52	0.04	0.00576399	.	.	0.399013	0.470569	.	.	0.4037	1.026
3	13008948	13008948	A	T	exonic	IQSEC1	3	0.1587	.	nonsynonymous SNV	IQSEC1:NM_014869:exon1:c.T4A:p.W2R	3p25.2	.	.	.	.	.	.	.	Uncertain significance	7.19	0	D	P	D	0.179	27.1	.	.	.	.	.	.	.	3	27.1	8.36	0	0.262	0.86	0.0326123	.	.	0.38763	0.163186	.	.	.	.
1	116930015	116930015	T	-	exonic	ATP1A1	0	.	.	frameshift deletion	ATP1A1:NM_000701:exon4:c.289delT:p.F97Lfs*44,ATP1A1:NM_001160233:exon4:c.289delT:p.F97Lfs*44,ATP1A1:NM_001160234:exon4:c.196delT:p.F66Lfs*44	1p13.1	.	.	.	.	.	.	.	.	.	0	.	.	.	.	.	.	.	.	.	.	.	.	0	.	.	.	.	.	.	.	.	.	.	.	.	.	.
5	167642270	167642270	C	-	exonic	TENM2	0	.	.	frameshift deletion	TENM2:NM_001080428:exon17:c.3354delC:p.P1119Rfs*6,TENM2:NM_001368145:exon19:c.3594delC:p.P1199Rfs*6,TENM2:NM_001368146:exon20:c.3588delC:p.P1197Rfs*6,TENM2:NM_001122679:exon22:c.4044delC:p.P1349Rfs*6	5q34	.	.	.	.	.	.	.	.	.	0	.	.	.	.	.	.	.	.	.	.	.	.	0	.	.	.	.	.	.	.	.	.	.	.	.	.	.
8	77763487	77763487	T	-	exonic	ZFHX4	0	.	.	frameshift deletion	ZFHX4:NM_024721:exon10:c.4330delT:p.L1444Wfs*8	8q21.11	.	.	.	.	.	.	.	.	.	0	.	.	.	.	.	.	.	.	.	.	.	.	0	.	.	.	.	.	.	.	.	.	.	.	.	.	.
1	11136966	11136966	-	T	exonic	EXOSC10	0	.	.	frameshift insertion	EXOSC10:NM_001001998:exon17:c.1919dupA:p.D640Efs*2,EXOSC10:NM_002685:exon17:c.1919dupA:p.D640Efs*2	1p36.22	.	.	.	.	.	.	.	.	.	0	.	.	.	.	.	.	.	.	.	.	.	.	0	.	.	.	.	.	.	.	.	.	.	.	.	.	.
5	140431406	140431406	-	CCGGG	exonic	PCDHB1	0	.	.	frameshift insertion	PCDHB1:NM_013340:exon1:c.351_352insCCGGG:p.R118Pfs*19	5q31.3	.	.	.	.	.	.	.	.	.	0	.	.	.	.	.	.	.	.	.	.	.	.	0	.	.	.	.	.	.	.	.	.	.	.	.	.	.
16	88494628	88494628	T	TC	exonic	ZNF469	0	.	.	frameshift substitution	ZNF469:NM_001367624:exon3:c.750delinsTC:p.A253Rfs*118	16q24.2	.	1.361e-05	0	.	.	.	.	.	.	0	.	.	.	.	.	.	.	.	.	.	.	.	0	.	.	.	.	.	.	.	.	.	.	.	.	.	.
19	12575362	12575362	A	AA	exonic	ZNF709	0	.	.	frameshift substitution	ZNF709:NM_152601:exon4:c.1374delinsTT:p.C459Lfs*9	19p13.2	.	.	.	.	.	.	.	.	.	0	.	.	.	.	.	.	.	.	.	.	.	.	0	.	.	.	.	.	.	.	.	.	.	.	.	.	.
19	56104070	56104072	TCT	-	exonic	FIZ1	0	.	.	nonframeshift deletion	FIZ1:NM_032836:exon3:c.1235_1237del:p.K412del	19q13.42	.	8.272e-06	5.569e-05	.	.	.	.	.	.	0	.	.	.	.	.	.	.	.	.	.	.	.	0	.	.	.	.	.	.	.	.	.	.	.	.	.	.
1	110168336	110168336	A	T	exonic	AMPD2	4	.	.	nonsynonymous SNV	AMPD2:NM_001308170:exon2:c.A212T:p.E71V,AMPD2:NM_001257361:exon3:c.A83T:p.E28V,AMPD2:NM_004037:exon3:c.A275T:p.E92V,AMPD2:NM_139156:exon3:c.A194T:p.E65V,AMPD2:NM_001368809:exon4:c.A275T:p.E92V	1p13.3	.	.	.	.	.	.	.	Uncertain significance	17.2	0	D	D	D	0.716	24.7	.	.	.	.	.	.	.	4	24.7	7.73	3.56257	0.041	0.88	0.0516397	.	.	0.426822	-0.15828	.	.	0.0905	0.454
19	1453118	1453118	G	A	exonic	APC2	2	.	.	nonsynonymous SNV	APC2:NM_001351273:exon1:c.G118A:p.E40K,APC2:NM_005883:exon2:c.G118A:p.E40K	19p13.3	.	.	.	.	.	.	.	Uncertain significance	12.19	0	D	P	D	0.248	24.4	.	.	.	.	.	.	.	2	24.4	0.45	0	0.409	0.05	0.021439	.	.	0.384686	0.0654409	.	.	0.2026	0.727
19	36276183	36276183	G	A	exonic	ARHGAP33	4	.	.	nonsynonymous SNV	ARHGAP33:NM_001172630:exon17:c.G1406A:p.R469Q,ARHGAP33:NM_001366178:exon18:c.G1814A:p.R605Q,ARHGAP33:NM_052948:exon18:c.G1814A:p.R605Q	19q13.12	0.000399361	2.088e-05	0	3.19e-05	0	.	.	Uncertain significance	4.2	0	D	P	N	0.052	25.5	0	0	0	0	0	0	0	4	25.5	1.19	0	0.488	0.35	0.0065719	.	.	0.439672	-0.108567	.	.	-2.5405	-2.051
2	53921057	53921057	G	A	exonic	ASB3;GPR75-ASB3	2	.	.	nonsynonymous SNV	ASB3:NM_001201965:exon8:c.C1114T:p.R372C,ASB3:NM_145863:exon8:c.C1114T:p.R372C,GPR75-ASB3:NM_001164165:exon9:c.C1447T:p.R483C,ASB3:NM_016115:exon9:c.C1333T:p.R445C	2p16.2	0.000199681	8.062e-06	0	.	.	.	.	Uncertain significance	11.19	0	D	P	.	0.333	31	0	0	0	0	.	.	.	2	31	0.77	0	0.437	0.23	0.012865	.	.	0.410518	-0.064083	.	.	-0.9119	-1.418
4	156763436	156763436	C	T	exonic	ASIC5	2	.	.	nonsynonymous SNV	ASIC5:NM_017419:exon6:c.G932A:p.S311N	4q32.1	.	.	.	.	.	.	.	Uncertain significance	5.2	0	T	B	D	0.315	23	.	.	.	.	.	.	.	2	23	0.63	0	0.392	0.69	0.00575798	.	.	0.48205	-0.0668924	.	.	-0.0624	-0.318
1	109807146	109807146	T	C	exonic	CELSR2	2	.	.	nonsynonymous SNV	CELSR2:NM_001408:exon11:c.T5360C:p.V1787A	1p13.3	.	.	.	.	.	.	.	Uncertain significance	7.19	0	T	B	D	0.473	22.5	.	.	.	.	.	.	.	2	22.5	7.75	0	0.091	0.02	0.0057075	.	.	.	-0.0229119	.	.	-0.017	-0.085
17	43907477	43907477	G	A	exonic	CRHR1;LINC02210-CRHR1	4	.	.	nonsynonymous SNV	CRHR1:NM_001145147:exon5:c.G332A:p.R111Q,CRHR1:NM_001303020:exon5:c.G149A:p.R50Q,CRHR1:NM_001145148:exon6:c.G452A:p.R151Q,CRHR1:NM_004382:exon6:c.G452A:p.R151Q,CRHR1:NM_001145146:exon7:c.G539A:p.R180Q,LINC02210-CRHR1:NM_001303016:exon7:c.G149A:p.R50Q	17q21.31	.	4.008e-06	0	.	.	.	.	Uncertain significance	18.2	0	D	D	D	0.649	32	0	0	0	0	.	.	.	4	32	0	0.034759	0.487	0.02	0.300779	.	.	0.0500254	-0.50829	.	.	-3.4116	-2.24
19	15226717	15226717	C	T	exonic	ILVBL	6	0.2811	.	nonsynonymous SNV	ILVBL:NM_006844:exon14:c.G1558A:p.G520R	19p13.12	.	.	.	.	.	.	.	Uncertain significance	18.2	0	D	D	D	0.953	33	.	.	.	.	.	.	.	6	33	8.56	0	0.62	0.8	0.0261953	.	.	0.415541	-0.520345	.	.	-2.1813	-1.955
2	27305208	27305208	G	A	exonic	EMILIN1	1	.	.	nonsynonymous SNV	EMILIN1:NM_007046:exon4:c.G769A:p.E257K	2p23.3	.	.	.	.	.	.	.	Uncertain significance	6.2	0	T	P	D	0.13	23.3	.	.	.	.	0	0	0	1	23.3	1.65	0	0.169	0.39	0.00874482	.	.	.	0.00222134	.	.	0.0516	0.305
21	39755563	39755563	G	A	exonic	ERG	1	.	.	nonsynonymous SNV	ERG:NM_001136155:exon9:c.C926T:p.P309L,ERG:NM_001243429:exon9:c.C854T:p.P285L,ERG:NM_001331025:exon9:c.C1130T:p.P377L,ERG:NM_182918:exon10:c.C1202T:p.P401L,ERG:NM_004449:exon11:c.C1151T:p.P384L,ERG:NM_001136154:exon12:c.C1223T:p.P408L,ERG:NM_001243428:exon12:c.C1223T:p.P408L	21q22.2	.	.	.	.	.	.	.	Uncertain significance	15.2	0	D	D	D	0.318	26.1	.	.	.	.	.	.	.	1	26.1	0.56	0	0.064	0.12	0.274057	.	.	.	0.0311915	.	.	.	.
7	128477754	128477754	C	T	exonic	FLNC	2	.	.	nonsynonymous SNV	FLNC:NM_001127487:exon5:c.C914T:p.A305V,FLNC:NM_001458:exon5:c.C914T:p.A305V	7q32.1	.	0	0	.	.	.	.	Uncertain significance	19.2	0	D	D	D	0.721	24.9	.	.	.	.	.	.	.	2	24.9	7.75	0.826237	0.179	0.75	0.00575033	.	.	0.328867	-0.0581078	.	.	0.0198	0.134
6	1391182	1391182	A	G	exonic	FOXF2	2	.	.	nonsynonymous SNV	FOXF2:NM_001452:exon1:c.A1000G:p.T334A	6p25.3	.	.	.	.	.	.	.	Uncertain significance	5.2	0	T	B	D	0.238	21.6	.	.	.	.	.	.	.	2	21.6	4.49	0	0.221	0.19	0.00681571	.	.	.	0.00858176	.	.	.	.
20	62195532	62195532	G	A	exonic	HELZ2	1	.	.	nonsynonymous SNV	HELZ2:NM_033405:exon3:c.C2936T:p.T979M,HELZ2:NM_001037335:exon9:c.C4643T:p.T1548M	20q13.33	.	4.116e-05	5.536e-05	.	.	.	.	Uncertain significance	2.2	0	T	B	N	0.055	4.317	0	0	0	0	0	0	0	1	4.317	2.38	0	0.268	0.23	0.00645533	.	.	.	-0.000863302	.	.	-0.0002	0.015
7	27134363	27134363	T	G	exonic	HOXA1	2	.	.	nonsynonymous SNV	HOXA1:NM_005522:exon2:c.A704C:p.N235T	7p15.2	.	.	.	.	.	.	.	Uncertain significance	14.16	0	D	.	D	0.66	25.1	.	.	.	.	.	.	.	2	25.1	1.31	0.142033	0.414	0.41	0.0186514	.	.	.	0.0023682	.	.	.	.
2	24522905	24522905	C	T	exonic	ITSN2	1	.	.	nonsynonymous SNV	ITSN2:NM_001348182:exon12:c.G1217A:p.R406Q,ITSN2:NM_001348183:exon12:c.G1217A:p.R406Q,ITSN2:NM_001348185:exon12:c.G1217A:p.R406Q,ITSN2:NM_001348186:exon12:c.G1217A:p.R406Q,ITSN2:NM_006277:exon12:c.G1217A:p.R406Q,ITSN2:NM_019595:exon12:c.G1217A:p.R406Q,ITSN2:NM_147152:exon12:c.G1217A:p.R406Q,ITSN2:NM_001348181:exon13:c.G1175A:p.R392Q,ITSN2:NM_001348184:exon13:c.G1175A:p.R392Q	2p23.3	.	7.958e-06	5.437e-05	.	.	.	.	Uncertain significance	13.2	0	D	D	D	0.297	27.4	0	0	0	0	.	.	.	1	27.4	0.68	0	0.255	0.07	0.0056732	.	.	.	-0.0891882	.	.	-0.381	-0.961
1	204587973	204587973	G	A	exonic	LRRN2	1	.	.	nonsynonymous SNV	LRRN2:NM_201630:exon2:c.C1148T:p.T383M,LRRN2:NM_006338:exon3:c.C1148T:p.T383M	1q32.1	.	3.979e-06	0	.	.	.	.	Uncertain significance	6.2	0	D	P	D	0.208	25.2	0	0	0	0	.	.	.	1	25.2	0	0.193072	0.243	0.02	0.0150175	.	.	.	-0.00368893	.	.	.	.
6	31691437	31691437	G	A	exonic	MPIG6B	2	.	.	nonsynonymous SNV	MPIG6B:NM_025260:exon2:c.G83A:p.G28E,MPIG6B:NM_138272:exon2:c.G83A:p.G28E,MPIG6B:NM_138273:exon2:c.G83A:p.G28E,MPIG6B:NM_138274:exon2:c.G83A:p.G28E,MPIG6B:NM_138275:exon2:c.G83A:p.G28E,MPIG6B:NM_138277:exon2:c.G83A:p.G28E	6p21.33	.	.	.	.	.	.	.	Uncertain significance	14.19	0	D	D	D	0.386	24.3	.	.	.	.	.	.	.	2	24.3	7.96	0.218764	0.334	0.11	0.00589824	.	.	.	0.180202	.	.	0.2977	0.888
17	17062191	17062191	C	T	exonic	MPRIP	2	.	.	nonsynonymous SNV	MPRIP:NM_001364716:exon14:c.C2275T:p.H759Y,MPRIP:NM_015134:exon14:c.C1921T:p.H641Y,MPRIP:NM_201274:exon14:c.C1921T:p.H641Y	17p11.2	.	4.046e-06	0	.	.	.	.	Uncertain significance	10.18	0	D	P	D	0.195	26.5	0	0	0	0	.	.	.	2	26.5	4.62	0.294203	0.104	0.67	0.083449	.	.	.	-0.0721437	.	.	0.3213	0.921
11	7846930	7846930	A	T	exonic	OR5P3	1	.	.	nonsynonymous SNV	OR5P3:NM_153445:exon1:c.T590A:p.I197K	11p15.4	.	.	.	.	.	.	.	Uncertain significance	5.19	0	D	P	N	0.214	17.89	.	.	.	.	.	.	.	1	17.89	1.09	0	0.19	0.38	.	.	.	.	0.022411	.	.	.	.
2	198966024	198966024	C	T	exonic	PLCL1	1	.	.	nonsynonymous SNV	PLCL1:NM_006226:exon4:c.C2935T:p.R979W	2q33.1	.	0	0	.	.	.	.	Uncertain significance	9.2	0	D	P	D	0.231	32	.	.	.	.	.	.	.	1	32	1.25	0	0.337	0.3	0.00574999	.	.	0.316721	-0.209347	.	0	-0.8301	-1.365
6	105609709	105609709	C	T	exonic	POPDC3	5	.	.	nonsynonymous SNV	POPDC3:NM_022361:exon2:c.G76A:p.E26K	6q21	.	3.991e-06	0	.	.	.	.	Uncertain significance	12.2	0	D	P	D	0.317	27.2	0	0	0	0	0	0	0	5	27.2	0.37	0	0.615	0.85	0.0200829	.	.	0.461754	-0.0632639	.	.	-7.1938	-2.718
1	3328833	3328833	A	T	exonic	PRDM16	2	.	.	nonsynonymous SNV	PRDM16:NM_022114:exon9:c.A2072T:p.D691V,PRDM16:NM_199454:exon9:c.A2072T:p.D691V	1p36.32	.	.	.	.	.	.	.	Uncertain significance	16.2	0	D	D	D	0.542	25.8	.	.	.	.	.	.	.	2	25.8	8.19	0	0.357	0.59	0.00660978	.	.	.	-0.0183672	.	.	0.1117	0.518
6	4049340	4049340	C	T	exonic	PRPF4B	6	.	.	nonsynonymous SNV	PRPF4B:NM_003913:exon8:c.C2026T:p.R676C	6p25.2	.	.	.	.	.	.	.	Uncertain significance	15.2	0	D	D	D	0.31	33	.	.	.	.	.	.	.	6	33	1.9	1.37966	0.367	0.66	0.0608654	0.9876	0.754	0.524213	-0.839446	.	.	-0.0171	-0.085
9	85607885	85607885	C	T	exonic	RASEF	2	.	.	nonsynonymous SNV	RASEF:NM_152573:exon15:c.G1976A:p.R659H	9q21.32	.	1.194e-05	5.438e-05	.	.	.	.	Uncertain significance	12.2	0	D	D	D	0.47	27.8	0	0	0	0	0	0	0	2	27.8	8.18	0	0.214	0.38	0.00560197	.	.	0.475414	-0.0829414	.	.	-0.3867	-0.968
1	204124193	204124193	G	A	exonic	REN	2	.	.	nonsynonymous SNV	REN:NM_000537:exon10:c.C1172T:p.T391I	1q32.1	.	.	.	.	.	.	.	Uncertain significance	9.2	0	T	P	D	0.297	24	.	.	.	.	.	.	.	2	24	0.4	0	0.435	0.16	0.0125369	.	.	.	-0.0788989	.	.	.	.
1	115323119	115323119	T	G	exonic	SIKE1	2	.	.	nonsynonymous SNV	SIKE1:NM_001102396:exon1:c.A110C:p.H37P,SIKE1:NM_025073:exon1:c.A110C:p.H37P	1p13.2	.	.	.	.	.	.	.	Uncertain significance	12.19	0	D	P	D	0.175	25.3	.	.	.	.	.	.	.	2	25.3	1.88	3.47342	0.255	0.33	0.00797672	.	.	0.0892782	-0.376576	.	.	.	.
19	38643580	38643580	G	A	exonic	SIPA1L3	4	.	.	nonsynonymous SNV	SIPA1L3:NM_015073:exon13:c.G3634A:p.E1212K	19q13.13	.	.	.	.	.	.	.	Uncertain significance	6.2	0	D	B	D	0.122	24.8	.	.	.	.	.	.	.	4	24.8	1.52	0	0.572	0.13	0.00561151	.	.	0.372047	0.0151233	.	.	2.5021	2.116
12	117155674	117155674	G	A	exonic	SPRING1	2	.	.	nonsynonymous SNV	SPRING1:NM_001353625:exon2:c.C136T:p.R46W,SPRING1:NM_001353624:exon3:c.C250T:p.R84W,SPRING1:NM_001353623:exon4:c.C469T:p.R157W,SPRING1:NM_024738:exon5:c.C559T:p.R187W	12q24.22	.	1.235e-05	0	.	.	.	.	Uncertain significance	15.19	0	D	D	D	0.606	24.6	0	0	0	0	.	.	.	2	24.6	0.61	3.63788	0.304	0.45	0.00658474	.	.	.	-0.0173082	.	0	.	.
17	27963222	27963222	G	A	exonic	SSH2	2	.	.	nonsynonymous SNV	SSH2:NM_033389:exon14:c.C1945T:p.R649C,SSH2:NM_001282129:exon15:c.C2026T:p.R676C	17q11.2	.	.	.	.	.	.	.	Uncertain significance	12.2	0	D	D	D	0.25	26.8	.	.	.	.	0	0	0	2	26.8	0.2	0	0.466	0.69	0.00569932	.	.	.	-0.0216267	.	.	.	.
19	7711198	7711198	C	T	exonic	STXBP2	4	.	.	nonsynonymous SNV	STXBP2:NM_001127396:exon16:c.C1411T:p.R471C,STXBP2:NM_001272034:exon16:c.C1453T:p.R485C,STXBP2:NM_006949:exon16:c.C1420T:p.R474C	19p13.2	.	1.249e-05	0	6.378e-05	0.0006	criteria_provided,_single_submitter	Uncertain_significance	Uncertain significance	18.2	0	D	D	D	0.816	28.7	0	0	0	0	0	0.000319489	0	4	28.7	4	0	0.21	0	0.00786263	.	.	0.369056	0.151624	.	.	3.2718	2.29
15	63029134	63029134	G	A	exonic	TLN2	2	.	.	nonsynonymous SNV	TLN2:NM_015059:exon26:c.G3416A:p.G1139E	15q22.2	.	.	.	.	.	.	.	Uncertain significance	16.2	0	T	D	D	0.542	27.7	.	.	.	.	.	.	.	2	27.7	14.2	0	0.168	0.37	0.0595938	.	.	.	-0.0149634	.	.	0.0076	0.051
15	43441280	43441280	C	G	exonic	TMEM62	2	.	.	nonsynonymous SNV	TMEM62:NM_001347019:exon4:c.C182G:p.P61R,TMEM62:NM_001347021:exon4:c.C182G:p.P61R,TMEM62:NM_001347023:exon4:c.C182G:p.P61R,TMEM62:NM_001347025:exon4:c.C182G:p.P61R,TMEM62:NM_001347027:exon4:c.C182G:p.P61R,TMEM62:NM_001347029:exon4:c.C182G:p.P61R,TMEM62:NM_001347008:exon5:c.C401G:p.P134R,TMEM62:NM_001347011:exon5:c.C401G:p.P134R,TMEM62:NM_001347012:exon5:c.C401G:p.P134R,TMEM62:NM_001347017:exon5:c…	15q15.2	.	.	.	.	.	.	.	Uncertain significance	14.2	0	D	D	D	0.56	27.9	.	.	.	.	.	.	.	2	27.9	8.27	0	0.267	0.19	0.0261463	.	.	0.046577	-0.141789	.	.	1.4102	1.737
3	33134784	33134784	T	C	exonic	TMPPE	2	.	.	nonsynonymous SNV	TMPPE:NM_001039770:exon2:c.A904G:p.N302D,TMPPE:NM_001136238:exon2:c.A493G:p.N165D	3p22.3	.	.	.	.	.	.	.	Uncertain significance	17.2	0	D	D	D	0.707	25.5	.	.	.	.	.	.	.	2	25.5	0.15	0	0.451	0.04	0.0411928	.	.	.	0.00876699	.	.	.	.
4	69107421	69107421	T	C	exonic	TMPRSS11B	6	.	.	nonsynonymous SNV	TMPRSS11B:NM_182502:exon2:c.A110G:p.H37R	4q13.2	.	.	.	.	.	.	.	Uncertain significance	9.2	0	D	D	N	0.195	24.6	.	.	.	.	.	.	.	6	24.6	10.73	0	0.488	0.79	0.00593279	.	.	0.42268	0.211375	.	.	6.2279	2.754
4	177067235	177067235	G	A	exonic	WDR17	5	.	.	nonsynonymous SNV	WDR17:NM_001378104:exon12:c.G1619A:p.G540E,WDR17:NM_181265:exon12:c.G1619A:p.G540E,WDR17:NM_001350727:exon13:c.G1691A:p.G564E,WDR17:NM_001378103:exon13:c.G1691A:p.G564E,WDR17:NM_170710:exon13:c.G1691A:p.G564E	4q34.2	.	.	.	.	.	.	.	Uncertain significance	15.2	0	D	D	D	0.748	27.8	.	.	.	.	.	.	.	5	27.8	6.56	0	0.011	0.82	0.518727	.	.	0.473869	0.0330722	.	.	2.4726	2.108
16	30793127	30793127	G	C	exonic	ZNF629	2	.	.	nonsynonymous SNV	ZNF629:NM_001080417:exon3:c.C2522G:p.P841R,ZNF629:NM_001345970:exon3:c.C2480G:p.P827R	16p11.2	.	.	.	.	.	.	.	Uncertain significance	12.2	0	D	D	D	0.311	24.9	.	.	.	.	.	.	.	2	24.9	0.3	0	0.435	0.03	0.0160579	.	.	.	0.00235713	.	.	.	.
4	5743515	5743515	C	T	exonic	EVC	4	.	.	stopgain	EVC:NM_001306090:exon6:c.C775T:p.Q259X,EVC:NM_001306092:exon6:c.C775T:p.Q259X,EVC:NM_153717:exon6:c.C775T:p.Q259X	4p16.2	.	.	.	.	.	.	.	Pathogenic	4.6	0	.	.	A	.	41	.	.	.	.	.	.	.	4	41	0.24	0	0.39	0.18	0.00562212	.	.	0.422111	-0.356414	.	.	-66.23	-3.698
14	104129207	104129207	C	-	exonic	KLC1	0	.	.	stopgain	KLC1:NM_001130107:exon5:c.740delC:p.S247*,KLC1:NM_005552:exon5:c.740delC:p.S247*,KLC1:NM_182923:exon5:c.740delC:p.S247*	14q32.33	.	.	.	.	.	.	.	.	.	0	.	.	.	.	.	.	.	.	.	.	.	.	0	.	.	.	.	.	.	.	.	.	.	.	.	.	.
7	24874131	24874131	G	A	exonic	OSBPL3	5	.	.	stopgain	OSBPL3:NM_145322:exon12:c.C1519T:p.Q507X,OSBPL3:NM_145320:exon13:c.C1627T:p.Q543X,OSBPL3:NM_145321:exon13:c.C1612T:p.Q538X,OSBPL3:NM_015550:exon15:c.C1720T:p.Q574X	7p15.3	.	.	.	.	.	.	.	Uncertain significance	3.6	0	.	.	A	.	34	.	.	.	.	.	.	.	5	34	7.75	0	0.55	0.22	0.00780288	.	.	0.462766	-0.10146	.	.	-6.8191	-2.686
20	35438426	35438426	G	A	exonic	SOGA1	3	.	.	stopgain	SOGA1:NM_080627:exon7:c.C2542T:p.R848X,SOGA1:NM_199181:exon7:c.C1828T:p.R610X	20q11.23	.	4.446e-06	6.112e-05	.	.	.	.	Pathogenic	4.6	0	.	.	A	.	36	.	.	.	.	.	.	.	3	36	1.6	0.762412	0.366	0.02	0.00556937	.	.	0.419496	-0.186799	.	0	-52.0449	-3.547
6	31721101	31721102	AT	-	exonic	MSH5	0	.	.	frameshift deletion	MSH5:NM_002441:exon11:c.836_837del:p.H279Rfs*90,MSH5:NM_025259:exon11:c.887_888del:p.H296Rfs*90,MSH5:NM_172165:exon11:c.836_837del:p.H279Rfs*90,MSH5:NM_172166:exon11:c.836_837del:p.H279Rfs*90	6p21.33	.	.	.	.	.	.	.	.	.	0	.	.	.	.	.	.	.	.	.	.	.	.	0	.	.	.	.	.	.	.	.	.	.	.	.	.	.
5	68660786	68660788	TCA	-	exonic	TAF9	0	.	.	nonframeshift deletion	TAF9:NM_001015892:exon3:c.777_779del:p.D260del,TAF9:NM_003187:exon3:c.777_779del:p.D260del	5q13.2	.	0.0003	0	0.0002	0	.	.	.	.	0	.	.	.	.	.	.	.	.	.	.	.	.	0	.	.	.	.	.	.	.	.	.	.	.	.	.	.
12	123430670	123430670	C	T	exonic	ABCB9	4	.	.	nonsynonymous SNV	ABCB9:NM_001243013:exon6:c.G1153A:p.E385K,ABCB9:NM_001243014:exon6:c.G1153A:p.E385K,ABCB9:NM_019624:exon6:c.G1153A:p.E385K,ABCB9:NM_019625:exon6:c.G1153A:p.E385K,ABCB9:NM_203444:exon6:c.G1153A:p.E385K	12q24.31	.	.	.	.	.	.	.	Uncertain significance	10.2	0	D	B	D	0.315	22.8	.	.	.	.	.	.	.	4	22.8	6.43	0	0.233	0.11	0.00755004	.	.	.	-0.0232823	.	.	4.8806	2.57
9	4722547	4722547	T	C	exonic	AK3	6	.	.	nonsynonymous SNV	AK3:NM_001199853:exon2:c.A20G:p.H7R,AK3:NM_001199855:exon2:c.A20G:p.H7R,AK3:NM_001199856:exon2:c.A20G:p.H7R,AK3:NM_016282:exon2:c.A230G:p.H77R	9p24.1	.	.	.	.	.	.	.	Uncertain significance	2.2	0	T	B	D	0.067	18.88	.	.	.	.	.	.	.	6	18.88	8.18	0	0.435	0.89	0.00685526	.	.	0.408168	0.109982	.	.	1.7394	1.879
15	50168651	50168651	T	C	exonic	ATP8B4	1	.	.	nonsynonymous SNV	ATP8B4:NM_024837:exon25:c.A2851G:p.N951D	15q21.2	.	.	.	.	.	.	.	Uncertain significance	16.2	0	D	D	D	0.646	27.9	.	.	.	.	.	.	.	1	27.9	0.71	0	0.288	0.38	0.0169096	.	.	.	0.0791478	.	.	0.594	1.222
5	17275915	17275915	C	T	exonic	BASP1	1	.	.	nonsynonymous SNV	BASP1:NM_001271606:exon2:c.C590T:p.P197L,BASP1:NM_006317:exon2:c.C590T:p.P197L	5p15.1	.	.	.	.	.	.	.	Uncertain significance	5.2	0	D	B	D	0.06	20.6	.	.	.	.	.	.	.	1	20.6	0.05	0	0.299	0.25	0.00923455	.	.	.	0.00644244	.	.	.	.
5	78426892	78426892	C	G	exonic	BHMT	1	.	.	nonsynonymous SNV	BHMT:NM_001713:exon8:c.C1174G:p.Q392E	5q14.1	.	1.196e-05	0	3.186e-05	0	.	.	Uncertain significance	5.2	0	T	B	D	0.126	17.29	0	0	0	0	0	0	0	1	17.29	2.25	0	0.343	0.46	0.0229208	.	.	.	0.0419269	.	.	.	.
10	93753563	93753563	T	C	exonic	BTAF1	2	.	.	nonsynonymous SNV	BTAF1:NM_003972:exon22:c.T3158C:p.M1053T	10q23.32	.	.	.	.	.	.	.	Uncertain significance	6.2	0	T	B	D	0.161	21.9	.	.	.	.	.	.	.	2	21.9	0.9	0	0.503	0.72	0.0106539	.	.	0.482436	0.216465	.	.	0.0608	0.345
7	2472611	2472611	C	T	exonic	CHST12	5	.	.	nonsynonymous SNV	CHST12:NM_001243794:exon2:c.C337T:p.R113C,CHST12:NM_001243795:exon2:c.C337T:p.R113C,CHST12:NM_018641:exon2:c.C337T:p.R113C	7p22.3	.	4.158e-06	0	.	.	.	.	Uncertain significance	1.2	0	T	B	N	0.1	15.93	0	0	0	0	0	0	0	5	15.93	7.76	7.58879	0.487	0.84	0.00835996	.	.	.	-0.0168105	.	.	.	.
7	135048789	135048789	T	C	exonic	CNOT4	2	.	.	nonsynonymous SNV	CNOT4:NM_001190849:exon11:c.A1648G:p.M550V,CNOT4:NM_001190850:exon11:c.A1657G:p.M553V	7q33	.	.	.	.	.	.	.	Uncertain significance	3.16	0	T	.	D	0.068	15.18	.	.	.	.	.	.	.	2	15.18	8.18	0	0.223	0.58	0.00932965	.	.	.	0.0135873	.	.	0.1275	0.561
1	184006280	184006280	A	C	exonic	COLGALT2	2	.	.	nonsynonymous SNV	COLGALT2:NM_001303420:exon1:c.T212G:p.F71C,COLGALT2:NM_015101:exon1:c.T212G:p.F71C	1q25.3	.	.	.	.	.	.	.	Uncertain significance	7.2	0	D	B	D	0.227	23.3	.	.	.	.	.	.	.	2	23.3	0.06	0	0.392	0.02	0.00675584	.	.	0.402924	0.0067568	.	.	.	.
3	148927135	148927135	C	T	exonic	CP	1	.	.	nonsynonymous SNV	CP:NM_000096:exon4:c.G644A:p.R215Q	3q25.1	.	7.971e-06	0	.	.	.	.	Uncertain significance	3.15	0	T	.	N	0.279	12.41	0	0	0	0	0	0	0	1	12.41	4.81	0	0.324	0.12	0.00656344	.	.	0.0520589	0.0154337	.	.	-0.123	-0.515
19	15794526	15794526	G	A	exonic	CYP4F12	1	.	.	nonsynonymous SNV	CYP4F12:NM_023944:exon7:c.G871A:p.A291T	19p13.12	.	.	.	.	.	.	.	Uncertain significance	0.2	0	T	B	N	0.152	13.02	.	.	.	.	.	.	.	1	13.02	2.31	0	0.403	0.02	0.00564456	.	.	0.377683	-0.0375182	.	.	0.0168	0.115
3	153994607	153994607	C	T	exonic	DHX36	2	.	.	nonsynonymous SNV	DHX36:NM_001114397:exon24:c.G2728A:p.D910N,DHX36:NM_020865:exon24:c.G2770A:p.D924N	3q25.2	.	3.987e-06	0	.	.	.	.	Uncertain significance	7.2	0	T	B	D	0.091	23.4	0	0	0	0	0	0	0	2	23.4	0.93	0	0.631	0.07	0.0216073	.	.	0.468376	-0.0968334	.	.	-1.2658	-1.612
12	13366446	13366446	G	C	exonic	EMP1	3	.	.	nonsynonymous SNV	EMP1:NM_001423:exon3:c.G112C:p.V38L	12p13.1	.	.	.	.	.	.	.	Uncertain significance	2.2	0	T	B	N	0.167	10.34	.	.	.	.	.	.	.	3	10.34	8.27	0	0.044	0.35	0.00728891	.	.	0.456517	0.085199	.	.	2.7812	2.185
1	44687249	44687249	T	C	exonic	ERI3	2	.	.	nonsynonymous SNV	ERI3:NM_001301698:exon8:c.A761G:p.Q254R,ERI3:NM_001301699:exon8:c.A761G:p.Q254R,ERI3:NM_001301701:exon8:c.A464G:p.Q155R,ERI3:NM_024066:exon9:c.A995G:p.Q332R	1p34.1	.	.	.	.	.	.	.	Uncertain significance	6.19	0	T	B	D	0.183	22.2	.	.	.	.	.	.	.	2	22.2	1.06	0	0.454	0.31	0.012417	.	.	.	0.104315	.	.	.	.
1	197026291	197026291	G	T	exonic	F13B	1	.	.	nonsynonymous SNV	F13B:NM_001994:exon7:c.C1023A:p.F341L	1q31.3	.	.	.	.	.	.	.	Uncertain significance	0.2	0	T	B	N	0.043	6.772	.	.	.	.	.	.	.	1	6.772	0.59	0	0.629	0.29	0.00570263	.	.	.	-0.247033	.	0	-1.2869	-1.622
17	33448840	33448840	G	A	exonic	FNDC8	1	.	.	nonsynonymous SNV	FNDC8:NM_017559:exon1:c.G128A:p.R43Q	17q12	.	7.954e-06	5.437e-05	3.211e-05	0	.	.	Uncertain significance	4.2	0	T	B	N	0.012	22.8	0	0	0	0	0	0	0	1	22.8	1.26	0	0.293	0.29	0.00701946	.	.	.	-0.070943	.	.	.	.
7	31016058	31016058	C	T	exonic	GHRHR	2	.	.	nonsynonymous SNV	GHRHR:NM_000823:exon11:c.C989T:p.S330L	7p14.3	.	3.978e-06	0	.	.	.	.	Uncertain significance	13.19	0	D	P	D	0.754	26.5	0	0	0	0	.	.	.	2	26.5	3.16	0	0.324	0.35	0.0164526	.	.	.	-0.306072	.	.	-1.2597	-1.608
12	66849967	66849967	G	A	exonic	GRIP1	3	.	.	nonsynonymous SNV	GRIP1:NM_001366722:exon10:c.C1198T:p.P400S,GRIP1:NM_001379345:exon10:c.C1276T:p.P426S,GRIP1:NM_001379346:exon10:c.C1198T:p.P400S	12q14.3	0.000199681	5.098e-05	9.5e-05	0.0003	0	.	.	.	4.17	0	T	.	D	0.125	22.3	0	0	0	0	0	0	0	3	22.3	2.13	0	0.389	0.7	0.0148209	0.0545	0.092	0.876563	-0.297062	.	.	.	.
6	26234816	26234816	C	G	exonic	H1-3	1	.	.	nonsynonymous SNV	H1-3:NM_005320:exon1:c.G346C:p.E116Q	6p22.2	.	.	.	.	.	.	.	Uncertain significance	5.2	0	D	B	D	0.11	21.3	.	.	.	.	.	.	.	1	21.3	0.48	0	0.099	0.16	.	.	.	.	-0.00464015	.	.	.	.
8	21973239	21973239	C	T	exonic	HR	2	.	.	nonsynonymous SNV	HR:NM_018411:exon18:c.G3379A:p.V1127M,HR:NM_005144:exon19:c.G3544A:p.V1182M	8p21.3	.	4.386e-05	0	3.19e-05	0	criteria_provided,_single_submitter	Uncertain_significance	Uncertain significance	12.2	0	D	D	D	0.384	27.1	0	0	0	0	0	0	0	2	27.1	8.18	0	0.264	0.23	0.00923459	.	.	.	-0.00860148	.	.	.	.
1	67861761	67861761	C	G	exonic	IL12RB2	3	.	.	nonsynonymous SNV	IL12RB2:NM_001258215:exon14:c.C2320G:p.L774V,IL12RB2:NM_001559:exon16:c.C2578G:p.L860V,IL12RB2:NM_001374259:exon17:c.C2578G:p.L860V	1p31.3	.	.	.	.	.	.	.	Uncertain significance	3.2	0	D	D	N	0.122	21.1	.	.	.	.	.	.	.	3	21.1	8.28	0	0.602	0.08	0.00655438	.	.	.	0.0481597	.	.	.	.
9	6251221	6251221	G	A	exonic	IL33	3	.	.	nonsynonymous SNV	IL33:NM_001353802:exon3:c.G176A:p.G59E,IL33:NM_001199640:exon4:c.G299A:p.G100E,IL33:NM_001314044:exon4:c.G299A:p.G100E,IL33:NM_001314045:exon4:c.G299A:p.G100E,IL33:NM_001314046:exon4:c.G299A:p.G100E,IL33:NM_001314047:exon4:c.G299A:p.G100E,IL33:NM_033439:exon4:c.G299A:p.G100E	9p24.1	.	.	.	.	.	.	.	Uncertain significance	0.2	0	T	B	N	0.015	0.001	.	.	.	.	.	.	.	3	0.001	8.07	0	0.262	0.58	0.00725246	.	.	0.393641	0.34706	.	.	2.8114	2.193
3	10255045	10255045	A	T	exonic	IRAK2	1	.	.	nonsynonymous SNV	IRAK2:NM_001570:exon5:c.A683T:p.H228L	3p25.3	.	.	.	.	.	.	.	Uncertain significance	1.2	0	T	B	N	0.085	17.77	.	.	.	.	.	.	.	1	17.77	0.08	0	0.076	0.02	0.00965231	.	.	0.312438	-0.0361758	.	.	0.0136	0.093
17	39521752	39521752	G	C	exonic	KRT33B	1	.	.	nonsynonymous SNV	KRT33B:NM_002279:exon4:c.C642G:p.D214E	17q21.2	.	.	.	.	.	.	.	Uncertain significance	14.19	0	D	D	N	0.531	12.76	.	.	.	.	.	.	.	1	12.76	8.06	0	0.249	0.45	0.00878269	.	.	.	-0.0422378	.	0	-0.3144	-0.874
2	33246090	33246090	C	G	exonic	LTBP1	2	.	.	nonsynonymous SNV	LTBP1:NM_206943:exon3:c.C680G:p.S227W	2p22.3	.	.	.	.	.	.	.	Uncertain significance	3.17	0	D	.	N	0.357	16.32	.	.	.	.	.	.	.	2	16.32	8.5	0	0.196	0.55	0.00568734	.	.	.	-0.0316574	.	.	0.012	0.082
20	3846631	3846631	C	T	exonic	MAVS	1	.	.	nonsynonymous SNV	MAVS:NM_001206491:exon6:c.C1037T:p.A346V,MAVS:NM_020746:exon7:c.C1460T:p.A487V,MAVS:NM_001385663:exon8:c.C1037T:p.A346V	20p13	.	2.814e-05	5.463e-05	6.375e-05	0	.	.	Uncertain significance	2.2	0	D	B	N	0.071	9.799	0	0	0	0	0	0	0	1	9.799	7.76	0	0.103	0.08	0.00657567	.	.	.	-0.0281322	.	.	.	.
10	74322772	74322772	C	T	exonic	MICU1	5	.	.	nonsynonymous SNV	MICU1:NM_001195518:exon3:c.G211A:p.G71S	10q22.1	.	4.179e-06	0	.	.	.	.	Uncertain significance	2.2	0	T	B	D	0.221	19.1	0	0	0	0	.	.	.	5	19.1	9.73	0	0.571	0.03	0.0348994	.	.	.	-0.181223	.	.	-4.1388	-2.37
11	7981967	7981967	C	T	exonic	NLRP10	1	.	.	nonsynonymous SNV	NLRP10:NM_176821:exon2:c.G1192A:p.D398N	11p15.4	.	3.986e-06	0	.	.	.	.	Uncertain significance	1.19	0	T	B	N	0.095	1.356	0	0	0	0	.	.	.	1	1.356	0.1	0	0.456	0.06	0.00664933	.	.	.	-0.0190893	.	.	.	.
10	96100055	96100055	T	G	exonic	NOC3L	1	.	.	nonsynonymous SNV	NOC3L:NM_022451:exon16:c.A1758C:p.K586N	10q23.33	.	.	.	.	.	.	.	Uncertain significance	7.2	0	D	B	D	0.074	22.4	.	.	.	.	.	.	.	1	22.4	0	0	0.026	0.02	0.00559489	.	.	0.320818	0.184332	.	0	-0.819	-1.357
3	13359251	13359251	T	C	exonic	NUP210	2	.	.	nonsynonymous SNV	NUP210:NM_024923:exon40:c.A5594G:p.N1865S	3p25.1	.	5.331e-05	0.0002	6.38e-05	0	.	.	Uncertain significance	0.2	0	T	B	N	0.019	1.071	0	0	0	0	0	0	0	2	1.071	8.75	0	0.003	0.82	0.00756162	.	.	.	0.0070601	.	.	.	.
10	124189195	124189195	C	G	exonic	PLEKHA1	3	.	.	nonsynonymous SNV	PLEKHA1:NM_001377252:exon10:c.C812G:p.A271G,PLEKHA1:NM_001377253:exon11:c.C812G:p.A271G,PLEKHA1:NM_001001974:exon12:c.C956G:p.A319G,PLEKHA1:NM_001377254:exon12:c.C812G:p.A271G,PLEKHA1:NM_001377255:exon12:c.C883G:p.P295A,PLEKHA1:NM_001377257:exon12:c.C853G:p.P285A,PLEKHA1:NM_001377230:exon13:c.C956G:p.A319G,PLEKHA1:NM_001377235:exon13:c.C956G:p.A319G,PLEKHA1:NM_001377241:exon13:c.C997G:p.P333A,PLE…	10q26.13	.	.	.	.	.	.	.	Uncertain significance	2.2	0	T	B	D	0.162	18.19	.	.	.	.	.	.	.	3	18.19	1.4	2.83117	0.222	0.82	0.015072	.	.	.	-0.00953352	.	.	.	.
7	113518521	113518521	A	C	exonic	PPP1R3A	1	.	.	nonsynonymous SNV	PPP1R3A:NM_002711:exon4:c.T2626G:p.F876V	7q31.1	.	.	.	.	.	.	.	Uncertain significance	1.2	0	D	B	N	0.021	11.76	.	.	.	.	.	.	.	1	11.76	6.86	0	0.254	0.11	0.00832189	.	.	.	-0.00440253	.	.	.	.
1	1007489	1007489	C	T	exonic	RNF223	1	.	.	nonsynonymous SNV	RNF223:NM_001205252:exon2:c.G458A:p.R153H	1p36.33	.	0.0003	0.0001	3.196e-05	0	.	.	Uncertain significance	2.17	0	T	.	N	0.184	0.058	0	0	0	0	0	0	0	1	0.058	5.09	0.308303	0.258	0.02	0.00656233	.	.	.	-8.47614e-05	.	.	.	.
2	242812032	242812032	G	A	exonic	RTP5	2	.	.	nonsynonymous SNV	RTP5:NM_173821:exon1:c.G124A:p.G42S	2q37.3	.	1.915e-05	0	3.187e-05	0	.	.	Uncertain significance	1.19	0	T	B	N	0.096	0.963	.	.	.	.	0	0	0	2	0.963	11.82	0	0.721	0.14	0.00691975	.	.	0.425599	-0.0767397	.	.	.	.
3	101212750	101212750	G	C	exonic	SENP7	3	.	.	nonsynonymous SNV	SENP7:NM_001282802:exon2:c.C54G:p.F18L,SENP7:NM_001282803:exon2:c.C54G:p.F18L,SENP7:NM_001282804:exon2:c.C54G:p.F18L,SENP7:NM_001077203:exon3:c.C153G:p.F51L,SENP7:NM_001282801:exon3:c.C153G:p.F51L,SENP7:NM_020654:exon3:c.C153G:p.F51L	3q12.3	.	.	.	.	.	.	.	Uncertain significance	1.2	0	T	B	N	0.048	12.91	.	.	.	.	.	.	.	3	12.91	6.53	0	0.228	0.12	0.00556017	.	.	0.481408	0.0504842	.	0	1.788	1.897
9	135205489	135205489	C	T	exonic	SETX	3	.	.	nonsynonymous SNV	SETX:NM_001351527:exon10:c.C1496A:p.A499E,SETX:NM_001351528:exon10:c.C1496A:p.A499E,SETX:NM_015046:exon10:c.C1496A:p.A499E	9q34.13	.	.	.	.	.	.	.	Uncertain significance	10.2	0	D	D	N	0.405	24.9	.	.	.	.	.	.	.	3	24.9	8.8	0.315562	0.51	0.02	0.0211737	.	.	.	-0.0036262	.	.	-0.0052	-0.006
2	242012773	242012773	A	G	exonic	SNED1	1	.	.	nonsynonymous SNV	SNED1:NM_001080437:exon27:c.A3910G:p.I1304V	2q37.3	.	1.147e-05	0	6.372e-05	0	.	.	Uncertain significance	2.2	0	T	B	N	0.192	0.005	0	0	0	0	0	0	0	1	0.005	7.33	0.406526	0.302	0.37	0.00704448	.	.	0.383189	0.0546876	.	.	-0.7405	-1.302
4	7728558	7728558	G	A	exonic	SORCS2	2	.	.	nonsynonymous SNV	SORCS2:NM_020777:exon21:c.G2797A:p.D933N	4p16.1	.	8.03e-06	0	.	.	.	.	Uncertain significance	3.2	0	T	B	D	0.081	19.35	0	0	0	0	0	0	0	2	19.35	0.95	0.374184	0.304	0.9	0.0068282	.	.	0.41205	-0.0770179	.	.	-1.5078	-1.719
5	35792492	35792492	C	G	exonic	SPEF2	0	.	.	nonsynonymous SNV	SPEF2:NM_024867:exon31:c.C4498G:p.L1500V	5p13.2	.	.	.	.	.	.	.	Uncertain significance	3.2	0	T	B	N	0.021	12.89	.	.	.	.	.	.	.	0	12.89	1.4	0	0.002	0.62	0.00554665	.	.	0.444976	0.165184	.	0	0.1977	0.718
17	7330308	7330308	G	A	exonic	SPEM2	2	.	.	nonsynonymous SNV	SPEM2:NM_175734:exon3:c.G998A:p.R333Q	17p13.1	.	2.054e-05	5.609e-05	.	.	.	.	Uncertain significance	1.17	0	T	B	N	0.02	9.402	0	0	0	0	0	0	0	2	9.402	3.89	0	0.541	0.33	0.00734959	.	.	.	-0.000284747	.	.	.	.
17	36714613	36714613	G	A	exonic	SRCIN1	2	.	.	nonsynonymous SNV	SRCIN1:NM_025248:exon11:c.C2051T:p.A684V	17q12	.	.	.	.	.	.	.	Uncertain significance	4.12	0	.	.	D	0.099	23	.	.	.	.	.	.	.	2	23	7.75	0.386806	0.368	0.37	0.00571523	.	.	.	0.0359108	.	.	0.6652	1.284
10	123976284	123976284	C	T	exonic	TACC2	1	.	.	nonsynonymous SNV	TACC2:NM_006997:exon5:c.C1721T:p.P574L,TACC2:NM_206860:exon5:c.C1721T:p.P574L,TACC2:NM_001291878:exon6:c.C1757T:p.P586L,TACC2:NM_001291879:exon7:c.C599T:p.P200L,TACC2:NM_206861:exon8:c.C1925T:p.P642L,TACC2:NM_001291876:exon10:c.C7352T:p.P2451L,TACC2:NM_001291877:exon10:c.C7499T:p.P2500L,TACC2:NM_206862:exon11:c.C7487T:p.P2496L	10q26.13	0.000399361	5.568e-05	0.0002	6.375e-05	0	.	.	Uncertain significance	11.2	0	D	D	D	0.421	29	0	0	0	0	0	0.000319081	0	1	29	0.37	0	0.14	0.25	0.00574124	.	.	0.453096	0.0812709	.	.	0.0712	0.386
1	154493890	154493890	G	A	exonic	TDRD10	4	.	.	nonsynonymous SNV	TDRD10:NM_001098475:exon6:c.G304A:p.V102M,TDRD10:NM_182499:exon6:c.G304A:p.V102M	1q21.3	.	2.787e-05	0.0002	.	.	.	.	Uncertain significance	6.18	0	D	P	N	0.489	16.31	0	0	0	0	0	0	0	4	16.31	10.04	0	0.062	0.15	0.00667137	.	.	0.396463	-0.152779	.	.	-1.6291	-1.769
1	216595434	216595434	C	A	exonic	USH2A	3	.	.	nonsynonymous SNV	USH2A:NM_007123:exon2:c.G245T:p.R82L,USH2A:NM_206933:exon2:c.G245T:p.R82L	1q41	.	.	.	.	.	.	.	Uncertain significance	5.2	0	D	B	N	0.121	16	.	.	.	.	.	.	.	3	16	19.27	0	0.262	0.79	0.00582412	.	.	.	-0.0290384	.	.	-0.3207	-0.883
3	183524758	183524758	C	A	exonic	YEATS2	1	.	.	nonsynonymous SNV	YEATS2:NM_001351369:exon28:c.C3889A:p.L1297I,YEATS2:NM_001351370:exon28:c.C3892A:p.L1298I,YEATS2:NM_018023:exon28:c.C3889A:p.L1297I	3q27.1	.	.	.	.	.	.	.	Uncertain significance	2.2	0	T	B	D	0.024	15.45	.	.	.	.	.	.	.	1	15.45	0.13	0	0.075	0.17	0.00560627	.	.	.	0.0575014	.	.	0.7927	1.381
18	60242391	60242391	A	G	exonic	ZCCHC2	1	.	.	nonsynonymous SNV	ZCCHC2:NM_017742:exon13:c.A3077G:p.N1026S	18q21.33	.	.	.	.	.	.	.	Uncertain significance	0.2	0	T	B	N	0.032	11.32	.	.	.	.	.	.	.	1	11.32	2.7	0	0.3	0.07	0.00615274	.	.	.	0.00926363	.	.	-0.0407	-0.221
6	28963503	28963503	G	A	exonic	ZNF311	1	.	.	nonsynonymous SNV	ZNF311:NM_001382360:exon7:c.C1276T:p.R426W,ZNF311:NM_001010877:exon8:c.C1276T:p.R426W,ZNF311:NM_001350637:exon8:c.C1132T:p.R378W	6p22.1	.	4.034e-06	0	.	.	.	.	Uncertain significance	2.18	0	T	B	N	0.027	15.5	0	0	0	0	0	0	0	1	15.5	1.91	0	0.319	0.08	0.00656009	.	.	.	-0.00723996	.	0	.	.
19	52376320	52376320	T	C	exonic	ZNF577	2	.	.	nonsynonymous SNV	ZNF577:NM_001370449:exon6:c.A923G:p.Y308C,ZNF577:NM_001370450:exon6:c.A746G:p.Y249C,ZNF577:NM_001135590:exon7:c.A746G:p.Y249C,ZNF577:NM_001370447:exon7:c.A923G:p.Y308C,ZNF577:NM_001370448:exon7:c.A923G:p.Y308C,ZNF577:NM_032679:exon7:c.A923G:p.Y308C	19q13.41	.	.	.	.	.	.	.	Uncertain significance	0.19	0	T	P	N	0.031	13.24	.	.	.	.	.	.	.	2	13.24	8.19	0	0.402	0.4	0.00942248	.	.	.	0.0172387	.	.	.	.
X	70080778	70080778	C	-	exonic	TEX11	0	.	.	frameshift deletion	TEX11:NM_031276:exon5:c.253delG:p.V85Lfs*6,TEX11:NM_001003811:exon6:c.298delG:p.V100Lfs*6	Xq13.1	.	.	.	.	.	.	.	.	.	0	.	.	.	.	.	.	.	.	.	.	.	.	0	.	.	.	.	.	.	.	.	.	.	.	.	.	.
2	186662110	186662110	-	A	exonic	FSIP2	0	.	.	frameshift insertion	FSIP2:NM_173651:exon16:c.10247dupA:p.E3417Gfs*12	2q32.1	.	.	.	.	.	.	.	.	.	0	.	.	.	.	.	.	.	.	.	.	.	.	0	.	.	.	.	.	.	.	.	.	.	.	.	.	.
2	186659967	186659967	-	C	exonic	FSIP2	0	.	.	frameshift insertion	FSIP2:NM_173651:exon16:c.8104dupC:p.L2702Pfs*44	2q32.1	.	.	.	.	.	.	.	.	.	0	.	.	.	.	.	.	.	.	.	.	.	.	0	.	.	.	.	.	.	.	.	.	.	.	.	.	.
2	186659901	186659901	-	A	exonic	FSIP2	0	.	.	frameshift insertion	FSIP2:NM_173651:exon16:c.8038dupA:p.T2680Nfs*9	2q32.1	.	.	.	.	.	.	.	.	.	0	.	.	.	.	.	.	.	.	.	.	.	.	0	.	.	.	.	.	.	.	.	.	.	.	.	.	.
20	31583484	31583484	G	A	exonic	SUN5	3	0.1001	.	stopgain	SUN5:NM_080675:exon8:c.C475T:p.R159X	20q11.21	.	1.193e-05	0	6.371e-05	0	.	.	Uncertain significance	5.6	0	.	.	A	.	43	0	0	0	0	0	0	0	3	43	0.3	0	0.326	0.05	0.00556254	.	.	0.419374	-0.175218	.	0	-36.1433	-3.438
22	42180749	42180749	C	T	exonic	MEI1	1	0.1216	.	nonsynonymous SNV	MEI1:NM_152513:exon26:c.C3307T:p.R1103W	22q13.2	.	4.076e-06	0	3.188e-05	0	.	.	Uncertain significance	4.2	0	D	B	N	0.097	24	0	0	0	0	0	0	0	1	24	2.12	0	0.05	0.17	0.0157587	.	.	0.361439	-0.100988	.	0	-0.1321	-0.538
6	110763935	110763935	T	C	exonic	SLC22A16	1	0.1269	.	nonsynonymous SNV	SLC22A16:NM_033125:exon4:c.A695G:p.E232G	6q21	0.00658946	0.0149	0	0.0114	0	.	.	Uncertain significance	16.19	0	D	D	D	0.873	24.5	45	0	17	0	15	0	0	1	24.5	0.19	0	0.2	0.13	0.0215506	.	.	.	-0.109443	.	.	-0.0096	-0.035
6	31721356	31721356	C	T	exonic	MSH5	1	0.1365	.	nonsynonymous SNV	MSH5:NM_002441:exon12:c.C964T:p.R322C,MSH5:NM_025259:exon12:c.C1015T:p.R339C,MSH5:NM_172165:exon12:c.C964T:p.R322C,MSH5:NM_172166:exon12:c.C964T:p.R322C	6p21.33	.	3.976e-06	0	.	.	.	.	Uncertain significance	13.17	0	D	D	.	0.401	32	0	0	0	0	0	0	0	1	32	0.62	0	0.278	0.21	0.0079048	.	.	0.412017	-0.239213	.	.	0.203	0.728
7	117174423	117174423	T	C	intronic	CFTR	3	.	.	.	.	7q31.2	.	.	.	.	.	.	.	.	.	0	.	.	.	.	.	.	.	.	.	.	.	.	3	16.84	0.51	1.21355	0.546	0.25	0.0133211	0.1456	0.302	0.464405	0.529046	0.333632	0.778291	-0.3886	-0.97
7	117188689	117188689	T	A	intronic	CFTR	6	.	.	.	.	7q31.2	.	4.06e-05	0	.	.	criteria_provided,_single_submitter	Likely_benign	.	.	0	.	.	.	.	.	.	.	.	.	.	.	.	6	14.14	0.59	0.959479	0	0.39	0.0186872	0.062	0.41	0.0838643	-0.756727	0.194619	0.580645	-6.5815	-2.667
17	58508550	58508550	A	G	exonic	C17orf64	1	0.1675	.	nonsynonymous SNV	C17orf64:NM_181707:exon6:c.A634G:p.R212G	17q23.2	.	2.162e-05	0	.	.	.	.	Uncertain significance	3.17	0	D	B	N	0.134	20.4	0	0	0	0	0	0	0	1	20.4	0.65	0.06434	0.195	0.48	0.0079122	.	.	.	-0.0950534	.	0	.	.
3	52418830	52418830	C	T	exonic	DNAH1	1	0.1771	.	nonsynonymous SNV	DNAH1:NM_015512:exon53:c.C8351T:p.S2784L	3p21.1	.	4.263e-06	0	.	.	.	.	Uncertain significance	9.16	0	D	.	D	0.315	24.7	0	0	0	0	.	.	.	1	24.7	0.59	1.60111	0.213	0.61	0.00741597	.	.	.	-0.115745	.	.	-0.4331	-1.021
17	76503893	76503893	G	T	intronic	DNAH17	4	.	.	.	.	17q25.3	.	1.191e-05	7.608e-05	.	.	.	.	.	.	0	.	.	.	.	.	.	.	.	.	.	.	.	4	0.185	0.28	0	0	0.33	0.00613769	0.0009	0.178	0.0769054	-0.741144	0.163229	0.939516	-0.2531	-0.781
12	18841148	18841148	A	C	exonic	PLCZ1	1	0.1946	.	nonsynonymous SNV	PLCZ1:NM_001330769:exon9:c.T887G:p.I296S,PLCZ1:NM_001330774:exon13:c.T1154G:p.I385S,PLCZ1:NM_033123:exon13:c.T1466G:p.I489S	12p12.3	.	.	.	.	.	.	.	Likely pathogenic	18.2	0	D	D	D	0.687	28	.	.	.	.	.	.	.	1	28	0.27	0	0.066	0.13	0.0186793	.	.	0.457117	0.0166941	.	.	0.7322	1.337
22	17280881	17280881	C	A	exonic	XKR3	1	0.228	.	nonsynonymous SNV	XKR3:NM_001318251:exon3:c.G369T:p.W123C,XKR3:NM_175878:exon3:c.G369T:p.W123C	22q11.1	.	1.605e-05	0	.	.	.	.	Uncertain significance	0.18	0	T	B	N	0.064	9.018	0	0	0	0	.	.	.	1	9.018	3.93	0	0.175	0.57	0.00564498	.	.	.	-0.074804	.	.	0.3939	1.015
18	13040931	13040931	C	T	exonic	CEP192	1	0.3049	.	nonsynonymous SNV	CEP192:NM_032142:exon14:c.C1912T:p.H638Y	18p11.21	0.000199681	2.011e-05	0.0003	.	.	.	.	Uncertain significance	2.17	0	D	.	N	0.061	17.75	0	0	0	0	.	.	.	1	17.75	0	0	0.329	0.02	0.00615734	.	.	0.456217	-0.252712	.	.	-0.1208	-0.508
14	24676371	24676371	C	A	exonic	TSSK4	2	0.1005	.	nonsynonymous SNV	TSSK4:NM_001184739:exon3:c.C490A:p.L164M,TSSK4:NM_001308067:exon3:c.C232A:p.L78M,TSSK4:NM_174944:exon3:c.C460A:p.L154M	14q12	.	.	.	.	.	.	.	Uncertain significance	6.19	0	D	P	D	0.201	23.9	.	.	.	.	.	.	.	2	23.9	15.01	0	0.205	0.64	0.00724528	.	.	.	-0.00796094	.	0	0.3855	1.004
X	149671795	149671795	A	T	intronic	MAMLD1	3	.	.	.	.	Xq28	0.00874172	0.0023	0	0.0065	0	criteria_provided,_single_submitter	Benign	.	.	0	.	.	.	.	.	.	.	.	.	.	.	.	3	16.4	4.77	0.353646	0.381	0.11	0.00705564	0.0001	0	0.284724	0.19879	0.441781	.	-0.8709	-1.392
12	97045378	97045378	C	T	exonic	CFAP54	2	0.1051	.	nonsynonymous SNV	CFAP54:NM_001306084:exon36:c.C4885T:p.R1629C,CFAP54:NM_001367885:exon36:c.C4885T:p.R1629C	12q23.1	.	7.961e-06	0	.	.	.	.	Uncertain significance	11.15	0	D	.	D	0.513	27.3	0	0	0	0	0	0	0	2	27.3	2.09	0	0.752	0.01	0.00576657	.	.	.	-0.223726	.	.	.	.
9	140352357	140352357	G	A	intronic	NSMF	1	.	.	.	.	9q34.3	.	7.027e-06	0	.	.	.	.	.	.	0	.	.	.	.	.	.	.	.	.	.	.	.	1	10.75	0.05	0.516712	0.362	0.27	0.00690135	0.0001	0	0.0744733	0.210301	0.808072	0.939516	-0.3001	-0.853
12	130833777	130833777	C	T	intronic	PIWIL1	2	.	.	.	.	12q24.33	0.00459265	0.0095	5.437e-05	0.0101	0	.	.	.	.	0	.	.	.	.	.	.	.	.	.	.	.	.	2	0.573	3.33	0.501465	0.663	0.35	0.00752394	0	0.002	0.0788689	0.482367	0.739013	.	0.1524	0.622
9	36170840	36170840	C	A	exonic	CCIN	2	0.106	.	stopgain	CCIN:NM_005893:exon1:c.C1341A:p.C447X	9p13.3	.	3.977e-06	5.437e-05	.	.	.	.	Uncertain significance	5.6	0	.	.	D	.	36	0	0	0	0	.	.	.	2	36	0.82	0	0.394	0.26	0.00656815	.	.	.	-0.0014806	.	0	.	.
X	135957747	135957747	-	T	intronic	RBMX	0	.	.	.	.	Xq26.3	.	.	.	.	.	.	.	.	.	0	.	.	.	.	.	.	.	.	.	.	.	.	0	.	.	.	.	.	.	.	.	.	.	.	.	.	.
1	109271473	109271473	G	A	exonic	FNDC7	2	0.1063	.	nonsynonymous SNV	FNDC7:NM_001144937:exon8:c.G1589A:p.R530Q	1p13.3	.	3.591e-05	0	.	.	.	.	Uncertain significance	3.18	0	T	.	N	0.295	14.74	0	0	0	0	0	0	0	2	14.74	0.9	0	0.459	0.08	0.00559714	.	.	0.397998	-0.0987499	.	.	-1.3183	-1.635
16	67337064	67337064	C	T	exonic	KCTD19	2	0.1076	.	nonsynonymous SNV	KCTD19:NM_001100915:exon4:c.G628A:p.E210K	16q22.1	.	.	.	.	.	.	.	Uncertain significance	12.2	0	D	D	D	0.28	31	.	.	.	.	.	.	.	2	31	7.42	0	0.082	0.12	0.0101547	.	.	0.365117	0.00864818	.	.	-0.4064	-0.991
X	69774657	69774660	AAGA	-	intronic	TEX11	0	.	.	.	.	Xq13.1	.	.	.	.	.	.	.	.	.	0	.	.	.	.	.	.	.	.	.	.	.	.	0	.	.	.	.	.	.	.	.	.	.	.	.	.	.
8	30717576	30717577	AA	-	intronic	TEX15	0	.	.	.	.	8p12	.	0.0054	0.0112	5.146e-05	0	.	.	.	.	0	.	.	.	.	.	.	.	.	.	.	.	.	0	.	.	.	.	.	.	.	.	.	.	.	.	.	.
8	30716352	30716352	A	G	intronic	TEX15	2	.	.	.	.	8p12	.	0.0001	0	9.554e-05	0	.	.	.	.	0	.	.	.	.	.	.	.	.	.	.	.	.	2	7.523	1.17	0	0.561	0.5	0.0581854	.	.	0.123828	-0.668264	.	.	.	.
8	30697497	30697497	C	T	intronic	TEX15	2	.	.	.	.	8p12	0.00599042	0.0023	0	0.0029	0	.	.	.	.	0	.	.	.	.	.	.	.	.	.	.	.	.	2	9.947	8.18	0	0.45	0.21	0.00603594	.	.	0.0622871	-0.221008	0.513699	.	.	.
Y	14968783	14968784	AA	-	intronic	USP9Y	0	.	.	.	.	Yq11.21	.	.	.	.	.	.	.	.	.	0	.	.	.	.	.	.	.	.	.	.	.	.	0	.	.	.	.	.	.	.	.	.	.	.	.	.	.
Y	14968784	14968784	A	-	intronic	USP9Y	0	.	.	.	.	Yq11.21	.	.	.	.	.	.	.	.	.	0	.	.	.	.	.	.	.	.	.	.	.	.	0	.	.	.	.	.	.	.	.	.	.	.	.	.	.
Y	14968784	14968784	-	A	intronic	USP9Y	0	.	.	.	.	Yq11.21	.	.	.	.	.	.	.	.	.	0	.	.	.	.	.	.	.	.	.	.	.	.	0	.	.	.	.	.	.	.	.	.	.	.	.	.	.
22	42099346	42099346	G	C	exonic	MEI1	2	0.1177	.	nonsynonymous SNV	MEI1:NM_152513:exon2:c.G186C:p.K62N	22q13.2	.	.	.	.	.	.	.	Uncertain significance	12.2	0	D	D	D	0.163	25.5	.	.	.	.	.	.	.	2	25.5	2.11	0	0.536	0.03	0.00564803	.	.	.	-0.19878	.	0	-0.6576	-1.235
6	109819141	109819141	C	T	exonic	AK9	2	0.119	.	nonsynonymous SNV	AK9:NM_001145128:exon37:c.G5074A:p.V1692M	6q21	.	4.376e-05	5.437e-05	3.186e-05	0	.	.	Uncertain significance	14.2	0	D	D	D	0.499	27.9	0	0	0	0	0	0	0	2	27.9	9.51	0	0.173	0.46	0.00565346	.	.	.	-0.0908884	.	.	-0.1002	-0.449
4	184192229	184192229	A	G	intronic	WWC2	2	.	.	.	.	4q35.1	.	1.488e-05	6.817e-05	.	.	.	.	.	.	0	.	.	.	.	.	.	.	.	.	.	.	.	2	9.315	8.19	0.762412	0.002	0.34	0.00653433	0.0001	0	0.0844491	-0.0223495	0.221525	0.91129	0.8785	1.444
22	42125729	42125729	C	T	exonic	MEI1	2	0.119	.	nonsynonymous SNV	MEI1:NM_152513:exon8:c.C925T:p.L309F	22q13.2	.	.	.	.	.	.	.	Uncertain significance	13.2	0	D	D	D	0.147	24.9	.	.	.	.	.	.	.	2	24.9	2.51	0	0.149	0.5	0.021683	.	.	0.359762	-0.0192656	.	.	0.0817	0.424
7	50129319	50129319	A	-	intronic	ZPBP	0	.	.	.	.	7p12.2	.	.	.	.	.	.	.	.	.	0	.	.	.	.	.	.	.	.	.	.	.	.	0	.	.	.	.	.	.	.	.	.	.	.	.	.	.
7	117119954	117119954	C	A	UTR5	CFTR	3	.	.	.	CFTR:c.-195C>A	7q31.2	0.000399361	.	.	3.376e-05	0.0007	.	.	.	.	0	.	.	.	.	.	.	.	.	.	.	.	.	3	18.4	4.37	0	0.367	0.38	0.00744767	.	.	.	.	0.0136986	.	.	.
7	117120115	117120115	C	T	UTR5	CFTR	2	.	.	.	CFTR:c.-34C>T	7q31.2	.	3.988e-06	5.461e-05	.	.	criteria_provided,_multiple_submitters,_no_conflicts	Uncertain_significance	.	.	0	.	.	.	.	.	.	.	.	.	.	.	.	2	14.38	0.8	0	0.293	0.17	0.00917854	.	.	.	-0.0789712	.	0.192982	.	.
9	114449111	114449111	C	T	exonic	SHOC1	2	0.1202	.	nonsynonymous SNV	SHOC1:NM_001378212:exon23:c.G4052A:p.R1351H,SHOC1:NM_001080551:exon24:c.G4157A:p.R1386H,SHOC1:NM_173521:exon26:c.G4274A:p.R1425H,SHOC1:NM_001378211:exon28:c.G4466A:p.R1489H	9q31.3	0.000399361	0.0001	0.001	3.191e-05	0	.	.	Uncertain significance	5.15	0	D	.	D	0.144	26.8	0	0	0	0	0	0	0	2	26.8	8.18	0	0.302	0.15	0.00784615	.	.	.	-0.0541797	.	.	.	.
6	38834648	38834648	A	G	exonic	DNAH8	2	0.1211	.	nonsynonymous SNV	DNAH8:NM_001371:exon46:c.A6038G:p.K2013R,DNAH8:NM_001206927:exon47:c.A6689G:p.K2230R	6p21.2	.	.	.	.	.	.	.	Uncertain significance	12.19	0	D	D	D	0.263	29.6	.	.	.	.	.	.	.	2	29.6	3.87	0	0.003	0.15	0.0307879	.	.	0.435445	-0.281658	.	.	0.7113	1.321
20	34204198	34204198	T	A	exonic	SPAG4	2	0.1212	.	stopgain	SPAG4:NM_003116:exon1:c.T273A:p.C91X	20q11.22	0.000199681	0.0019	0.0026	0.0018	0.0006	.	.	Uncertain significance	4.6	0	.	.	A	.	37	0	0	0	0	1	0.000975293	0	2	37	8.18	0	0.09	0	0.00736007	.	.	0.462075	0.0277184	.	0	.	.
9	103072658	103072658	C	T	exonic	TEX10	2	0.132	.	nonsynonymous SNV	TEX10:NM_001161584:exon12:c.G2215A:p.V739I,TEX10:NM_017746:exon12:c.G2206A:p.V736I	9q31.1	.	3.204e-05	0	.	.	.	.	Uncertain significance	3.19	0	T	B	D	0.032	21.9	0	0	0	0	0	0	0	2	21.9	8.18	0	0.112	0.38	0.00586463	.	.	0.440764	-0.0778053	.	.	0.8849	1.448
21	47355185	47355185	C	T	exonic	PCBP3	2	0.1356	.	nonsynonymous SNV	PCBP3:NM_001130141:exon12:c.C797T:p.P266L,PCBP3:NM_001348244:exon12:c.C815T:p.P272L,PCBP3:NM_001348245:exon12:c.C881T:p.P294L,PCBP3:NM_001382278:exon13:c.C872T:p.P291L,PCBP3:NM_001382279:exon13:c.C944T:p.P315L,PCBP3:NM_001382281:exon13:c.C875T:p.P292L,PCBP3:NM_020528:exon13:c.C875T:p.P292L,PCBP3:NM_001348243:exon14:c.C812T:p.P271L,PCBP3:NM_001382277:exon14:c.C875T:p.P292L,PCBP3:NM_001382282:exon1…	21q22.3	0.000998403	0.0002	0	0.0003	0	.	.	Uncertain significance	8.2	0	D	B	D	0.045	24.1	0	0	0	0	0	0	0	2	24.1	0.18	0	0.39	0.09	0.00923681	.	.	0.460435	-0.329869	.	.	-0.4696	-1.061
2	196737115	196737115	C	T	exonic	DNAH7	2	0.1359	.	nonsynonymous SNV	DNAH7:NM_018897:exon40:c.G6492A:p.M2164I	2q32.3	0.00119808	0.0005	0.0068	0.0004	0.0071	.	.	Uncertain significance	4.19	0	T	B	D	0.106	20.5	1	1	1	1	0	0.00702427	0	2	20.5	0.67	0	0.588	0.02	0.00972062	.	.	.	-0.251702	.	.	-0.9968	-1.469
14	45633643	45633643	G	T	exonic	FANCM	2	0.1529	.	nonsynonymous SNV	FANCM:NM_001308133:exon9:c.G1585T:p.V529F,FANCM:NM_001308134:exon10:c.G1663T:p.V555F,FANCM:NM_020937:exon10:c.G1663T:p.V555F	14q21.2	.	.	.	.	.	.	.	Uncertain significance	16.2	0	D	D	D	0.508	29.9	.	.	.	.	.	.	.	2	29.9	8.5	0	0.175	0.01	0.0333155	.	.	.	-0.143291	.	.	0.0086	0.058
1	155874589	155874589	G	C	exonic	RIT1	2	0.1605	.	nonsynonymous SNV	RIT1:NM_001256820:exon3:c.C62G:p.A21G,RIT1:NM_001256821:exon4:c.C221G:p.A74G,RIT1:NM_006912:exon4:c.C170G:p.A57G	1q22	.	.	.	.	.	criteria_provided,_multiple_submitters,_no_conflicts	Pathogenic	Likely pathogenic	15.2	0	D	D	D	0.62	24	.	.	.	.	.	.	.	2	24	8.27	0	0.334	0.58	0.00706073	.	.	0.395554	-0.00592861	.	.	-0.035	-0.192
X	66766555	66766555	G	T	exonic	AR	2	0.1918	.	stopgain	AR:NM_000044:exon1:c.G1567T:p.E523X,AR:NM_001348061:exon1:c.G1567T:p.E523X,AR:NM_001348063:exon1:c.G1567T:p.E523X,AR:NM_001348064:exon1:c.G1567T:p.E523X	Xq12	.	.	.	.	.	.	.	Uncertain significance	5.5	0	.	.	A	.	38	.	.	.	.	.	.	.	2	38	0.33	0	0.493	0.43	0.0150904	.	.	0.413538	-0.0225495	.	.	.	.
1	76356415	76356415	C	T	exonic	MSH4	2	0.2142	.	nonsynonymous SNV	MSH4:NM_002440:exon17:c.C2261T:p.S754L	1p31.1	.	2.842e-05	0	9.569e-05	0	.	.	Uncertain significance	19.2	0	D	D	D	0.944	32	0	0	0	0	0	0	0	2	32	0	0	0.396	0.02	0.00569165	.	.	.	-0.0978997	.	.	-0.9833	-1.461
1	76349312	76349312	C	T	exonic	MSH4	2	0.3447	.	nonsynonymous SNV	MSH4:NM_002440:exon15:c.C1913T:p.P638L	1p31.1	.	.	.	.	.	.	.	Uncertain significance	20.2	0	D	D	D	0.968	32	.	.	.	.	.	.	.	2	32	0.16	0.580289	0.419	0.26	0.00612517	.	.	.	-0.159892	.	.	-0.1939	-0.675
6	35980126	35980126	C	A	exonic	SLC26A8	2	0.3486	.	nonsynonymous SNV	SLC26A8:NM_001193476:exon3:c.G212T:p.R71L,SLC26A8:NM_052961:exon3:c.G212T:p.R71L,SLC26A8:NM_138718:exon3:c.G212T:p.R71L	6p21.31	.	.	.	.	.	.	.	Uncertain significance	5.2	0	D	P	N	0.132	22.3	.	.	.	.	.	.	.	2	22.3	0	0	0.54	0.02	0.00657109	.	.	0.0402532	-0.301728	.	.	-0.0895	-0.417
12	53819596	53819596	C	T	exonic	AMHR2	2	0.3609	.	nonsynonymous SNV	AMHR2:NM_001164690:exon6:c.C745T:p.L249F,AMHR2:NM_001164691:exon6:c.C745T:p.L249F,AMHR2:NM_020547:exon6:c.C745T:p.L249F	12q13.13	.	.	.	.	.	.	.	Uncertain significance	13.2	0	D	D	N	0.855	24.7	.	.	.	.	0	0	0	2	24.7	0.4	0.279728	0.473	0.54	0.00892321	.	.	.	-0.0441841	.	.	-0.0417	-0.226
5	56174811	56174811	C	G	exonic	MAP3K1	2	0.3749	.	nonsynonymous SNV	MAP3K1:NM_005921:exon11:c.C1970G:p.T657R	5q11.2	.	.	.	.	.	criteria_provided,_single_submitter	Uncertain_significance	Uncertain significance	13.2	0	D	P	D	0.291	25.2	.	.	.	.	.	.	.	2	25.2	8.07	0.619838	0.145	0.34	0.00596871	.	.	.	0.116379	.	.	-0.0242	-0.13
10	104592934	104592934	A	C	exonic	CYP17A1	2	0.4391	.	nonsynonymous SNV	CYP17A1:NM_000102:exon5:c.T785G:p.M262R	10q24.32	.	.	.	.	.	.	.	Uncertain significance	9.2	0	D	B	N	0.407	22.4	.	.	.	.	.	.	.	2	22.4	6.15	0	0.208	0.78	0.00622826	.	.	.	-0.0122127	.	.	-0.7819	-1.331
8	67817486	67817486	C	T	exonic	MCMDC2	3	0.106	.	stopgain	MCMDC2:NM_001136160:exon14:c.C1795T:p.R599X,MCMDC2:NM_173518:exon14:c.C1795T:p.R599X	8q13.1	.	0.0001	0	3.188e-05	0	.	.	Uncertain significance	4.5	0	.	.	D	.	38	0	0	0	0	0	0	0	3	38	0.49	0	0.148	0.34	0.0151133	.	.	.	-0.144299	.	0	-19.2957	-3.177
12	124416312	124416312	C	T	exonic	DNAH10	3	0.1115	.	nonsynonymous SNV	DNAH10:NM_207437:exon74:c.C12692T:p.T4231I,DNAH10:NM_001372106:exon75:c.C13046T:p.T4349I	12q24.31	.	.	.	.	.	.	.	Uncertain significance	10.16	0	.	P	D	0.421	25.1	.	.	.	.	.	.	.	3	25.1	8.18	0	0.32	0.82	0.0413589	.	.	.	-0.14923	.	.	0.0203	0.137
6	109190156	109190156	C	T	exonic	ARMC2	3	0.1136	.	stopgain	ARMC2:NM_032131:exon4:c.C421T:p.Q141X	6q21	.	.	.	.	.	no_assertion_criteria_provided	Pathogenic	Uncertain significance	4.6	0	.	.	D	.	37	.	.	.	.	.	.	.	3	37	0.41	0	0.262	0.33	0.00726943	.	.	0.477707	-0.126373	.	.	-9.0358	-2.854
Y	2847099	2847099	A	T	exonic	ZFY	3	0.1169	.	stopgain	ZFY:NM_001369710:exon5:c.A619T:p.K207X,ZFY:NM_001145275:exon6:c.A1240T:p.K414X,ZFY:NM_001369708:exon6:c.A1240T:p.K414X,ZFY:NM_001369709:exon6:c.A745T:p.K249X,ZFY:NM_001145276:exon7:c.A898T:p.K300X,ZFY:NM_001369703:exon7:c.A1393T:p.K465X,ZFY:NM_001369704:exon7:c.A1393T:p.K465X,ZFY:NM_001369705:exon7:c.A1393T:p.K465X,ZFY:NM_001369706:exon7:c.A1318T:p.K440X,ZFY:NM_001369707:exon7:c.A1318T:p.K440X,ZF…	Yp11.31	.	.	.	.	.	.	.	Uncertain significance	3.3	0	.	.	.	.	34	.	.	.	.	.	.	.	3	34	5.65	0	0.786	0.71	0.0377163	.	.	.	-0.14433	.	.	.	.
14	45667921	45667921	C	T	exonic	FANCM	3	0.1177	.	stopgain	FANCM:NM_001308133:exon21:c.C5713T:p.R1905X,FANCM:NM_020937:exon22:c.C5791T:p.R1931X	14q21.2	0.000599042	0.001	5.44e-05	0.001	0	criteria_provided,_conflicting_interpretations	Conflicting_interpretations_of_pathogenicity	Uncertain significance	5.7	0	.	.	A	.	44	0	0	0	0	1	0	0	3	44	0.68	0	0.116	0.18	0.0108659	.	.	0.0559433	0.560453	.	0	-38.9112	-3.46
X	30326676	30326676	C	G	exonic	NR0B1	3	0.1201	.	nonsynonymous SNV	NR0B1:NM_000475:exon1:c.G805C:p.V269L	Xp21.2	.	5.986e-06	0	.	.	.	.	Uncertain significance	14.19	0	T	D	D	0.724	25.6	0	0	0	0	0	0	0	3	25.6	8.27	0.044441	0.491	0.34	0.00737141	.	.	.	-0.0222695	.	.	.	.
4	128694557	128694557	G	A	exonic	SLC25A31	3	0.1312	.	nonsynonymous SNV	SLC25A31:NM_031291:exon6:c.G776A:p.R259Q	4q28.1	0.000399361	0.0012	0	0.0017	0	.	.	Uncertain significance	3.2	0	T	B	N	0.215	23	1	0	0	0	0	0	0	3	23	3.32	0	0.523	0.03	0.00925386	.	.	.	-0.022917	.	.	.	.
17	4646715	4646715	G	A	exonic	ZMYND15	3	0.133	.	nonsynonymous SNV	ZMYND15:NM_001136046:exon6:c.G1262A:p.R421Q,ZMYND15:NM_001267822:exon6:c.G1262A:p.R421Q,ZMYND15:NM_032265:exon6:c.G1262A:p.R421Q	17p13.2	.	5.171e-05	0	6.382e-05	0	.	.	Uncertain significance	0.2	0	T	B	N	0.094	14.59	0	0	0	0	0	0	0	3	14.59	5.48	0	0.396	0.31	0.00561489	.	.	0.448431	-0.0640572	.	.	-0.5872	-1.174
7	6175526	6175526	C	T	exonic	USP42	3	0.1363	.	nonsynonymous SNV	USP42:NM_001365764:exon4:c.C497T:p.A166V,USP42:NM_032172:exon4:c.C497T:p.A166V	7p22.1	0.00159744	0.003	0	0.0029	0	.	.	Uncertain significance	4.2	0	T	P	D	0.122	23.7	4	0	3	0	5	0	0	3	23.7	7.75	0	0.353	0.95	0.016849	.	.	0.472641	-0.296403	.	.	0.0886	0.448
14	24000822	24000822	G	A	exonic	ZFHX2	3	0.1461	.	nonsynonymous SNV	ZFHX2:NM_033400:exon4:c.C2668T:p.R890C	14q11.2	.	3.807e-05	0	6.377e-05	0	.	.	Uncertain significance	9.17	0	D	.	D	0.242	23.1	0	0	0	0	0	0	0	3	23.1	8.47	0.447231	0.436	0.18	0.012566	.	.	.	-0.061012	.	.	0.0559	0.324
16	11370294	11370294	G	A	UTR5	PRM2	1	.	NM_001286359:c.-67C>T;NM_001286358:c.-67C>T;NM_001286357:c.-67C>T;NM_002762:c.-67C>T;NM_001286356:c.-67C>T	.	.	16p13.13	0.00159744	.	.	0.0002	0	.	.	.	.	0	.	.	.	.	.	.	.	.	.	.	.	.	1	5.119	7.95	0	0.269	0.02	0.006947	.	.	.	-0.0358725	.	.	.	.
9	114480530	114480530	C	T	exonic	SHOC1	3	0.1626	.	nonsynonymous SNV	SHOC1:NM_001080551:exon12:c.G1861A:p.A621T,SHOC1:NM_173521:exon14:c.G1978A:p.A660T,SHOC1:NM_001378211:exon16:c.G2170A:p.A724T	9q31.3	.	3.402e-05	0.0002	3.186e-05	0	.	.	Uncertain significance	4.15	0	D	.	D	0.258	24.5	0	0	0	0	0	0.000319489	0	3	24.5	0	0	0.301	0.02	0.0149352	.	.	0.493653	-0.111941	.	.	-8.3782	-2.811
X	104464282	104464282	C	T	splicing	TEX13A	3	.	NM_001291277:exon3:c.595+1G>A;NM_001291277:exon4:c.596-1G>A;NM_031274:exon3:c.595+1G>A;NM_031274:exon4:c.596-1G>A	.	.	Xq22.3	.	0	0	.	.	.	.	.	.	0	.	.	.	.	.	.	.	.	.	.	.	.	3	23.4	2.27	0	0.351	0.26	0.00825202	.	.	0.991655	-2.55358	.	.	.	.
12	64017881	64017881	G	A	exonic	DPY19L2	3	0.1634	.	nonsynonymous SNV	DPY19L2:NM_173812:exon8:c.C892T:p.R298C	12q14.2	.	3.986e-06	0	.	.	no_assertion_criteria_provided	Pathogenic	Uncertain significance	17.19	0	D	D	D	0.792	28	0	0	0	0	0	0	0	3	28	2.08	0	0.266	0.53	0.0109972	.	.	0.463493	-0.195817	.	.	-3.9935	-2.347
19	57746411	57746411	C	A	exonic	AURKC	3	0.1933	.	stopgain	AURKC:NM_001015878:exon6:c.C744A:p.Y248X,AURKC:NM_001015879:exon6:c.C687A:p.Y229X,AURKC:NM_003160:exon6:c.C642A:p.Y214X	19q13.43	.	.	.	.	.	.	.	Likely pathogenic	5.6	0	.	.	D	.	38	.	.	.	.	0	0	0	3	38	2.27	0.119667	0.315	0.16	0.00555984	.	.	0.406245	0.0527424	.	0	-23.7145	-3.259
13	96282363	96282363	A	C	exonic	DZIP1	3	0.1967	.	stopgain	DZIP1:NM_014934:exon7:c.T690G:p.Y230X,DZIP1:NM_198968:exon7:c.T690G:p.Y230X	13q32.1	.	.	.	.	.	.	.	Uncertain significance	4.6	0	.	.	A	.	35	.	.	.	.	.	.	.	3	35	2.27	0	0.343	0.08	0.00558977	.	.	.	-0.0400966	.	0	-30.0273	-3.357
17	31318972	31318972	C	T	exonic	SPACA3	3	0.2106	.	nonsynonymous SNV	SPACA3:NM_001317226:exon1:c.C16T:p.R6W,SPACA3:NM_173847:exon1:c.C16T:p.R6W	17q11.2	.	0.0002	0	9.598e-05	0	.	.	Uncertain significance	3.19	0	D	B	N	0.169	12.3	0	0	0	0	0	0	0	3	12.3	7.75	0	0.529	0.43	0.0070535	.	.	0.522742	-0.424767	.	0	.	.
19	2250680	2250680	C	A	exonic	AMH	3	0.2144	.	stopgain	AMH:NM_000479:exon3:c.C585A:p.Y195X	19p13.3	.	.	.	.	.	.	.	Pathogenic	5.6	0	.	.	A	.	37	.	.	.	.	.	.	.	3	37	1.89	0.757343	0.371	0.23	0.00797473	.	.	0.413378	-0.304802	.	0	-18.0937	-3.144
1	203708710	203708710	G	A	exonic	ATP2B4	3	0.2177	.	nonsynonymous SNV	ATP2B4:NM_001684:exon21:c.G3346A:p.E1116K	1q32.1	.	0.0003	0	0.0002	0	.	.	Uncertain significance	7.18	0	D	P	D	0.369	26.4	1	0	0	0	0	0	0	3	26.4	0.55	0	0.537	0.28	0.0244558	.	.	0.682804	-0.252233	.	.	.	.
3	39171838	39171838	C	T	exonic	TTC21A	3	0.2314	.	stopgain	TTC21A:NM_001105513:exon16:c.C2185T:p.Q729X,TTC21A:NM_001366899:exon17:c.C2332T:p.Q778X,TTC21A:NM_001366900:exon17:c.C2308T:p.Q770X,TTC21A:NM_145755:exon17:c.C2329T:p.Q777X	3p22.2	.	.	.	.	.	no_assertion_criteria_provided	Pathogenic	Uncertain significance	4.6	0	.	.	A	.	38	.	.	.	.	.	.	.	3	38	1.52	0.689095	0.254	0.15	0.00876401	.	.	0.479003	-0.377265	.	.	-76.9487	-4.012
19	57743995	57743995	C	T	exonic	AURKC	3	0.2539	.	nonsynonymous SNV	AURKC:NM_001015878:exon4:c.C382T:p.L128F,AURKC:NM_001015879:exon4:c.C325T:p.L109F,AURKC:NM_003160:exon4:c.C280T:p.L94F	19q13.43	.	.	.	.	.	.	.	Uncertain significance	11.2	0	D	D	D	0.34	24	.	.	.	.	.	.	.	3	24	1.96	0	0.436	0.92	0.248608	.	.	0.460995	-0.184072	.	.	-0.0778	-0.377
8	145111624	145111624	G	A	exonic	OPLAH	3	0.2558	.	nonsynonymous SNV	OPLAH:NM_017570:exon13:c.C1741T:p.R581C	8q24.3	0.000399361	8.363e-05	0	0.0002	0	.	.	Uncertain significance	12.15	0	.	D	.	0.821	32	0	0	0	0	0	0	0	3	32	7.75	0.370912	0.525	0.7	0.0475061	.	.	.	-0.136664	.	.	0.2914	0.879
2	84775543	84775543	-	C	splicing	DNAH6	0	.	NM_001370:exon8:c.1316+2->C	.	.	2p11.2	.	.	.	.	.	.	.	.	.	0	.	.	.	.	.	.	.	.	.	.	.	.	0	.	.	.	.	.	.	.	.	.	.	.	.	.	.
10	106160642	106160642	G	T	exonic	CFAP58	3	0.2776	.	nonsynonymous SNV	CFAP58:NM_001008723:exon13:c.G2020T:p.A674S	10q25.1	.	.	.	.	.	.	.	Uncertain significance	4.19	0	T	B	D	0.099	22.8	.	.	.	.	.	.	.	3	22.8	4.28	0	0.097	0.87	0.0061679	.	.	0.433985	-0.0850121	.	.	-0.4313	-1.019
7	21742391	21742391	C	T	exonic	DNAH11	3	0.2817	.	stopgain	DNAH11:NM_001277115:exon37:c.C6244T:p.R2082X	7p15.3	.	3.623e-05	0	.	.	criteria_provided,_multiple_submitters,_no_conflicts	Pathogenic	Pathogenic	4.6	0	.	.	A	.	44	0	0	0	0	0	0	0	3	44	2.15	0	0.233	0.02	0.00663635	.	.	0.457362	-0.169141	.	0	-73.4301	-3.878
2	196661425	196661425	C	T	exonic	DNAH7	3	0.2849	.	nonsynonymous SNV	DNAH7:NM_018897:exon56:c.G10390A:p.G3464S	2q32.3	.	.	.	.	.	.	.	Uncertain significance	15.19	0	D	D	D	0.567	32	.	.	.	.	.	.	.	3	32	14.28	0	0.517	0.76	0.0070974	.	.	.	-0.281804	.	.	-0.9484	-1.441
X	70080718	70080718	G	A	exonic	TEX11	3	0.2973	.	stopgain	TEX11:NM_031276:exon5:c.C313T:p.R105X,TEX11:NM_001003811:exon6:c.C358T:p.R120X	Xq13.1	.	0	0	.	.	.	.	Pathogenic	4.5	0	.	.	A	.	34	.	.	.	.	.	.	.	3	34	0.51	0	0.276	0.1	0.00683219	.	.	0.434639	-0.573211	.	0	-12.8949	-3.02
4	123336735	123336735	A	G	exonic	ADAD1	3	0.3011	.	nonsynonymous SNV	ADAD1:NM_001159285:exon10:c.A1418G:p.E473G,ADAD1:NM_001159295:exon10:c.A1397G:p.E466G,ADAD1:NM_139243:exon11:c.A1451G:p.E484G	4q27	.	.	.	.	.	.	.	Uncertain significance	19.2	0	D	D	D	0.962	32	.	.	.	.	.	.	.	3	32	7.96	0	0.238	0.02	0.00642691	.	.	0.511205	-0.230645	.	.	-0.134	-0.543
22	38935331	38935331	T	C	exonic	DMC1	3	0.3137	.	nonsynonymous SNV	DMC1:NM_007068:exon9:c.A581G:p.Y194C	22q13.1	.	7.953e-06	0	.	.	.	.	Uncertain significance	16.2	0	D	D	D	0.676	32	0	0	0	0	.	.	.	3	32	8.19	0	0.143	0.5	0.0232233	.	.	0.514091	0.0557045	.	.	-0.0925	-0.426
14	64749453	64749453	C	A	exonic	ESR2	3	0.3199	.	nonsynonymous SNV	ESR2:NM_001214902:exon1:c.G251T:p.G84V,ESR2:NM_001271876:exon1:c.G251T:p.G84V,ESR2:NM_001271877:exon1:c.G251T:p.G84V,ESR2:NM_001040275:exon2:c.G251T:p.G84V,ESR2:NM_001291723:exon2:c.G251T:p.G84V,ESR2:NM_001437:exon2:c.G251T:p.G84V,ESR2:NM_001291712:exon7:c.G251T:p.G84V	14q23.2	.	3.977e-06	0	.	.	.	.	Uncertain significance	18.2	0	D	D	D	0.603	24.2	0	0	0	0	.	.	.	3	24.2	7.65	0.467027	0.203	0.83	0.0136953	.	.	.	-0.0803829	.	.	1.1926	1.63
X	66788676	66788676	A	C	splicing	AR	3	0.3544	NM_001011645:exon2:UTR5	.	.	Xq12	.	.	.	.	.	.	.	.	.	0	.	.	.	.	.	.	.	.	.	.	.	.	3	0.249	4.88	6.61618	0.378	0.95	0.00928917	.	.	.	.	.	.	.	.
7	117232263	117232263	A	T	exonic	CFTR	3	0.3596	.	nonsynonymous SNV	CFTR:NM_000492:exon14:c.A2042T:p.E681V	7q31.2	0.000199681	0.0001	0.0019	9.55e-05	0.0019	criteria_provided,_multiple_submitters,_no_conflicts	Uncertain_significance	Uncertain significance	15.2	0	D	P	D	0.621	24.5	0	0	0	0	0	0.00223357	0	3	24.5	8.19	0	0.466	0.68	0.00597331	.	.	.	-0.0354143	.	.	-0.0072	-0.018
16	11374886	11374886	G	A	exonic	PRM1	3	0.3732	.	nonsynonymous SNV	PRM1:NM_002761:exon2:c.G119T:p.C40F	16p13.13	.	.	.	.	.	.	.	Uncertain significance	9.16	0	.	D	D	0.136	22.9	.	.	.	.	.	.	.	3	22.9	2.39	0	0.416	0.72	0.00856503	.	.	.	-0.0864888	.	.	.	.
9	80881524	80881524	C	T	exonic	CEP78	3	0.4204	.	nonsynonymous SNV	CEP78:NM_001330693:exon15:c.C1964T:p.P655L,CEP78:NM_001330694:exon15:c.C1964T:p.P655L,CEP78:NM_001349840:exon15:c.C1967T:p.P656L,CEP78:NM_032171:exon15:c.C1967T:p.P656L,CEP78:NM_001098802:exon16:c.C2015T:p.P672L,CEP78:NM_001330691:exon16:c.C2012T:p.P671L,CEP78:NM_001349838:exon16:c.C2012T:p.P671L,CEP78:NM_001349839:exon16:c.C2015T:p.P672L	9q21.2	.	6.456e-05	0.0009	.	.	.	.	Uncertain significance	7.2	0	D	D	D	0.068	23.7	0	0	0	0	0	0.000319489	0	3	23.7	1.02	0.355102	0.561	0.15	0.0075285	.	.	0.0286931	0.75534	.	.	.	.
1	43692660	43692660	C	T	exonic	CFAP57	4	0.1077	.	stopgain	CFAP57:NM_001195831:exon18:c.C2872T:p.R958X,CFAP57:NM_001378189:exon18:c.C2872T:p.R958X	1p34.2	.	4.236e-05	0	.	.	.	.	Uncertain significance	4.5	0	.	.	A	.	47	0	0	0	0	0	0	0	4	47	7.75	0.19778	0.133	0.73	0.00902141	.	.	.	-0.123535	.	0	-62.2063	-3.657
12	18849182	18849182	T	G	exonic	PLCZ1	4	0.108	.	nonsynonymous SNV	PLCZ1:NM_001330769:exon7:c.A614C:p.H205P,PLCZ1:NM_001330774:exon11:c.A881C:p.H294P,PLCZ1:NM_033123:exon11:c.A1193C:p.H398P	12p12.3	.	4.128e-06	0	3.371e-05	0	.	.	Likely pathogenic	17.2	0	D	D	D	0.676	28.2	0	0	0	0	0	0	0	4	28.2	2.55	0	0.47	0.87	0.0189484	.	.	.	-0.0170695	.	.	0.1809	0.685
10	105927385	105927385	A	T	exonic	CFAP43	4	0.1187	.	stopgain	CFAP43:NM_025145:exon22:c.T2802A:p.C934X	10q25.1	.	.	.	.	.	no_assertion_criteria_provided	Pathogenic	Pathogenic	5.7	0	.	.	D	.	35	.	.	.	.	.	.	.	4	35	6.56	0	0.323	0.56	0.0102897	.	.	0.484889	0.167836	.	0	-77.4394	-4.012
7	117227832	117227832	G	T	exonic	CFTR	4	0.1301	.	stopgain	CFTR:NM_000492:exon12:c.G1624T:p.G542X	7q31.2	.	0.0003	0	0.0002	0	practice_guideline	Pathogenic	Pathogenic	4.6	0	.	.	A	.	39	0	0	0	0	0	0	0	4	39	2.53	0	0.089	0.21	0.00563206	.	.	0.461572	-0.39264	.	.	-16.7188	-3.124
19	2251178	2251178	G	A	exonic	AMH	4	0.1306	.	nonsynonymous SNV	AMH:NM_000479:exon5:c.G905A:p.R302Q	19p13.3	0.000199681	7.278e-05	0	9.617e-05	0	.	.	Uncertain significance	8.2	0	T	D	N	0.338	23.8	0	0	0	0	0	0	0	4	23.8	7.95	3.66524	0.475	0.74	0.0105007	.	.	.	0.0360595	.	.	.	.
14	45606387	45606387	A	G	exonic	FANCM	4	0.1337	.	nonsynonymous SNV	FANCM:NM_001308133:exon2:c.A624G:p.I208M,FANCM:NM_001308134:exon2:c.A624G:p.I208M,FANCM:NM_020937:exon2:c.A624G:p.I208M	14q21.2	0.00539137	0.0102	0	0.0083	0	criteria_provided,_multiple_submitters,_no_conflicts	Benign	Likely benign	7.19	0	D	D	N	0.117	23.4	19	0	10	0	11	0	0	4	23.4	0.51	0	0.384	0.21	0.00832429	.	.	0.398782	0.294476	.	0	3.2402	2.284
5	13780991	13780991	C	T	exonic	DNAH5	4	0.1355	.	synonymous SNV	DNAH5:NM_001369:exon53:c.G8898A:p.T2966T	5p15.2	0.0103834	0.0241	0	0.0226	0	criteria_provided,_multiple_submitters,_no_conflicts	Benign/Likely_benign	Benign	.	0	.	.	.	.	.	.	.	.	.	.	.	.	4	4.288	6.23	0	0.429	0.88	0.00603215	.	.	0.517361	-0.0832381	.	.	-1.1957	-1.577
11	32413578	32413578	G	A	exonic	WT1	4	0.1531	.	stopgain	WT1:NM_001367854:exon5:c.C199T:p.R67X,WT1:NM_000378:exon8:c.C1336T:p.R446X,WT1:NM_001198552:exon8:c.C685T:p.R229X,WT1:NM_001198551:exon9:c.C736T:p.R246X,WT1:NM_024424:exon9:c.C1387T:p.R463X,WT1:NM_024426:exon9:c.C1387T:p.R463X	11p13	.	.	.	.	.	criteria_provided,_multiple_submitters,_no_conflicts	Pathogenic	Pathogenic	5.7	0	.	.	A	.	42	.	.	.	.	0	0	0	4	42	4.48	0	0.106	0.63	0.00680157	.	.	0.381979	-0.387595	.	0	-29.2276	-3.349
10	105921781	105921781	G	A	exonic	CFAP43	4	0.1647	.	stopgain	CFAP43:NM_025145:exon26:c.C3352T:p.R1118X	10q25.1	.	3.593e-05	5.444e-05	.	.	no_assertion_criteria_provided	Pathogenic	Uncertain significance	4.6	0	.	.	A	.	38	0	0	0	0	0	0	0	4	38	1.52	0.118828	0.205	0.02	0.00561146	.	.	0.501864	-0.327863	.	0	-76.8696	-4.012
22	42114240	42114240	A	T	exonic	MEI1	4	0.1657	.	nonsynonymous SNV	MEI1:NM_152513:exon6:c.A695T:p.D232V	22q13.2	.	.	.	.	.	.	.	Uncertain significance	6.2	0	T	B	D	0.14	22.5	.	.	.	.	0	0	0	4	22.5	3.87	0	0.434	0.86	0.0059439	.	.	0.413835	-0.199911	.	.	-0.4593	-1.05
16	72156856	72156856	G	A	exonic	PMFBP1	4	0.2126	.	stopgain	PMFBP1:NM_031293:exon19:c.C2725T:p.R909X,PMFBP1:NM_001160213:exon20:c.C2290T:p.R764X	16q22.2	0.000998403	0.0002	0.0017	9.556e-05	0.0006	no_assertion_criteria_provided	Pathogenic	Uncertain significance	5.6	0	.	.	D	.	43	0	0	0	0	0	0.00223642	0	4	43	0.2	1.45786	0.507	0.06	0.00566229	.	.	0.488836	-0.158202	.	0	-65.9924	-3.681
12	53824028	53824028	C	T	exonic	AMHR2	4	0.2183	.	nonsynonymous SNV	AMHR2:NM_020547:exon10:c.C1387T:p.R463C	12q13.13	.	3.579e-05	0	.	.	criteria_provided,_single_submitter	Likely_pathogenic	Likely pathogenic	16.19	0	D	D	D	0.782	32	0	0	0	0	0	0	0	4	32	7.76	0	0.618	0.83	0.00986737	.	.	0.470565	-0.094621	.	.	-0.3133	-0.872
11	94341770	94341770	G	A	exonic	PIWIL4	4	0.2549	.	nonsynonymous SNV	PIWIL4:NM_152431:exon15:c.G1861A:p.G621S	11q21	.	0.0001	5.439e-05	9.554e-05	0	.	.	Uncertain significance	17.2	0	D	D	D	0.85	32	0	0	0	0	0	0	0	4	32	1.02	0	0.194	0.82	0.11108	.	.	.	-0.158602	.	.	-2.3758	-2.007
12	96266040	96266040	G	A	exonic	CCDC38	4	0.2628	.	nonsynonymous SNV	CCDC38:NM_182496:exon14:c.C1477T:p.R493W	12q23.1	.	0.0001	0	.	.	.	.	Uncertain significance	14.2	0	D	D	D	0.54	29.9	0	0	0	0	0	0	0	4	29.9	7.76	0	0.568	0.43	0.0087355	.	.	0.610675	-0.168115	.	.	-0.3924	-0.974
1	76344688	76344688	C	T	exonic	MSH4	4	0.2918	.	stopgain	MSH4:NM_002440:exon12:c.C1552T:p.Q518X	1p31.1	.	.	.	.	.	.	.	Uncertain significance	5.6	0	.	.	A	.	49	.	.	.	.	.	.	.	4	49	1.57	0	0.457	0.08	0.00566883	.	.	.	-0.239854	.	.	-81.9353	-4.238
8	11606495	11606495	G	T	exonic	GATA4	4	0.2951	.	nonsynonymous SNV	GATA4:NM_001374273:exon2:c.G66T:p.W22C,GATA4:NM_001308093:exon3:c.G687T:p.W229C,GATA4:NM_001308094:exon3:c.G66T:p.W22C,GATA4:NM_001374274:exon3:c.G66T:p.W22C,GATA4:NM_002052:exon3:c.G684T:p.W228C	8p23.1	.	.	.	.	.	.	.	Uncertain significance	19.19	0	D	D	D	0.92	32	.	.	.	.	.	.	.	4	32	9.44	1.40314	0.688	0.87	0.0177465	.	.	.	-0.365049	.	.	-0.214	-0.714
9	99017188	99017188	C	T	exonic	HSD17B3	4	0.3144	.	nonsynonymous SNV	HSD17B3:NM_000197:exon3:c.G239A:p.R80Q	9q22.32	.	8.76e-05	0	6.371e-05	0	.	.	Likely pathogenic	19.2	0	D	D	A	0.846	28.3	0	0	0	0	0	0	0	4	28.3	0.07	0	0.561	0.56	0.0068456	.	.	0.0467554	-0.403547	.	.	-3.171	-2.193
4	2083387	2083387	G	A	exonic	POLN	4	0.3476	.	stopgain	POLN:NM_181808:exon22:c.C2281T:p.R761X	4p16.3	.	1.988e-05	0	3.185e-05	0	.	.	Uncertain significance	5.6	0	.	.	A	.	44	0	0	0	0	0	0	0	4	44	7.76	0	0.16	0.3	0.00874605	.	.	0.430688	-0.277712	.	0	-60.6739	-3.628
10	105928535	105928535	C	T	exonic	CFAP43	4	0.348	.	stopgain	CFAP43:NM_025145:exon21:c.G2658A:p.W886X	10q25.1	0.000199681	0.0001	0	6.37e-05	0	.	.	Uncertain significance	6.7	0	.	.	D	.	38	0	0	0	0	0	0	0	4	38	8.49	0	0.16	0.23	0.00563422	.	.	0.49128	-0.173903	.	.	-72.0379	-3.862
2	99722161	99722161	C	-	splicing	TSGA10	0	.	NM_182911:exon7:c.211-1G>-;NM_001349014:exon7:c.211-1G>-;NM_001349013:exon7:c.211-1G>-;NM_001349012:exon6:c.211-1G>-;NM_025244:exon8:c.211-1G>-	.	.	2q11.2	.	.	.	.	.	.	.	.	.	0	.	.	.	.	.	.	.	.	.	.	.	.	0	.	.	.	.	.	.	.	.	.	.	.	.	.	.
19	2250744	2250744	C	T	exonic	AMH	5	0.1043	.	stopgain	AMH:NM_000479:exon3:c.C649T:p.Q217X	19p13.3	.	0	0	.	.	.	.	Likely pathogenic	3.6	0	.	.	A	.	34	.	.	.	.	0	0	0	5	34	7.76	2.42986	0.332	0.62	0.00708055	.	.	0.422244	-0.456802	.	.	-17.7971	-3.14
X	66863156	66863156	A	T	exonic	AR	5	0.1271	.	nonsynonymous SNV	AR:NM_000044:exon2:c.A1675T:p.T559S,AR:NM_001348061:exon2:c.A1675T:p.T559S,AR:NM_001348063:exon2:c.A1675T:p.T559S,AR:NM_001011645:exon3:c.A79T:p.T27S	Xq12	0.000529801	0.0001	0	0.0004	0	.	.	Uncertain significance	11.16	0	D	.	D	0.738	24	0	0	0	0	0	0	0	5	24	8.18	0.023304	0.42	0.22	0.0234517	.	.	.	-0.176617	.	.	-5.1219	-2.513
14	24674748	24674748	C	G	UTR5	TSSK4	0	.	.	.	TSSK4:c.-155C>G	14q12	.	.	.	.	.	.	.	.	.	0	.	.	.	.	.	.	.	.	.	.	.	.	0	2.747	.	.	.	.	.	.	.	.	.	.	.	.	.
14	24677460	24677460	G	A	intronic	TSSK4	1	.	.	.	TSSK4:c.987+108G>A	14q12	0.000399361	.	.	9.555e-05	0.0019	.	.	.	.	0	.	.	.	.	.	.	.	.	.	.	.	.	1	4.128	8.18	0	0.215	0.56	0.0072205	.	.	.	0.0983184	.	.	.	.
9	111624751	111624752	AG	-	exonic	ACTL7A	0	.	.	frameshift deletion	ACTL7A:NM_006687:exon1:c.149_150del:p.E50Afs*6	9q31.3	.	.	.	.	.	.	.	.	.	0	.	.	.	.	.	.	.	.	.	.	.	.	0	.	.	.	.	.	.	.	.	.	.	.	.	.	.
16	84224853	84224854	AG	-	exonic	ADAD2	0	.	.	frameshift deletion	ADAD2:NM_001145400:exon1:c.17_18del:p.Q6Rfs*3,ADAD2:NM_139174:exon1:c.17_18del:p.Q6Rfs*3	16q24.1	.	4.253e-06	5.651e-05	.	.	.	.	.	.	0	.	.	.	.	.	.	.	.	.	.	.	.	0	.	.	.	.	.	.	.	.	.	.	.	.	.	.
16	84229168	84229169	AG	-	exonic	ADAD2	0	.	.	frameshift deletion	ADAD2:NM_001145400:exon6:c.917_918del:p.Q306Rfs*43,ADAD2:NM_139174:exon7:c.1163_1164del:p.Q388Rfs*43	16q24.1	.	9.816e-05	0	6.389e-05	0	.	.	.	.	0	.	.	.	.	.	.	.	.	.	.	.	.	0	.	.	.	.	.	.	.	.	.	.	.	.	.	.
7	140373722	140373723	CT	-	exonic	ADCK2	0	.	.	frameshift deletion	ADCK2:NM_052853:exon1:c.592_593del:p.S199Ffs*2	7q34	.	0.0002	0	9.554e-05	0	.	.	.	.	0	.	.	.	.	.	.	.	.	.	.	.	.	0	.	.	.	.	.	.	.	.	.	.	.	.	.	.
7	140373880	140373881	GA	-	exonic	ADCK2	0	.	.	frameshift deletion	ADCK2:NM_052853:exon1:c.750_751del:p.E252Afs*28	7q34	.	0.0006	0	0.001	0	.	.	.	.	0	.	.	.	.	.	.	.	.	.	.	.	.	0	.	.	.	.	.	.	.	.	.	.	.	.	.	.
12	4735783	4735784	TG	-	exonic	AKAP3	0	.	.	frameshift deletion	AKAP3:NM_001278309:exon5:c.2284_2285del:p.H762Qfs*22,AKAP3:NM_006422:exon5:c.2284_2285del:p.H762Qfs*22	12p13.32	.	.	.	.	.	.	.	.	.	0	.	.	.	.	.	.	.	.	.	.	.	.	0	.	.	.	.	.	.	.	.	.	.	.	.	.	.
19	2249657	2249660	AGGC	-	exonic	AMH	0	.	.	frameshift deletion	AMH:NM_000479:exon1:c.326_329del:p.Q109Lfs*29	19p13.3	.	.	.	.	.	.	.	.	.	0	.	.	.	.	.	.	.	.	.	.	.	.	0	.	.	.	.	.	.	.	.	.	.	.	.	.	.
12	53819664	53819668	GCTCT	-	exonic	AMHR2	0	.	.	frameshift deletion	AMHR2:NM_001164690:exon6:c.813_817del:p.L272Wfs*24,AMHR2:NM_001164691:exon6:c.813_817del:p.L272Wfs*24,AMHR2:NM_020547:exon6:c.813_817del:p.L272Wfs*24	12q13.13	.	.	.	.	.	.	.	.	.	0	.	.	.	.	.	.	.	.	.	.	.	.	0	.	.	.	.	.	.	.	.	.	.	.	.	.	.
X	66766237	66766237	G	-	exonic	AR	0	.	.	frameshift deletion	AR:NM_000044:exon1:c.1249delG:p.A417Rfs*62,AR:NM_001348061:exon1:c.1249delG:p.A417Rfs*62,AR:NM_001348063:exon1:c.1249delG:p.A417Rfs*62,AR:NM_001348064:exon1:c.1249delG:p.A417Rfs*62	Xq12	.	.	.	.	.	.	.	.	.	0	.	.	.	.	.	.	.	.	.	.	.	.	0	.	.	.	.	.	.	.	.	.	.	.	.	.	.
X	66765894	66765894	C	-	exonic	AR	0	.	.	frameshift deletion	AR:NM_000044:exon1:c.906delC:p.S302Rfs*19,AR:NM_001348061:exon1:c.906delC:p.S302Rfs*19,AR:NM_001348063:exon1:c.906delC:p.S302Rfs*19,AR:NM_001348064:exon1:c.906delC:p.S302Rfs*19	Xq12	.	.	.	.	.	.	.	.	.	0	.	.	.	.	.	.	.	.	.	.	.	.	0	.	.	.	.	.	.	.	.	.	.	.	.	.	.
X	66937447	66937447	T	-	exonic	AR	0	.	.	frameshift deletion	AR:NM_000044:exon5:c.2301delT:p.D768Ifs*21,AR:NM_001011645:exon6:c.705delT:p.D236Ifs*21;AR:NM_000044:exon5:c.2301delT:p.D768Ifs*21,AR:NM_001011645:exon6:c.705delT:p.D236Ifs*21	Xq12	.	.	.	.	.	criteria_provided,_single_submitter	Pathogenic	.	.	0	.	.	.	.	.	.	.	.	.	.	.	.	0	.	.	.	.	.	.	.	.	.	.	.	.	.	.
X	66765500	66765500	T	-	exonic	AR	0	.	.	frameshift deletion	AR:NM_000044:exon1:c.512delT:p.F171Sfs*4,AR:NM_001348061:exon1:c.512delT:p.F171Sfs*4,AR:NM_001348063:exon1:c.512delT:p.F171Sfs*4,AR:NM_001348064:exon1:c.512delT:p.F171Sfs*4	Xq12	.	.	.	.	.	.	.	.	.	0	.	.	.	.	.	.	.	.	.	.	.	.	0	.	.	.	.	.	.	.	.	.	.	.	.	.	.
X	66863218	66863218	C	-	exonic	AR	0	.	.	frameshift deletion	AR:NM_000044:exon2:c.1737delC:p.C580Afs*46,AR:NM_001348061:exon2:c.1737delC:p.C580Afs*46,AR:NM_001348063:exon2:c.1737delC:p.C580Afs*46,AR:NM_001011645:exon3:c.141delC:p.C48Afs*46	Xq12	.	.	.	.	.	.	.	.	.	0	.	.	.	.	.	.	.	.	.	.	.	.	0	.	.	.	.	.	.	.	.	.	.	.	.	.	.
16	57279301	57279302	AG	-	exonic	ARL2BP	0	.	.	frameshift deletion	ARL2BP:NM_012106:exon1:c.22_23del:p.S8Lfs*10	16q13	.	.	.	.	.	.	.	.	.	0	.	.	.	.	.	.	.	.	.	.	.	.	0	.	.	.	.	.	.	.	.	.	.	.	.	.	.
6	109233695	109233699	ACAAA	-	exonic	ARMC2	0	.	.	frameshift deletion	ARMC2:NM_001286609:exon9:c.789_793del:p.K263Nfs*3,ARMC2:NM_032131:exon10:c.1284_1288del:p.K428Nfs*3	6q21	.	.	.	.	.	.	.	.	.	0	.	.	.	.	.	.	.	.	.	.	.	.	0	.	.	.	.	.	.	.	.	.	.	.	.	.	.
6	109286250	109286251	TT	-	exonic	ARMC2	0	.	.	frameshift deletion	ARMC2:NM_001286609:exon16:c.1858_1859del:p.L620Mfs*5,ARMC2:NM_032131:exon17:c.2353_2354del:p.L785Mfs*5	6q21	.	.	.	.	.	.	.	.	.	0	.	.	.	.	.	.	.	.	.	.	.	.	0	.	.	.	.	.	.	.	.	.	.	.	.	.	.
19	57743441	57743441	C	-	exonic	AURKC	0	.	.	frameshift deletion	AURKC:NM_001015878:exon3:c.145delC:p.L49Wfs*23,AURKC:NM_001015879:exon3:c.88delC:p.L30Wfs*23,AURKC:NM_003160:exon3:c.43delC:p.L15Wfs*23;AURKC:NM_001015878:exon3:c.145delC:p.L49Wfs*23,AURKC:NM_001015879:exon3:c.88delC:p.L30Wfs*23,AURKC:NM_003160:exon3:c.43delC:p.L15Wfs*23;AURKC:NM_001015878:exon3:c.145delC:p.L49Wfs*23,AURKC:NM_001015879:exon3:c.88delC:p.L30Wfs*23,AURKC:NM_003160:exon3:c.43delC:p.L…	19q13.43	.	.	.	.	.	.	.	.	.	0	.	.	.	.	.	.	.	.	.	.	.	.	0	.	.	.	.	.	.	.	.	.	.	.	.	.	.
19	57743410	57743410	C	-	exonic	AURKC	0	.	.	frameshift deletion	AURKC:NM_001015878:exon3:c.114delC:p.T39Qfs*33,AURKC:NM_001015879:exon3:c.57delC:p.T20Qfs*33,AURKC:NM_003160:exon3:c.12delC:p.T5Qfs*33	19q13.43	.	.	.	.	.	.	.	.	.	0	.	.	.	.	.	.	.	.	.	.	.	.	0	.	.	.	.	.	.	.	.	.	.	.	.	.	.
14	60950438	60950439	AT	-	exonic	C14orf39	0	.	.	frameshift deletion	C14orf39:NM_174978:exon4:c.203_204del:p.H68Qfs*2	14q23.1	.	.	.	.	.	.	.	.	.	0	.	.	.	.	.	.	.	.	.	.	.	.	0	.	.	.	.	.	.	.	.	.	.	.	.	.	.
14	60950506	60950507	CT	-	exonic	C14orf39	0	.	.	frameshift deletion	C14orf39:NM_174978:exon4:c.135_136del:p.K45Nfs*5	14q23.1	.	.	.	.	.	.	.	.	.	0	.	.	.	.	.	.	.	.	.	.	.	.	0	.	.	.	.	.	.	.	.	.	.	.	.	.	.
14	60950437	60950438	TA	-	exonic	C14orf39	0	.	.	frameshift deletion	C14orf39:NM_174978:exon4:c.204_205del:p.H68Qfs*2	14q23.1	.	4.138e-06	0	.	.	.	.	.	.	0	.	.	.	.	.	.	.	.	.	.	.	.	0	.	.	.	.	.	.	.	.	.	.	.	.	.	.
7	100061114	100061114	C	-	exonic	C7orf61	0	.	.	frameshift deletion	C7orf61:NM_001004323:exon2:c.259delG:p.E87Rfs*46	7q22.1	.	.	.	.	.	.	.	.	.	0	.	.	.	.	.	.	.	.	.	.	.	.	0	.	.	.	.	.	.	.	.	.	.	.	.	.	.
15	74628375	74628378	CTAA	-	exonic	CCDC33	0	.	.	frameshift deletion	CCDC33:NM_025055:exon19:c.2249_2252del:p.N751Lfs*34	15q24.1	.	.	.	.	.	.	.	.	.	0	.	.	.	.	.	.	.	.	.	.	.	.	0	.	.	.	.	.	.	.	.	.	.	.	.	.	.
11	27362336	27362354	CTATTTCCTTTTTCTCCTG	-	exonic	CCDC34	0	.	.	frameshift deletion	CCDC34:NM_030771:exon5:c.796_814del:p.E267Kfs*72	11p14.1	.	.	.	.	.	.	.	.	.	0	.	.	.	.	.	.	.	.	.	.	.	.	0	.	.	.	.	.	.	.	.	.	.	.	.	.	.
3	180377247	180377248	CA	-	exonic	CCDC39	0	.	.	frameshift deletion	CCDC39:NM_181426:exon6:c.730_731del:p.A245Ffs*18	3q26.33	.	.	.	.	.	.	.	.	.	0	.	.	.	.	.	.	.	.	.	.	.	.	0	.	.	.	.	.	.	.	.	.	.	.	.	.	.
17	78032393	78032393	A	-	exonic	CCDC40	0	.	.	frameshift deletion	CCDC40:NM_001243342:exon8:c.1260delA:p.V421Wfs*2,CCDC40:NM_001330508:exon8:c.1260delA:p.V421Wfs*2,CCDC40:NM_017950:exon8:c.1260delA:p.V421Wfs*2	17q25.3	.	.	.	.	.	.	.	.	.	0	.	.	.	.	.	.	.	.	.	.	.	.	0	.	.	.	.	.	.	.	.	.	.	.	.	.	.
17	78013765	78013765	C	-	exonic	CCDC40	0	.	.	frameshift deletion	CCDC40:NM_001243342:exon3:c.248delC:p.A83Vfs*84,CCDC40:NM_001330508:exon3:c.248delC:p.A83Vfs*84,CCDC40:NM_017950:exon3:c.248delC:p.A83Vfs*84	17q25.3	.	0.0004	0	0.0003	0	criteria_provided,_multiple_submitters,_no_conflicts	Pathogenic	.	.	0	.	.	.	.	.	.	.	.	.	.	.	.	0	.	.	.	.	.	.	.	.	.	.	.	.	.	.
10	32856749	32856752	AAAC	-	exonic	CCDC7	0	.	.	frameshift deletion	CCDC7:NM_001026383:exon16:c.1349_1352del:p.T451Efs*30,CCDC7:NM_001321115:exon16:c.1349_1352del:p.T451Efs*30,CCDC7:NM_145023:exon16:c.1349_1352del:p.T451Efs*30	10p11.22	.	.	.	.	.	.	.	.	.	0	.	.	.	.	.	.	.	.	.	.	.	.	0	.	.	.	.	.	.	.	.	.	.	.	.	.	.
12	122395166	122395166	T	-	exonic	CFAP251	0	.	.	frameshift deletion	CFAP251:NM_001178003:exon11:c.1722delT:p.F574Lfs*3,CFAP251:NM_144668:exon11:c.1722delT:p.F574Lfs*3	12q24.31	.	.	.	.	.	.	.	.	.	0	.	.	.	.	.	.	.	.	.	.	.	.	0	.	.	.	.	.	.	.	.	.	.	.	.	.	.
10	105905297	105905297	T	-	exonic	CFAP43	0	.	.	frameshift deletion	CFAP43:NM_025145:exon31:c.3881delA:p.E1294Dfs*47	10q25.1	.	.	.	.	.	.	.	.	.	0	.	.	.	.	.	.	.	.	.	.	.	.	0	.	.	.	.	.	.	.	.	.	.	.	.	.	.
10	105956666	105956667	CA	-	exonic	CFAP43	0	.	.	frameshift deletion	CFAP43:NM_025145:exon10:c.1237_1238del:p.V414Lfs*46	10q25.1	.	.	.	.	.	.	.	.	.	0	.	.	.	.	.	.	.	.	.	.	.	.	0	.	.	.	.	.	.	.	.	.	.	.	.	.	.
10	105965784	105965785	TC	-	exonic	CFAP43	0	.	.	frameshift deletion	CFAP43:NM_025145:exon7:c.899_900del:p.R300Kfs*22	10q25.1	.	8.226e-06	0	.	.	.	.	.	.	0	.	.	.	.	.	.	.	.	.	.	.	.	0	.	.	.	.	.	.	.	.	.	.	.	.	.	.
10	105948137	105948138	TG	-	exonic	CFAP43	0	.	.	frameshift deletion	CFAP43:NM_025145:exon13:c.1577_1578del:p.T526Sfs*43	10q25.1	.	2.786e-05	0.0002	.	.	.	.	.	.	0	.	.	.	.	.	.	.	.	.	.	.	.	0	.	.	.	.	.	.	.	.	.	.	.	.	.	.
10	105965740	105965740	C	-	exonic	CFAP43	0	.	.	frameshift deletion	CFAP43:NM_025145:exon7:c.944delG:p.G315Afs*22	10q25.1	.	0	0	.	.	.	.	.	.	0	.	.	.	.	.	.	.	.	.	.	.	.	0	.	.	.	.	.	.	.	.	.	.	.	.	.	.
3	113023992	113023992	A	-	exonic	CFAP44	0	.	.	frameshift deletion	CFAP44:NM_001164496:exon31:c.4766delT:p.I1589Mfs*6	3q13.2	.	.	.	.	.	.	.	.	.	0	.	.	.	.	.	.	.	.	.	.	.	.	0	.	.	.	.	.	.	.	.	.	.	.	.	.	.
3	113099792	113099793	AT	-	exonic	CFAP44	0	.	.	frameshift deletion	CFAP44:NM_001164496:exon16:c.2005_2006del:p.M669Vfs*13,CFAP44:NM_018338:exon16:c.2005_2006del:p.M669Vfs*13;CFAP44:NM_001164496:exon16:c.2005_2006del:p.M669Vfs*13,CFAP44:NM_018338:exon16:c.2005_2006del:p.M669Vfs*13	3q13.2	.	8.321e-06	0	.	.	no_assertion_criteria_provided	Pathogenic	.	.	0	.	.	.	.	.	.	.	.	.	.	.	.	0	.	.	.	.	.	.	.	.	.	.	.	.	.	.
3	113135393	113135393	T	-	exonic	CFAP44	0	.	.	frameshift deletion	CFAP44:NM_001164496:exon6:c.652delA:p.R218Dfs*37,CFAP44:NM_018338:exon6:c.652delA:p.R218Dfs*37	3q13.2	.	0.0003	0	.	.	criteria_provided,_single_submitter	Likely_benign	.	.	0	.	.	.	.	.	.	.	.	.	.	.	.	0	.	.	.	.	.	.	.	.	.	.	.	.	.	.
10	106163499	106163499	T	-	exonic	CFAP58	0	.	.	frameshift deletion	CFAP58:NM_001008723:exon14:c.2052delT:p.H685Tfs*7	10q25.1	.	.	.	.	.	.	.	.	.	0	.	.	.	.	.	.	.	.	.	.	.	.	0	.	.	.	.	.	.	.	.	.	.	.	.	.	.
2	219894195	219894195	A	-	exonic	CFAP65	0	.	.	frameshift deletion	CFAP65:NM_001278296:exon10:c.1385delT:p.L462Rfs*31,CFAP65:NM_001278295:exon11:c.1547delT:p.L516Rfs*31,CFAP65:NM_194302:exon11:c.1580delT:p.L527Rfs*31	2q35	.	.	.	.	.	no_assertion_criteria_provided	Pathogenic	.	.	0	.	.	.	.	.	.	.	.	.	.	.	.	0	.	.	.	.	.	.	.	.	.	.	.	.	.	.
2	219892999	219892999	G	-	exonic	CFAP65	0	.	.	frameshift deletion	CFAP65:NM_001278296:exon11:c.1580delC:p.P527Lfs*8,CFAP65:NM_001278295:exon12:c.1742delC:p.P581Lfs*8,CFAP65:NM_194302:exon12:c.1775delC:p.P592Lfs*8	2q35	.	3.978e-06	0	.	.	.	.	.	.	0	.	.	.	.	.	.	.	.	.	.	.	.	0	.	.	.	.	.	.	.	.	.	.	.	.	.	.
2	219892637	219892637	G	-	exonic	CFAP65	0	.	.	frameshift deletion	CFAP65:NM_001278296:exon12:c.1751delC:p.P584Rfs*5,CFAP65:NM_001278295:exon13:c.1913delC:p.P638Rfs*5,CFAP65:NM_194302:exon13:c.1946delC:p.P649Rfs*5;CFAP65:NM_001278296:exon12:c.1751delC:p.P584Rfs*5,CFAP65:NM_001278295:exon13:c.1913delC:p.P638Rfs*5,CFAP65:NM_194302:exon13:c.1946delC:p.P649Rfs*5	2q35	.	0	0	.	.	.	.	.	.	0	.	.	.	.	.	.	.	.	.	.	.	.	0	.	.	.	.	.	.	.	.	.	.	.	.	.	.
7	117149156	117149156	T	-	exonic	CFTR	0	.	.	frameshift deletion	CFTR:NM_000492:exon3:c.233delT:p.F78Sfs*13;CFTR:NM_000492:exon3:c.233delT:p.F78Sfs*13	7q31.2	.	.	.	.	.	.	.	.	.	0	.	.	.	.	.	.	.	.	.	.	.	.	0	.	.	.	.	.	.	.	.	.	.	.	.	.	.
7	117199548	117199548	C	-	exonic	CFTR	0	.	.	frameshift deletion	CFTR:NM_000492:exon11:c.1423delC:p.L475Wfs*52;CFTR:NM_000492:exon11:c.1423delC:p.L475Wfs*52	7q31.2	.	.	.	.	.	.	.	.	.	0	.	.	.	.	.	.	.	.	.	.	.	.	0	.	.	.	.	.	.	.	.	.	.	.	.	.	.
7	117304765	117304766	AC	-	exonic	CFTR	0	.	.	frameshift deletion	CFTR:NM_000492:exon25:c.3987_3988del:p.Q1330Vfs*6	7q31.2	.	.	.	.	.	criteria_provided,_multiple_submitters,_no_conflicts	Likely_pathogenic	.	.	0	.	.	.	.	.	.	.	.	.	.	.	.	0	.	.	.	.	.	.	.	.	.	.	.	.	.	.
7	117171161	117171161	A	-	exonic	CFTR	0	.	.	frameshift deletion	CFTR:NM_000492:exon4:c.482delA:p.Y161Lfs*5	7q31.2	.	.	.	.	.	.	.	.	.	0	.	.	.	.	.	.	.	.	.	.	.	.	0	.	.	.	.	.	.	.	.	.	.	.	.	.	.
8	61763869	61763869	C	-	exonic	CHD7	0	.	.	frameshift deletion	CHD7:NM_017780:exon28:c.5656delC:p.H1886Mfs*13	8q12.2	.	.	.	.	.	.	.	.	.	0	.	.	.	.	.	.	.	.	.	.	.	.	0	.	.	.	.	.	.	.	.	.	.	.	.	.	.
X	125686185	125686186	AA	-	exonic	DCAF12L1	0	.	.	frameshift deletion	DCAF12L1:NM_178470:exon1:c.406_407del:p.L136Afs*4	Xq25	.	.	.	.	.	.	.	.	.	0	.	.	.	.	.	.	.	.	.	.	.	.	0	.	.	.	.	.	.	.	.	.	.	.	.	.	.
Y	15027860	15027861	TG	-	exonic	DDX3Y	0	.	.	frameshift deletion	DDX3Y:NM_001302552:exon12:c.1221_1222del:p.N409Hfs*13,DDX3Y:NM_001324195:exon12:c.1230_1231del:p.N412Hfs*13,DDX3Y:NM_004660:exon12:c.1230_1231del:p.N412Hfs*13,DDX3Y:NM_001122665:exon13:c.1230_1231del:p.N412Hfs*13	Yq11.21	.	.	.	.	.	.	.	.	.	0	.	.	.	.	.	.	.	.	.	.	.	.	0	.	.	.	.	.	.	.	.	.	.	.	.	.	.
22	38964234	38964234	C	-	exonic	DMC1	0	.	.	frameshift deletion	DMC1:NM_001278208:exon1:c.28delG:p.E10Nfs*31,DMC1:NM_001363017:exon2:c.28delG:p.E10Nfs*31,DMC1:NM_007068:exon2:c.28delG:p.E10Nfs*31;DMC1:NM_001278208:exon1:c.28delG:p.E10Nfs*31,DMC1:NM_001363017:exon2:c.28delG:p.E10Nfs*31,DMC1:NM_007068:exon2:c.28delG:p.E10Nfs*31	22q13.1	.	3.182e-05	0.0004	.	.	.	.	.	.	0	.	.	.	.	.	.	.	.	.	.	.	.	0	.	.	.	.	.	.	.	.	.	.	.	.	.	.
X	106462186	106462196	AGAGAAATCCC	-	exonic	DNAAF6	0	.	.	frameshift deletion	DNAAF6:NM_173494:exon4:c.319_329del:p.E108Vfs*2,DNAAF6:NM_001169154:exon5:c.319_329del:p.E108Vfs*2	Xq22.3	.	.	.	.	.	.	.	.	.	0	.	.	.	.	.	.	.	.	.	.	.	.	0	.	.	.	.	.	.	.	.	.	.	.	.	.	.
3	52406013	52406016	GACA	-	exonic	DNAH1	0	.	.	frameshift deletion	DNAH1:NM_015512:exon42:c.6577_6580del:p.D2193Pfs*103	3p21.1	.	.	.	.	.	.	.	.	.	0	.	.	.	.	.	.	.	.	.	.	.	.	0	.	.	.	.	.	.	.	.	.	.	.	.	.	.
3	52430999	52431000	CT	-	exonic	DNAH1	0	.	.	frameshift deletion	DNAH1:NM_015512:exon73:c.11726_11727del:p.P3909Rfs*33;DNAH1:NM_015512:exon73:c.11726_11727del:p.P3909Rfs*33;DNAH1:NM_015512:exon73:c.11726_11727del:p.P3909Rfs*33;DNAH1:NM_015512:exon73:c.11726_11727del:p.P3909Rfs*33;DNAH1:NM_015512:exon73:c.11726_11727del:p.P3909Rfs*33;DNAH1:NM_015512:exon73:c.11726_11727del:p.P3909Rfs*33;DNAH1:NM_015512:exon73:c.11726_11727del:p.P3909Rfs*33;DNAH1:NM_015512:exon7…	3p21.1	.	9.729e-05	0.0013	0.0001	0.0026	no_assertion_criteria_provided	Pathogenic	.	.	0	.	.	.	.	.	.	.	.	.	.	.	.	0	.	.	.	.	.	.	.	.	.	.	.	.	.	.
3	52432986	52432986	T	-	exonic	DNAH1	0	.	.	frameshift deletion	DNAH1:NM_015512:exon76:c.12210delT:p.V4071Cfs*54;DNAH1:NM_015512:exon76:c.12210delT:p.V4071Cfs*54	3p21.1	.	4.015e-06	5.566e-05	.	.	.	.	.	.	0	.	.	.	.	.	.	.	.	.	.	.	.	0	.	.	.	.	.	.	.	.	.	.	.	.	.	.
3	52422288	52422288	T	-	exonic	DNAH1	0	.	.	frameshift deletion	DNAH1:NM_015512:exon57:c.9109delT:p.C3037Afs*33	3p21.1	.	.	.	.	.	.	.	.	.	0	.	.	.	.	.	.	.	.	.	.	.	.	0	.	.	.	.	.	.	.	.	.	.	.	.	.	.
12	124414283	124414283	A	-	exonic	DNAH10	0	.	.	frameshift deletion	DNAH10:NM_207437:exon71:c.12235delA:p.S4079Afs*5,DNAH10:NM_001372106:exon72:c.12589delA:p.S4197Afs*5	12q24.31	.	.	.	.	.	.	.	.	.	0	.	.	.	.	.	.	.	.	.	.	.	.	0	.	.	.	.	.	.	.	.	.	.	.	.	.	.
6	38690965	38690966	AA	-	exonic	DNAH8	0	.	.	frameshift deletion	DNAH8:NM_001206927:exon2:c.380_381del:p.K127Rfs*7	6p21.2	.	.	.	.	.	.	.	.	.	0	.	.	.	.	.	.	.	.	.	.	.	.	0	.	.	.	.	.	.	.	.	.	.	.	.	.	.
6	38885741	38885741	T	-	exonic	DNAH8	0	.	.	frameshift deletion	DNAH8:NM_001371:exon69:c.9698delT:p.F3233Sfs*6,DNAH8:NM_001206927:exon70:c.10349delT:p.F3450Sfs*6	6p21.2	.	.	.	.	.	.	.	.	.	0	.	.	.	.	.	.	.	.	.	.	.	.	0	.	.	.	.	.	.	.	.	.	.	.	.	.	.
11	73675923	73675924	AG	-	exonic	DNAJB13	0	.	.	frameshift deletion	DNAJB13:NM_153614:exon4:c.335_336del:p.E112Vfs*3,DNAJB13:NM_001377263:exon5:c.161_162del:p.E54Vfs*3	11q13.4	.	.	.	.	.	.	.	.	.	0	.	.	.	.	.	.	.	.	.	.	.	.	0	.	.	.	.	.	.	.	.	.	.	.	.	.	.
5	140051167	140051167	G	-	exonic	DND1	0	.	.	frameshift deletion	DND1:NM_194249:exon4:c.773delC:p.L259Cfs*8	5q31.3	.	.	.	.	.	.	.	.	.	0	.	.	.	.	.	.	.	.	.	.	.	.	0	.	.	.	.	.	.	.	.	.	.	.	.	.	.
11	6519870	6519873	ACAG	-	exonic	DNHD1	0	.	.	frameshift deletion	DNHD1:NM_173589:exon2:c.425_428del:p.D142Vfs*35,DNHD1:NM_144666:exon3:c.425_428del:p.D142Vfs*35	11p15.4	.	.	.	.	.	.	.	.	.	0	.	.	.	.	.	.	.	.	.	.	.	.	0	.	.	.	.	.	.	.	.	.	.	.	.	.	.
11	6567516	6567516	C	-	exonic	DNHD1	0	.	.	frameshift deletion	DNHD1:NM_144666:exon21:c.5347delC:p.Q1783Sfs*28	11p15.4	.	.	.	.	.	.	.	.	.	0	.	.	.	.	.	.	.	.	.	.	.	.	0	.	.	.	.	.	.	.	.	.	.	.	.	.	.
11	6519967	6519970	GCAG	-	exonic	DNHD1	0	.	.	frameshift deletion	DNHD1:NM_173589:exon2:c.522_525del:p.R174Sfs*3,DNHD1:NM_144666:exon3:c.522_525del:p.R174Sfs*3	11p15.4	.	.	.	.	.	.	.	.	.	0	.	.	.	.	.	.	.	.	.	.	.	.	0	.	.	.	.	.	.	.	.	.	.	.	.	.	.
12	64011119	64011123	ATAAG	-	exonic	DPY19L2	0	.	.	frameshift deletion	DPY19L2:NM_173812:exon11:c.1179_1183del:p.L394Ffs*19	12q14.2	.	.	.	.	.	.	.	.	.	0	.	.	.	.	.	.	.	.	.	.	.	.	0	.	.	.	.	.	.	.	.	.	.	.	.	.	.
12	63987895	63987896	AT	-	exonic	DPY19L2	0	.	.	frameshift deletion	DPY19L2:NM_173812:exon16:c.1551_1552del:p.Y518Cfs*14	12q14.2	.	.	.	.	.	.	.	.	.	0	.	.	.	.	.	.	.	.	.	.	.	.	0	.	.	.	.	.	.	.	.	.	.	.	.	.	.
12	63989751	63989751	T	-	exonic	DPY19L2	0	.	.	frameshift deletion	DPY19L2:NM_173812:exon15:c.1528delA:p.K511Rfs*10	12q14.2	.	.	.	.	.	.	.	.	.	0	.	.	.	.	.	.	.	.	.	.	.	.	0	.	.	.	.	.	.	.	.	.	.	.	.	.	.
12	63987886	63987886	C	-	exonic	DPY19L2	0	.	.	frameshift deletion	DPY19L2:NM_173812:exon16:c.1561delG:p.A521Lfs*6	12q14.2	.	.	.	.	.	.	.	.	.	0	.	.	.	.	.	.	.	.	.	.	.	.	0	.	.	.	.	.	.	.	.	.	.	.	.	.	.
12	64011119	64011119	A	-	exonic	DPY19L2	0	.	.	frameshift deletion	DPY19L2:NM_173812:exon11:c.1183delT:p.S395Lfs*9	12q14.2	.	2.963e-05	0	3.188e-05	0	no_assertion_criteria_provided	Pathogenic	.	.	0	.	.	.	.	.	.	.	.	.	.	.	.	0	.	.	.	.	.	.	.	.	.	.	.	.	.	.
12	64061985	64062021	TTTCAGACTTTGGATCCTCCCCGGGGAGGACCTCCAG	-	exonic	DPY19L2	0	.	.	frameshift deletion	DPY19L2:NM_173812:exon1:c.153_189del:p.W52Sfs*7	12q14.2	.	.	.	.	.	.	.	.	.	0	.	.	.	.	.	.	.	.	.	.	.	.	0	.	.	.	.	.	.	.	.	.	.	.	.	.	.
14	45636310	45636322	CAGAGAAGCCTTC	-	exonic	FANCM	0	.	.	frameshift deletion	FANCM:NM_001308133:exon10:c.1868_1880del:p.P623Lfs*17,FANCM:NM_001308134:exon11:c.1946_1958del:p.P649Lfs*22,FANCM:NM_020937:exon11:c.1946_1958del:p.P649Lfs*17	14q21.2	.	.	.	.	.	.	.	.	.	0	.	.	.	.	.	.	.	.	.	.	.	.	0	.	.	.	.	.	.	.	.	.	.	.	.	.	.
14	45633758	45633758	G	-	exonic	FANCM	0	.	.	frameshift deletion	FANCM:NM_001308133:exon9:c.1700delG:p.R567Qfs*77,FANCM:NM_001308134:exon10:c.1778delG:p.R593Qfs*82,FANCM:NM_020937:exon10:c.1778delG:p.R593Qfs*77	14q21.2	.	.	.	.	.	.	.	.	.	0	.	.	.	.	.	.	.	.	.	.	.	.	0	.	.	.	.	.	.	.	.	.	.	.	.	.	.
6	32096730	32096730	G	-	exonic	FKBPL	0	.	.	frameshift deletion	FKBPL:NM_022110:exon2:c.828delC:p.R277Gfs*10	6p21.33	.	.	.	.	.	.	.	.	.	0	.	.	.	.	.	.	.	.	.	.	.	.	0	.	.	.	.	.	.	.	.	.	.	.	.	.	.
X	55650814	55650814	C	-	exonic	FOXR2	0	.	.	frameshift deletion	FOXR2:NM_198451:exon1:c.670delC:p.Q224Sfs*64	Xp11.21	.	0.0001	0	.	.	.	.	.	.	0	.	.	.	.	.	.	.	.	.	.	.	.	0	.	.	.	.	.	.	.	.	.	.	.	.	.	.
2	186654371	186654371	T	-	exonic	FSIP2	0	.	.	frameshift deletion	FSIP2:NM_173651:exon16:c.2508delT:p.F837Lfs*46	2q32.1	.	1.464e-05	0.0002	.	.	.	.	.	.	0	.	.	.	.	.	.	.	.	.	.	.	.	0	.	.	.	.	.	.	.	.	.	.	.	.	.	.
2	186665053	186665057	AGTTA	-	exonic	FSIP2	0	.	.	frameshift deletion	FSIP2:NM_173651:exon17:c.11020_11024del:p.Y3675Cfs*3	2q32.1	.	.	.	.	.	.	.	.	.	0	.	.	.	.	.	.	.	.	.	.	.	.	0	.	.	.	.	.	.	.	.	.	.	.	.	.	.
X	70823470	70823470	G	-	exonic	GCNA	0	.	.	frameshift deletion	GCNA:NM_052957:exon8:c.343delG:p.A115Pfs*7	Xq13.1	.	.	.	.	.	.	.	.	.	0	.	.	.	.	.	.	.	.	.	.	.	.	0	.	.	.	.	.	.	.	.	.	.	.	.	.	.
X	70823469	70823469	T	-	exonic	GCNA	0	.	.	frameshift deletion	GCNA:NM_052957:exon8:c.342delT:p.A115Pfs*7	Xq13.1	.	.	.	.	.	.	.	.	.	0	.	.	.	.	.	.	.	.	.	.	.	.	0	.	.	.	.	.	.	.	.	.	.	.	.	.	.
X	70828863	70828863	C	-	exonic	GCNA	0	.	.	frameshift deletion	GCNA:NM_052957:exon10:c.1507delC:p.E504Kfs*11	Xq13.1	.	.	.	.	.	.	.	.	.	0	.	.	.	.	.	.	.	.	.	.	.	.	0	.	.	.	.	.	.	.	.	.	.	.	.	.	.
19	38877468	38877489	GGCGGCTTCAGCGGGCGGAGGC	-	exonic	GGN	0	.	.	frameshift deletion	GGN:NM_152657:exon3:c.413_434del:p.L139Rfs*8	19q13.2	.	.	.	.	.	.	.	.	.	0	.	.	.	.	.	.	.	.	.	.	.	.	0	.	.	.	.	.	.	.	.	.	.	.	.	.	.
1	91727910	91727910	C	-	exonic	HFM1	0	.	.	frameshift deletion	HFM1:NM_001017975:exon38:c.4126delG:p.E1376Rfs*49	1p22.2	.	.	.	.	.	.	.	.	.	0	.	.	.	.	.	.	.	.	.	.	.	.	0	.	.	.	.	.	.	.	.	.	.	.	.	.	.
1	91788526	91788527	TT	-	exonic	HFM1	0	.	.	frameshift deletion	HFM1:NM_001017975:exon23:c.2562_2563del:p.E856Nfs*56	1p22.2	.	1.433e-05	0	.	.	.	.	.	.	0	.	.	.	.	.	.	.	.	.	.	.	.	0	.	.	.	.	.	.	.	.	.	.	.	.	.	.
1	91788698	91788702	TTTTC	-	exonic	HFM1	0	.	.	frameshift deletion	HFM1:NM_001017975:exon22:c.2482_2486del:p.K829Nfs*23	1p22.2	.	.	.	.	.	.	.	.	.	0	.	.	.	.	.	.	.	.	.	.	.	.	0	.	.	.	.	.	.	.	.	.	.	.	.	.	.
9	99003127	99003133	GGTTATC	-	exonic	HSD17B3	0	.	.	frameshift deletion	HSD17B3:NM_000197:exon10:c.729_735del:p.I244Rfs*11	9q22.32	.	3.579e-05	0	0.0002	0	.	.	.	.	0	.	.	.	.	.	.	.	.	.	.	.	.	0	.	.	.	.	.	.	.	.	.	.	.	.	.	.
16	71196560	71196560	C	-	exonic	HYDIN	0	.	.	frameshift deletion	HYDIN:NM_001198542:exon6:c.671delG:p.R224Qfs*10,HYDIN:NM_001198543:exon6:c.641delG:p.R214Qfs*10,HYDIN:NM_001270974:exon6:c.590delG:p.R197Qfs*10,HYDIN:NM_017558:exon6:c.590delG:p.R197Qfs*10;HYDIN:NM_001198542:exon6:c.671delG:p.R224Qfs*10,HYDIN:NM_001198543:exon6:c.641delG:p.R214Qfs*10,HYDIN:NM_001270974:exon6:c.590delG:p.R197Qfs*10,HYDIN:NM_017558:exon6:c.590delG:p.R197Qfs*10	16q22.2	.	.	.	.	.	.	.	.	.	0	.	.	.	.	.	.	.	.	.	.	.	.	0	.	.	.	.	.	.	.	.	.	.	.	.	.	.
16	71113798	71113799	AT	-	exonic	HYDIN	0	.	.	frameshift deletion	HYDIN:NM_001198542:exon13:c.1808_1809del:p.D603Gfs*15,HYDIN:NM_001198543:exon13:c.1778_1779del:p.D593Gfs*15,HYDIN:NM_001270974:exon13:c.1727_1728del:p.D576Gfs*15,HYDIN:NM_017558:exon13:c.1727_1728del:p.D576Gfs*15	16q22.2	.	.	.	.	.	.	.	.	.	0	.	.	.	.	.	.	.	.	.	.	.	.	0	.	.	.	.	.	.	.	.	.	.	.	.	.	.
15	56739089	56739092	CTTT	-	exonic	MNS1	0	.	.	frameshift deletion	MNS1:NM_018365:exon4:c.403_406del:p.E136Gfs*16	15q21.3	.	.	.	.	.	.	.	.	.	0	.	.	.	.	.	.	.	.	.	.	.	.	0	.	.	.	.	.	.	.	.	.	.	.	.	.	.
3	49293984	49293987	GTGG	-	exonic	IHO1	0	.	.	frameshift deletion	IHO1:NM_001135197:exon8:c.1054_1057del:p.V352Cfs*46,IHO1:NM_178173:exon10:c.1054_1057del:p.V352Cfs*46	3p21.31	.	.	.	.	.	.	.	.	.	0	.	.	.	.	.	.	.	.	.	.	.	.	0	.	.	.	.	.	.	.	.	.	.	.	.	.	.
2	220437304	220437305	AG	-	exonic	INHA	0	.	.	frameshift deletion	INHA:NM_002191:exon1:c.208_209del:p.R70Gfs*3	2q35	.	.	.	.	.	.	.	.	.	0	.	.	.	.	.	.	.	.	.	.	.	.	0	.	.	.	.	.	.	.	.	.	.	.	.	.	.
19	18375896	18375897	CT	-	exonic	IQCN	0	.	.	frameshift deletion	IQCN:NM_001145304:exon3:c.2453_2454del:p.Q818Rfs*9,IQCN:NM_001145305:exon3:c.2315_2316del:p.Q772Rfs*9,IQCN:NM_025249:exon3:c.2453_2454del:p.Q818Rfs*9;IQCN:NM_001145304:exon3:c.2453_2454del:p.Q818Rfs*9,IQCN:NM_001145305:exon3:c.2315_2316del:p.Q772Rfs*9,IQCN:NM_025249:exon3:c.2453_2454del:p.Q818Rfs*9	19p13.11	.	0.0003	0.0008	0.0005	0.0006	.	.	.	.	0	.	.	.	.	.	.	.	.	.	.	.	.	0	.	.	.	.	.	.	.	.	.	.	.	.	.	.
19	18377288	18377289	AT	-	exonic	IQCN	0	.	.	frameshift deletion	IQCN:NM_001145304:exon3:c.1061_1062del:p.Y354Sfs*13,IQCN:NM_001145305:exon3:c.923_924del:p.Y308Sfs*13,IQCN:NM_025249:exon3:c.1061_1062del:p.Y354Sfs*13	19p13.11	.	.	.	.	.	.	.	.	.	0	.	.	.	.	.	.	.	.	.	.	.	.	0	.	.	.	.	.	.	.	.	.	.	.	.	.	.
19	49910916	49910917	AG	-	exonic	KASH5	0	.	.	frameshift deletion	KASH5:NM_144688:exon12:c.981_982del:p.R327Sfs*22	19q13.33	.	.	.	.	.	.	.	.	.	0	.	.	.	.	.	.	.	.	.	.	.	.	0	.	.	.	.	.	.	.	.	.	.	.	.	.	.
19	49916225	49916228	AGAA	-	exonic	KASH5	0	.	.	frameshift deletion	KASH5:NM_144688:exon16:c.1270_1273del:p.R424Tfs*20	19q13.33	.	4.017e-06	0	.	.	.	.	.	.	0	.	.	.	.	.	.	.	.	.	.	.	.	0	.	.	.	.	.	.	.	.	.	.	.	.	.	.
10	76788787	76788788	CT	-	exonic	KAT6B	0	.	.	frameshift deletion	KAT6B:NM_001370135:exon10:c.1862_1863del:p.S621Cfs*5,KAT6B:NM_001370133:exon11:c.2516_2517del:p.S839Cfs*5,KAT6B:NM_001370134:exon12:c.2120_2121del:p.S707Cfs*5,KAT6B:NM_001370143:exon15:c.3140_3141del:p.S1047Cfs*5,KAT6B:NM_001370144:exon16:c.3140_3141del:p.S1047Cfs*5,KAT6B:NM_001370132:exon17:c.3167_3168del:p.S1056Cfs*5,KAT6B:NM_001370141:exon17:c.3329_3330del:p.S1110Cfs*5,KAT6B:NM_001370142:exon1…	10q22.2	.	.	.	.	.	.	.	.	.	0	.	.	.	.	.	.	.	.	.	.	.	.	0	.	.	.	.	.	.	.	.	.	.	.	.	.	.
16	67331426	67331426	A	-	exonic	KCTD19	0	.	.	frameshift deletion	KCTD19:NM_001100915:exon7:c.1127delT:p.L376Wfs*40	16q22.1	.	.	.	.	.	.	.	.	.	0	.	.	.	.	.	.	.	.	.	.	.	.	0	.	.	.	.	.	.	.	.	.	.	.	.	.	.
3	47286365	47286365	T	-	exonic	KIF9	0	.	.	frameshift deletion	KIF9:NM_001377474:exon14:c.1205delA:p.N403Tfs*40,KIF9:NM_001377475:exon14:c.1205delA:p.N403Tfs*61,KIF9:NM_022342:exon15:c.1430delA:p.N478Tfs*61,KIF9:NM_182902:exon15:c.1430delA:p.N478Tfs*40,KIF9:NM_001134878:exon16:c.1430delA:p.N478Tfs*40	3p21.31	.	.	.	.	.	.	.	.	.	0	.	.	.	.	.	.	.	.	.	.	.	.	0	.	.	.	.	.	.	.	.	.	.	.	.	.	.
10	22675797	22675797	A	-	exonic	SPAG6	0	.	.	frameshift deletion	SPAG6:NM_001253855:exon4:c.521delA:p.K174Sfs*6,SPAG6:NM_012443:exon5:c.587delA:p.K196Sfs*6,SPAG6:NM_172242:exon5:c.587delA:p.K196Sfs*6,SPAG6:NM_001253854:exon8:c.512delA:p.K171Sfs*6;SPAG6:NM_001253855:exon4:c.521delA:p.K174Sfs*6,SPAG6:NM_012443:exon5:c.587delA:p.K196Sfs*6,SPAG6:NM_172242:exon5:c.587delA:p.K196Sfs*6,SPAG6:NM_001253854:exon8:c.512delA:p.K171Sfs*6	10p12.2	.	.	.	.	.	.	.	.	.	0	.	.	.	.	.	.	.	.	.	.	.	.	0	.	.	.	.	.	.	.	.	.	.	.	.	.	.
X	114541093	114541096	AGAG	-	exonic	LUZP4	0	.	.	frameshift deletion	LUZP4:NM_001318840:exon3:c.420_423del:p.E141Dfs*23,LUZP4:NM_016383:exon4:c.666_669del:p.E223Dfs*23	Xq23	.	3.817e-05	0	.	.	.	.	.	.	0	.	.	.	.	.	.	.	.	.	.	.	.	0	.	.	.	.	.	.	.	.	.	.	.	.	.	.
X	26157986	26157986	T	-	exonic	MAGEB18	0	.	.	frameshift deletion	MAGEB18:NM_173699:exon2:c.884delT:p.V295Afs*13	Xp21.3	.	.	.	.	.	.	.	.	.	0	.	.	.	.	.	.	.	.	.	.	.	.	0	.	.	.	.	.	.	.	.	.	.	.	.	.	.
X	149639464	149639482	GCAACACCAAGCCCTTGTC	-	exonic	MAMLD1	0	.	.	frameshift deletion	MAMLD1:NM_001177466:exon2:c.1544_1562del:p.G515Afs*72,MAMLD1:NM_001177465:exon3:c.1544_1562del:p.G515Afs*72,MAMLD1:NM_005491:exon3:c.1619_1637del:p.G540Afs*72	Xq28	.	.	.	.	.	.	.	.	.	0	.	.	.	.	.	.	.	.	.	.	.	.	0	.	.	.	.	.	.	.	.	.	.	.	.	.	.
1	46497109	46497109	C	-	exonic	MAST2	0	.	.	frameshift deletion	MAST2:NM_001319245:exon24:c.3039delC:p.T1014Qfs*34,MAST2:NM_001324321:exon24:c.2577delC:p.T860Qfs*34,MAST2:NM_015112:exon24:c.3039delC:p.T1014Qfs*34,MAST2:NM_001324320:exon25:c.3060delC:p.T1021Qfs*34	1p34.1	.	.	.	.	.	.	.	.	.	0	.	.	.	.	.	.	.	.	.	.	.	.	0	.	.	.	.	.	.	.	.	.	.	.	.	.	.
6	30672837	30672837	G	-	exonic	MDC1	0	.	.	frameshift deletion	MDC1:NM_014641:exon10:c.4123delC:p.P1375Lfs*68	6p21.33	.	.	.	.	.	.	.	.	.	0	.	.	.	.	.	.	.	.	.	.	.	.	0	.	.	.	.	.	.	.	.	.	.	.	.	.	.
6	83938611	83938611	G	-	exonic	ME1	0	.	.	frameshift deletion	ME1:NM_002395:exon10:c.1066delC:p.H356Mfs*6	6q14.2	.	.	.	.	.	.	.	.	.	0	.	.	.	.	.	.	.	.	.	.	.	.	0	.	.	.	.	.	.	.	.	.	.	.	.	.	.
22	42099411	42099411	T	-	exonic	MEI1	0	.	.	frameshift deletion	MEI1:NM_152513:exon2:c.251delT:p.V84Gfs*12	22q13.2	.	.	.	.	.	.	.	.	.	0	.	.	.	.	.	.	.	.	.	.	.	.	0	.	.	.	.	.	.	.	.	.	.	.	.	.	.
22	42177764	42177764	C	-	exonic	MEI1	0	.	.	frameshift deletion	MEI1:NM_152513:exon24:c.3002delC:p.A1001Efs*42	22q13.2	.	2.009e-05	0.0003	.	.	.	.	.	.	0	.	.	.	.	.	.	.	.	.	.	.	.	0	.	.	.	.	.	.	.	.	.	.	.	.	.	.
16	1889377	1889377	G	-	exonic	MEIOB	0	.	.	frameshift deletion	MEIOB:NM_001163560:exon12:c.1097delC:p.L367Wfs*13,MEIOB:NM_152764:exon12:c.1097delC:p.L367Wfs*13;MEIOB:NM_001163560:exon12:c.1097delC:p.L367Wfs*13,MEIOB:NM_152764:exon12:c.1097delC:p.L367Wfs*13	16p13.3	.	.	.	.	.	.	.	.	.	0	.	.	.	.	.	.	.	.	.	.	.	.	0	.	.	.	.	.	.	.	.	.	.	.	.	.	.
16	1889401	1889402	AT	-	exonic	MEIOB	0	.	.	frameshift deletion	MEIOB:NM_001163560:exon12:c.1072_1073del:p.M358Vfs*12,MEIOB:NM_152764:exon12:c.1072_1073del:p.M358Vfs*12	16p13.3	.	3.189e-05	0.0001	3.185e-05	0.0006	.	.	.	.	0	.	.	.	.	.	.	.	.	.	.	.	.	0	.	.	.	.	.	.	.	.	.	.	.	.	.	.
16	1889356	1889359	AAGA	-	exonic	MEIOB	0	.	.	frameshift deletion	MEIOB:NM_001163560:exon12:c.1115_1118del:p.F373Sfs*6,MEIOB:NM_152764:exon12:c.1115_1118del:p.F373Sfs*6	16p13.3	.	.	.	.	.	.	.	.	.	0	.	.	.	.	.	.	.	.	.	.	.	.	0	.	.	.	.	.	.	.	.	.	.	.	.	.	.
16	1911988	1911989	CA	-	exonic	MEIOB	0	.	.	frameshift deletion	MEIOB:NM_001163560:exon4:c.256_257del:p.V87Dfs*3,MEIOB:NM_152764:exon4:c.256_257del:p.V87Dfs*3	16p13.3	.	.	.	.	.	.	.	.	.	0	.	.	.	.	.	.	.	.	.	.	.	.	0	.	.	.	.	.	.	.	.	.	.	.	.	.	.
14	75515746	75515746	T	-	exonic	MLH3	0	.	.	frameshift deletion	MLH3:NM_001040108:exon2:c.613delA:p.D206Tfs*18,MLH3:NM_014381:exon2:c.613delA:p.D206Tfs*18	14q24.3	.	.	.	.	.	.	.	.	.	0	.	.	.	.	.	.	.	.	.	.	.	.	0	.	.	.	.	.	.	.	.	.	.	.	.	.	.
14	75505055	75505055	T	-	exonic	MLH3	0	.	.	frameshift deletion	MLH3:NM_001040108:exon6:c.3631delA:p.N1211Mfs*49,MLH3:NM_014381:exon6:c.3631delA:p.N1211Mfs*25	14q24.3	.	.	.	.	.	.	.	.	.	0	.	.	.	.	.	.	.	.	.	.	.	.	0	.	.	.	.	.	.	.	.	.	.	.	.	.	.
1	76355007	76355007	G	-	exonic	MSH4	0	.	.	frameshift deletion	MSH4:NM_002440:exon16:c.2179delG:p.D727Mfs*11	1p31.1	.	.	.	.	.	.	.	.	.	0	.	.	.	.	.	.	.	.	.	.	.	.	0	.	.	.	.	.	.	.	.	.	.	.	.	.	.
1	76355050	76355053	AAGA	-	exonic	MSH4	0	.	.	frameshift deletion	MSH4:NM_002440:exon16:c.2222_2225del:p.K741Rfs*2	1p31.1	.	.	.	.	.	.	.	.	.	0	.	.	.	.	.	.	.	.	.	.	.	.	0	.	.	.	.	.	.	.	.	.	.	.	.	.	.
1	76276464	76276464	T	-	exonic	MSH4	0	.	.	frameshift deletion	MSH4:NM_002440:exon4:c.671delT:p.L224Cfs*4	1p31.1	.	.	.	.	.	.	.	.	.	0	.	.	.	.	.	.	.	.	.	.	.	.	0	.	.	.	.	.	.	.	.	.	.	.	.	.	.
1	76280811	76280818	GTTCAGTC	-	exonic	MSH4	0	.	.	frameshift deletion	MSH4:NM_002440:exon5:c.805_812del:p.V269Qfs*16	1p31.1	.	.	.	.	.	.	.	.	.	0	.	.	.	.	.	.	.	.	.	.	.	.	0	.	.	.	.	.	.	.	.	.	.	.	.	.	.
6	31726053	31726053	A	-	exonic	MSH5	0	.	.	frameshift deletion	MSH5:NM_002441:exon13:c.1126delA:p.S376Afs*6,MSH5:NM_025259:exon13:c.1177delA:p.S393Afs*6,MSH5:NM_172165:exon13:c.1126delA:p.S376Afs*6,MSH5:NM_172166:exon13:c.1126delA:p.S376Afs*6	6p21.33	.	4.057e-06	0	.	.	.	.	.	.	0	.	.	.	.	.	.	.	.	.	.	.	.	0	.	.	.	.	.	.	.	.	.	.	.	.	.	.
10	120789575	120789575	C	-	exonic	NANOS1	0	.	.	frameshift deletion	NANOS1:NM_199461:exon1:c.262delC:p.H88Tfs*64	10q26.11	.	.	.	.	.	.	.	.	.	0	.	.	.	.	.	.	.	.	.	.	.	.	0	.	.	.	.	.	.	.	.	.	.	.	.	.	.
10	120790143	120790146	CGCC	-	exonic	NANOS1	0	.	.	frameshift deletion	NANOS1:NM_199461:exon1:c.830_833del:p.P277Rfs*73;NANOS1:NM_199461:exon1:c.830_833del:p.P277Rfs*73	10q26.11	.	.	.	.	.	.	.	.	.	0	.	.	.	.	.	.	.	.	.	.	.	.	0	.	.	.	.	.	.	.	.	.	.	.	.	.	.
8	11643485	11643485	G	-	exonic	NEIL2	0	.	.	frameshift deletion	NEIL2:NM_001135747:exon4:c.519delG:p.N174Mfs*18,NEIL2:NM_001349441:exon4:c.519delG:p.N174Mfs*18,NEIL2:NM_001135746:exon5:c.702delG:p.N235Mfs*18,NEIL2:NM_001135748:exon5:c.354delG:p.N119Mfs*18,NEIL2:NM_001349439:exon5:c.519delG:p.N174Mfs*18,NEIL2:NM_001349440:exon5:c.519delG:p.N174Mfs*18,NEIL2:NM_145043:exon5:c.702delG:p.N235Mfs*18,NEIL2:NM_001349442:exon6:c.702delG:p.N235Mfs*18	8p23.1	.	.	.	.	.	.	.	.	.	0	.	.	.	.	.	.	.	.	.	.	.	.	0	.	.	.	.	.	.	.	.	.	.	.	.	.	.
9	127245157	127245157	G	-	exonic	NR5A1	0	.	.	frameshift deletion	NR5A1:NM_004959:exon7:c.1266delC:p.L423Wfs*7	9q33.3	.	.	.	.	.	.	.	.	.	0	.	.	.	.	.	.	.	.	.	.	.	.	0	.	.	.	.	.	.	.	.	.	.	.	.	.	.
9	127245272	127245272	A	-	exonic	NR5A1	0	.	.	frameshift deletion	NR5A1:NM_004959:exon7:c.1151delT:p.L384Rfs*7	9q33.3	.	.	.	.	.	.	.	.	.	0	.	.	.	.	.	.	.	.	.	.	.	.	0	.	.	.	.	.	.	.	.	.	.	.	.	.	.
9	127255427	127255429	ACC	-	exonic	NR5A1	0	.	.	frameshift deletion	NR5A1:NM_004959:exon5:c.871_872del:p.V291Gfs*95	9q33.3	.	.	.	.	.	.	.	.	.	0	.	.	.	.	.	.	.	.	.	.	.	.	0	.	.	.	.	.	.	.	.	.	.	.	.	.	.
9	127262617	127262617	C	-	exonic	NR5A1	0	.	.	frameshift deletion	NR5A1:NM_004959:exon4:c.622delG:p.L209Cfs*87	9q33.3	.	.	.	.	.	.	.	.	.	0	.	.	.	.	.	.	.	.	.	.	.	.	0	.	.	.	.	.	.	.	.	.	.	.	.	.	.
9	127262974	127262974	T	-	exonic	NR5A1	0	.	.	frameshift deletion	NR5A1:NM_004959:exon4:c.265delA:p.R89Gfs*17	9q33.3	.	.	.	.	.	.	.	.	.	0	.	.	.	.	.	.	.	.	.	.	.	.	0	.	.	.	.	.	.	.	.	.	.	.	.	.	.
9	127265395	127265395	G	-	exonic	NR5A1	0	.	.	frameshift deletion	NR5A1:NM_004959:exon3:c.207delC:p.F70Sfs*5	9q33.3	.	.	.	.	.	.	.	.	.	0	.	.	.	.	.	.	.	.	.	.	.	.	0	.	.	.	.	.	.	.	.	.	.	.	.	.	.
X	128722930	128722931	CT	-	exonic	OCRL	0	.	.	frameshift deletion	OCRL:NM_001587:exon21:c.2385_2386del:p.I795Mfs*10,OCRL:NM_000276:exon22:c.2409_2410del:p.I803Mfs*10,OCRL:NM_001318784:exon22:c.2412_2413del:p.I804Mfs*10	Xq26.1	.	.	.	.	.	.	.	.	.	0	.	.	.	.	.	.	.	.	.	.	.	.	0	.	.	.	.	.	.	.	.	.	.	.	.	.	.
1	212553244	212553244	G	-	exonic	PACC1	0	.	.	frameshift deletion	PACC1:NM_001377478:exon4:c.421delC:p.L141Cfs*7,PACC1:NM_001377479:exon5:c.400delC:p.L134Cfs*7,PACC1:NM_001377480:exon5:c.631delC:p.L211Cfs*7,PACC1:NM_018252:exon5:c.631delC:p.L211Cfs*7,PACC1:NM_001198862:exon6:c.814delC:p.L272Cfs*7	1q32.3	0.000599042	0.0021	0	0.002	0	.	.	.	.	0	.	.	.	.	.	.	.	.	.	.	.	.	0	.	.	.	.	.	.	.	.	.	.	.	.	.	.
20	1963698	1963698	G	-	exonic	PDYN	0	.	.	frameshift deletion	PDYN:NM_001190892:exon2:c.33delC:p.L12Sfs*20,PDYN:NM_001190899:exon2:c.33delC:p.L12Sfs*20,PDYN:NM_001190898:exon3:c.33delC:p.L12Sfs*20,PDYN:NM_001190900:exon3:c.33delC:p.L12Sfs*20,PDYN:NM_024411:exon3:c.33delC:p.L12Sfs*20	20p13	.	.	.	.	.	.	.	.	.	0	.	.	.	.	.	.	.	.	.	.	.	.	0	.	.	.	.	.	.	.	.	.	.	.	.	.	.
22	38465055	38465055	A	-	exonic	PICK1	0	.	.	frameshift deletion	PICK1:NM_001039583:exon6:c.365delA:p.K122Sfs*8,PICK1:NM_001039584:exon6:c.365delA:p.K122Sfs*8,PICK1:NM_012407:exon6:c.365delA:p.K122Sfs*8	22q13.1	.	.	.	.	.	.	.	.	.	0	.	.	.	.	.	.	.	.	.	.	.	.	0	.	.	.	.	.	.	.	.	.	.	.	.	.	.
8	22141773	22141774	AT	-	exonic	PIWIL2	0	.	.	frameshift deletion	PIWIL2:NM_001135721:exon6:c.731_732del:p.H244Rfs*31,PIWIL2:NM_001330480:exon6:c.731_732del:p.H244Rfs*31,PIWIL2:NM_018068:exon6:c.731_732del:p.H244Rfs*31;PIWIL2:NM_001135721:exon6:c.731_732del:p.H244Rfs*31,PIWIL2:NM_001330480:exon6:c.731_732del:p.H244Rfs*31,PIWIL2:NM_018068:exon6:c.731_732del:p.H244Rfs*31	8p21.3	.	.	.	.	.	.	.	.	.	0	.	.	.	.	.	.	.	.	.	.	.	.	0	.	.	.	.	.	.	.	.	.	.	.	.	.	.
16	2152531	2152531	A	-	exonic	PKD1	0	.	.	frameshift deletion	PKD1:NM_000296:exon25:c.9052delT:p.F3018Sfs*56,PKD1:NM_001009944:exon25:c.9052delT:p.F3018Sfs*56	16p13.3	.	.	.	.	.	.	.	.	.	0	.	.	.	.	.	.	.	.	.	.	.	.	0	.	.	.	.	.	.	.	.	.	.	.	.	.	.
16	2157974	2157998	AATGGTGACCGTGCTGCTCCCGCGG	-	exonic	PKD1	0	.	.	frameshift deletion	PKD1:NM_000296:exon16:c.6951_6975del:p.R2318Hfs*15,PKD1:NM_001009944:exon16:c.6951_6975del:p.R2318Hfs*15	16p13.3	.	.	.	.	.	.	.	.	.	0	.	.	.	.	.	.	.	.	.	.	.	.	0	.	.	.	.	.	.	.	.	.	.	.	.	.	.
12	18889274	18889274	A	-	exonic	PLCZ1	0	.	.	frameshift deletion	PLCZ1:NM_001330769:exon2:c.16delT:p.L7Cfs*15,PLCZ1:NM_033123:exon3:c.16delT:p.L7Cfs*15	12p12.3	.	.	.	.	.	.	.	.	.	0	.	.	.	.	.	.	.	.	.	.	.	.	0	.	.	.	.	.	.	.	.	.	.	.	.	.	.
17	17109405	17109427	GGAGCTCGGCCAGCTCCGCGCCC	-	exonic	PLD6	0	.	.	frameshift deletion	PLD6:NM_178836:exon1:c.174_196del:p.G59Rfs*137	17p11.2	.	1.169e-05	0	.	.	.	.	.	.	0	.	.	.	.	.	.	.	.	.	.	.	.	0	.	.	.	.	.	.	.	.	.	.	.	.	.	.
4	128804491	128804503	GAAACATCCTTCT	-	exonic	PLK4	0	.	.	frameshift deletion	PLK4:NM_001190801:exon3:c.78_90del:p.K27Sfs*18,PLK4:NM_014264:exon3:c.201_213del:p.K68Sfs*18	4q28.2	.	.	.	.	.	.	.	.	.	0	.	.	.	.	.	.	.	.	.	.	.	.	0	.	.	.	.	.	.	.	.	.	.	.	.	.	.
16	72158695	72158696	TT	-	exonic	PMFBP1	0	.	.	frameshift deletion	PMFBP1:NM_031293:exon17:c.2559_2560del:p.K854Rfs*5,PMFBP1:NM_001160213:exon18:c.2124_2125del:p.K709Rfs*5	16q22.2	.	.	.	.	.	.	.	.	.	0	.	.	.	.	.	.	.	.	.	.	.	.	0	.	.	.	.	.	.	.	.	.	.	.	.	.	.
16	72184683	72184684	CT	-	exonic	PMFBP1	0	.	.	frameshift deletion	PMFBP1:NM_031293:exon5:c.459_460del:p.K156Afs*28,PMFBP1:NM_001160213:exon6:c.24_25del:p.K11Afs*28	16q22.2	.	7.963e-06	0	.	.	.	.	.	.	0	.	.	.	.	.	.	.	.	.	.	.	.	0	.	.	.	.	.	.	.	.	.	.	.	.	.	.
3	52181046	52181047	TT	-	exonic	POC1A	0	.	.	frameshift deletion	POC1A:NM_001161580:exon5:c.520_521del:p.K174Efs*11,POC1A:NM_001161581:exon5:c.406_407del:p.K136Efs*11,POC1A:NM_015426:exon5:c.520_521del:p.K174Efs*11	3p21.2	.	.	.	.	.	.	.	.	.	0	.	.	.	.	.	.	.	.	.	.	.	.	0	.	.	.	.	.	.	.	.	.	.	.	.	.	.
3	52183859	52183860	TT	-	exonic	POC1A	0	.	.	frameshift deletion	POC1A:NM_001161580:exon3:c.247_248del:p.K83Dfs*12,POC1A:NM_001161581:exon3:c.133_134del:p.K45Dfs*12,POC1A:NM_015426:exon3:c.247_248del:p.K83Dfs*12	3p21.2	.	.	.	.	.	.	.	.	.	0	.	.	.	.	.	.	.	.	.	.	.	.	0	.	.	.	.	.	.	.	.	.	.	.	.	.	.
12	89891069	89891069	C	-	exonic	POC1B	0	.	.	frameshift deletion	POC1B:NM_001199777:exon2:c.25delG:p.A9Lfs*13,POC1B:NM_172240:exon3:c.151delG:p.A51Lfs*13	12q21.33	.	.	.	.	.	.	.	.	.	0	.	.	.	.	.	.	.	.	.	.	.	.	0	.	.	.	.	.	.	.	.	.	.	.	.	.	.
17	40725344	40725344	C	-	exonic	PSMC3IP	0	.	.	frameshift deletion	PSMC3IP:NM_001256014:exon5:c.333delG:p.K112Rfs*30,PSMC3IP:NM_001256015:exon6:c.285delG:p.K96Rfs*30,PSMC3IP:NM_013290:exon6:c.486delG:p.K163Rfs*30,PSMC3IP:NM_016556:exon6:c.522delG:p.K175Rfs*30,PSMC3IP:NM_001256016:exon7:c.285delG:p.K96Rfs*30	17q21.2	.	.	.	6.378e-05	0	.	.	.	.	0	.	.	.	.	.	.	.	.	.	.	.	.	0	.	.	.	.	.	.	.	.	.	.	.	.	.	.
14	24646963	24646964	AG	-	exonic	REC8	0	.	.	frameshift deletion	REC8:NM_001048205:exon11:c.860_861del:p.R288Efs*72,REC8:NM_005132:exon12:c.860_861del:p.R288Efs*72	14q12	.	.	.	.	.	.	.	.	.	0	.	.	.	.	.	.	.	.	.	.	.	.	0	.	.	.	.	.	.	.	.	.	.	.	.	.	.
6	116950841	116950842	TT	-	exonic	RSPH4A	0	.	.	frameshift deletion	RSPH4A:NM_001010892:exon4:c.1774_1775del:p.L592Dfs*5	6q22.1	.	.	.	.	.	.	.	.	.	0	.	.	.	.	.	.	.	.	.	.	.	.	0	.	.	.	.	.	.	.	.	.	.	.	.	.	.
13	32366845	32366845	T	-	exonic	RXFP2	0	.	.	frameshift deletion	RXFP2:NM_001166058:exon15:c.1334delT:p.F445Sfs*8,RXFP2:NM_130806:exon16:c.1406delT:p.F469Sfs*8	13q13.1	.	.	.	.	.	.	.	.	.	0	.	.	.	.	.	.	.	.	.	.	.	.	0	.	.	.	.	.	.	.	.	.	.	.	.	.	.
16	4833665	4833665	C	-	exonic	SEPTIN12	0	.	.	frameshift deletion	SEPTIN12:NM_001154458:exon5:c.477delG:p.A160Pfs*10,SEPTIN12:NM_144605:exon6:c.615delG:p.A206Pfs*10	16p13.3	.	.	.	.	.	.	.	.	.	0	.	.	.	.	.	.	.	.	.	.	.	.	0	.	.	.	.	.	.	.	.	.	.	.	.	.	.
9	114500701	114500702	CT	-	exonic	SHOC1	0	.	.	frameshift deletion	SHOC1:NM_001080551:exon8:c.966_967del:p.E323Vfs*25,SHOC1:NM_001378212:exon8:c.966_967del:p.E323Vfs*25,SHOC1:NM_173521:exon10:c.1083_1084del:p.E362Vfs*25,SHOC1:NM_001378211:exon12:c.1275_1276del:p.E426Vfs*25	9q31.3	.	.	.	.	.	.	.	.	.	0	.	.	.	.	.	.	.	.	.	.	.	.	0	.	.	.	.	.	.	.	.	.	.	.	.	.	.
9	114538090	114538091	TG	-	exonic	SHOC1	0	.	.	frameshift deletion	SHOC1:NM_173521:exon3:c.230_231del:p.L78Sfs*10,SHOC1:NM_001378211:exon5:c.422_423del:p.L142Sfs*10;SHOC1:NM_173521:exon3:c.230_231del:p.L78Sfs*10,SHOC1:NM_001378211:exon5:c.422_423del:p.L142Sfs*10	9q31.3	.	.	.	.	.	.	.	.	.	0	.	.	.	.	.	.	.	.	.	.	.	.	0	.	.	.	.	.	.	.	.	.	.	.	.	.	.
9	114500699	114500700	CT	-	exonic	SHOC1	0	.	.	frameshift deletion	SHOC1:NM_001080551:exon8:c.968_969del:p.E323Vfs*25,SHOC1:NM_001378212:exon8:c.968_969del:p.E323Vfs*25,SHOC1:NM_173521:exon10:c.1085_1086del:p.E362Vfs*25,SHOC1:NM_001378211:exon12:c.1277_1278del:p.E426Vfs*25	9q31.3	.	.	.	.	.	.	.	.	.	0	.	.	.	.	.	.	.	.	.	.	.	.	0	.	.	.	.	.	.	.	.	.	.	.	.	.	.
9	114490092	114490092	A	-	exonic	SHOC1	0	.	.	frameshift deletion	SHOC1:NM_001080551:exon9:c.1346delT:p.D450Tfs*14,SHOC1:NM_001378212:exon9:c.1346delT:p.D450Tfs*14,SHOC1:NM_173521:exon11:c.1463delT:p.D489Tfs*14,SHOC1:NM_001378211:exon13:c.1655delT:p.D553Tfs*14	9q31.3	.	.	.	.	.	.	.	.	.	0	.	.	.	.	.	.	.	.	.	.	.	.	0	.	.	.	.	.	.	.	.	.	.	.	.	.	.
9	114500591	114500591	T	-	exonic	SHOC1	0	.	.	frameshift deletion	SHOC1:NM_001080551:exon8:c.1077delA:p.L361Cfs*8,SHOC1:NM_001378212:exon8:c.1077delA:p.L361Cfs*8,SHOC1:NM_173521:exon10:c.1194delA:p.L400Cfs*8,SHOC1:NM_001378211:exon12:c.1386delA:p.L464Cfs*8	9q31.3	.	8.033e-06	0	.	.	.	.	.	.	0	.	.	.	.	.	.	.	.	.	.	.	.	0	.	.	.	.	.	.	.	.	.	.	.	.	.	.
6	35927558	35927558	A	-	exonic	SLC26A8	0	.	.	frameshift deletion	SLC26A8:NM_138718:exon13:c.1349delT:p.I450Tfs*11,SLC26A8:NM_001193476:exon15:c.1664delT:p.I555Tfs*11,SLC26A8:NM_052961:exon15:c.1664delT:p.I555Tfs*11	6p21.31	.	.	.	.	.	.	.	.	.	0	.	.	.	.	.	.	.	.	.	.	.	.	0	.	.	.	.	.	.	.	.	.	.	.	.	.	.
6	35923275	35923276	TC	-	exonic	SLC26A8	0	.	.	frameshift deletion	SLC26A8:NM_138718:exon15:c.1570_1571del:p.E524Kfs*2,SLC26A8:NM_001193476:exon17:c.1885_1886del:p.E629Kfs*2,SLC26A8:NM_052961:exon17:c.1885_1886del:p.E629Kfs*2	6p21.31	.	.	.	.	.	.	.	.	.	0	.	.	.	.	.	.	.	.	.	.	.	.	0	.	.	.	.	.	.	.	.	.	.	.	.	.	.
6	35980033	35980033	A	-	exonic	SLC26A8	0	.	.	frameshift deletion	SLC26A8:NM_001193476:exon3:c.305delT:p.G103Afs*9,SLC26A8:NM_052961:exon3:c.305delT:p.G103Afs*9,SLC26A8:NM_138718:exon3:c.305delT:p.G103Afs*9	6p21.31	.	.	.	.	.	.	.	.	.	0	.	.	.	.	.	.	.	.	.	.	.	.	0	.	.	.	.	.	.	.	.	.	.	.	.	.	.
6	109763458	109763459	GT	-	exonic	SMPD2	0	.	.	frameshift deletion	SMPD2:NM_003080:exon5:c.364_365del:p.V122Afs*77	6q21	.	.	.	.	.	.	.	.	.	0	.	.	.	.	.	.	.	.	.	.	.	.	0	.	.	.	.	.	.	.	.	.	.	.	.	.	.
17	48629021	48629021	G	-	exonic	SPATA20	0	.	.	frameshift deletion	SPATA20:NM_001258372:exon12:c.1678delG:p.T562Lfs*73,SPATA20:NM_001258373:exon13:c.1546delG:p.T518Lfs*73,SPATA20:NM_022827:exon13:c.1726delG:p.T578Lfs*73	17q21.33	.	4.047e-06	0	.	.	.	.	.	.	0	.	.	.	.	.	.	.	.	.	.	.	.	0	.	.	.	.	.	.	.	.	.	.	.	.	.	.
17	3366032	3366032	A	-	exonic	SPATA22	0	.	.	frameshift deletion	SPATA22:NM_001170696:exon3:c.73delT:p.L25Wfs*4,SPATA22:NM_001170695:exon4:c.202delT:p.L68Wfs*4,SPATA22:NM_001170697:exon4:c.202delT:p.L68Wfs*4,SPATA22:NM_001170698:exon4:c.202delT:p.L68Wfs*4,SPATA22:NM_001170699:exon4:c.202delT:p.L68Wfs*4,SPATA22:NM_001321336:exon4:c.154delT:p.L52Wfs*4,SPATA22:NM_001321337:exon4:c.202delT:p.L68Wfs*4,SPATA22:NM_032598:exon4:c.202delT:p.L68Wfs*4	17p13.2	.	.	.	.	.	.	.	.	.	0	.	.	.	.	.	.	.	.	.	.	.	.	0	.	.	.	.	.	.	.	.	.	.	.	.	.	.
5	35740279	35740279	T	-	exonic	SPEF2	0	.	.	frameshift deletion	SPEF2:NM_024867:exon23:c.3240delT:p.F1080Lfs*2	5p13.2	.	.	.	.	.	.	.	.	.	0	.	.	.	.	.	.	.	.	.	.	.	.	0	.	.	.	.	.	.	.	.	.	.	.	.	.	.
5	35753795	35753795	A	-	exonic	SPEF2	0	.	.	frameshift deletion	SPEF2:NM_024867:exon24:c.3400delA:p.I1134Sfs*13;SPEF2:NM_024867:exon24:c.3400delA:p.I1134Sfs*13	5p13.2	.	4.011e-06	5.562e-05	.	.	.	.	.	.	0	.	.	.	.	.	.	.	.	.	.	.	.	0	.	.	.	.	.	.	.	.	.	.	.	.	.	.
5	35618112	35618112	C	-	exonic	SPEF2	0	.	.	frameshift deletion	SPEF2:NM_024867:exon1:c.13delC:p.L5Cfs*9,SPEF2:NM_144722:exon1:c.13delC:p.L5Cfs*9	5p13.2	.	.	.	.	.	.	.	.	.	0	.	.	.	.	.	.	.	.	.	.	.	.	0	.	.	.	.	.	.	.	.	.	.	.	.	.	.
Y	2655485	2655485	C	-	exonic	SRY	0	.	.	frameshift deletion	SRY:NM_003140:exon1:c.160delG:p.G54Afs*7	Yp11.31	.	.	.	.	.	.	.	.	.	0	.	.	.	.	.	.	.	.	.	.	.	.	0	.	.	.	.	.	.	.	.	.	.	.	.	.	.
X	48123237	48123237	A	-	exonic	SSX1	0	.	.	frameshift deletion	SSX1:NM_005635:exon6:c.351delA:p.E118Rfs*58,SSX1:NM_001278691:exon7:c.351delA:p.E118Rfs*58	Xp11.23	.	.	.	.	.	.	.	.	.	0	.	.	.	.	.	.	.	.	.	.	.	.	0	.	.	.	.	.	.	.	.	.	.	.	.	.	.
X	48117971	48117972	GT	-	exonic	SSX1	0	.	.	frameshift deletion	SSX1:NM_005635:exon4:c.185_186del:p.G62Vfs*11,SSX1:NM_001278691:exon5:c.185_186del:p.G62Vfs*11	Xp11.23	.	.	.	.	.	.	.	.	.	0	.	.	.	.	.	.	.	.	.	.	.	.	0	.	.	.	.	.	.	.	.	.	.	.	.	.	.
X	48117291	48117291	A	-	exonic	SSX1	0	.	.	frameshift deletion	SSX1:NM_005635:exon3:c.180delA:p.K60Nfs*2,SSX1:NM_001278691:exon4:c.180delA:p.K60Nfs*2	Xp11.23	.	.	.	.	.	.	.	.	.	0	.	.	.	.	.	.	.	.	.	.	.	.	0	.	.	.	.	.	.	.	.	.	.	.	.	.	.
X	48123298	48123299	CA	-	exonic	SSX1	0	.	.	frameshift deletion	SSX1:NM_005635:exon6:c.412_413del:p.Q138Tfs*11,SSX1:NM_001278691:exon7:c.412_413del:p.Q138Tfs*11	Xp11.23	.	.	.	.	.	.	.	.	.	0	.	.	.	.	.	.	.	.	.	.	.	.	0	.	.	.	.	.	.	.	.	.	.	.	.	.	.
X	48211582	48211582	G	-	exonic	SSX3	0	.	.	frameshift deletion	SSX3:NM_021014:exon5:c.283delC:p.Q95Nfs*5	Xp11.23	.	.	.	.	.	.	.	.	.	0	.	.	.	.	.	.	.	.	.	.	.	.	0	.	.	.	.	.	.	.	.	.	.	.	.	.	.
7	99802264	99802264	G	-	exonic	STAG3	0	.	.	frameshift deletion	STAG3:NM_001282718:exon25:c.2643delG:p.L882Cfs*9,STAG3:NM_001282716:exon27:c.2817delG:p.L940Cfs*9,STAG3:NM_001282717:exon27:c.2817delG:p.L940Cfs*9,STAG3:NM_001375438:exon27:c.2817delG:p.L940Cfs*9,STAG3:NM_012447:exon27:c.2817delG:p.L940Cfs*9	7q22.1	.	1.592e-05	0	.	.	.	.	.	.	0	.	.	.	.	.	.	.	.	.	.	.	.	0	.	.	.	.	.	.	.	.	.	.	.	.	.	.
11	8435151	8435151	G	-	exonic	STK33	0	.	.	frameshift deletion	STK33:NM_001289059:exon10:c.674delC:p.T225Kfs*14,STK33:NM_001289061:exon12:c.1235delC:p.T412Kfs*14,STK33:NM_001352393:exon12:c.1235delC:p.T412Kfs*14,STK33:NM_001289058:exon13:c.1112delC:p.T371Kfs*14,STK33:NM_001352387:exon13:c.1235delC:p.T412Kfs*14,STK33:NM_001352391:exon13:c.1235delC:p.T412Kfs*14,STK33:NM_001352394:exon13:c.1112delC:p.T371Kfs*14,STK33:NM_001352395:exon13:c.1112delC:p.T371Kfs*14,…	11p15.4	.	1.193e-05	0	.	.	.	.	.	.	0	.	.	.	.	.	.	.	.	.	.	.	.	0	.	.	.	.	.	.	.	.	.	.	.	.	.	.
12	131323635	131323639	GGTCC	-	exonic	STX2	0	.	.	frameshift deletion	STX2:NM_001351049:exon1:c.6_10del:p.D3Afs*8,STX2:NM_001351050:exon1:c.6_10del:p.D3Afs*8,STX2:NM_001980:exon1:c.6_10del:p.D3Afs*8,STX2:NM_194356:exon1:c.6_10del:p.D3Afs*8	12q24.33	.	.	.	.	.	.	.	.	.	0	.	.	.	.	.	.	.	.	.	.	.	.	0	.	.	.	.	.	.	.	.	.	.	.	.	.	.
20	31585455	31585455	T	-	exonic	SUN5	0	.	.	frameshift deletion	SUN5:NM_080675:exon6:c.379delA:p.V128Sfs*7;SUN5:NM_080675:exon6:c.379delA:p.V128Sfs*7;SUN5:NM_080675:exon6:c.379delA:p.V128Sfs*7;SUN5:NM_080675:exon6:c.379delA:p.V128Sfs*7;SUN5:NM_080675:exon6:c.379delA:p.V128Sfs*7;SUN5:NM_080675:exon6:c.379delA:p.V128Sfs*7	20q11.21	.	.	.	.	.	.	.	.	.	0	.	.	.	.	.	.	.	.	.	.	.	.	0	.	.	.	.	.	.	.	.	.	.	.	.	.	.
10	135369314	135369315	AA	-	exonic	SYCE1	0	.	.	frameshift deletion	SYCE1:NM_001143763:exon10:c.688_689del:p.F230Sfs*21,SYCE1:NM_001143764:exon10:c.688_689del:p.F230Sfs*21,SYCE1:NM_130784:exon10:c.580_581del:p.F194Sfs*21;SYCE1:NM_001143763:exon10:c.688_689del:p.F230Sfs*21,SYCE1:NM_001143764:exon10:c.688_689del:p.F230Sfs*21,SYCE1:NM_130784:exon10:c.580_581del:p.F194Sfs*21;SYCE1:NM_001143763:exon10:c.688_689del:p.F230Sfs*21,SYCE1:NM_001143764:exon10:c.688_689del:p.…	10q26.3	.	.	.	.	.	.	.	.	.	0	.	.	.	.	.	.	.	.	.	.	.	.	0	.	.	.	.	.	.	.	.	.	.	.	.	.	.
1	115537610	115537610	A	-	exonic	SYCP1	0	.	.	frameshift deletion	SYCP1:NM_001282542:exon31:c.2826delA:p.K942Nfs*2,SYCP1:NM_001282541:exon32:c.2901delA:p.K967Nfs*2,SYCP1:NM_003176:exon32:c.2901delA:p.K967Nfs*2	1p13.2	.	.	.	.	.	.	.	.	.	0	.	.	.	.	.	.	.	.	.	.	.	.	0	.	.	.	.	.	.	.	.	.	.	.	.	.	.
20	58452523	58452527	TTTTT	-	exonic	SYCP2	0	.	.	frameshift deletion	SYCP2:NM_014258:exon33:c.3063_3067del:p.K1023Lfs*2	20q13.33	.	.	.	.	.	.	.	.	.	0	.	.	.	.	.	.	.	.	.	.	.	.	0	.	.	.	.	.	.	.	.	.	.	.	.	.	.
20	58467389	58467392	TCTT	-	exonic	SYCP2	0	.	.	frameshift deletion	SYCP2:NM_014258:exon24:c.2017_2020del:p.K674Nfs*8	20q13.33	.	.	.	.	.	.	.	.	.	0	.	.	.	.	.	.	.	.	.	.	.	.	0	.	.	.	.	.	.	.	.	.	.	.	.	.	.
20	58455506	58455510	CTTTT	-	exonic	SYCP2	0	.	.	frameshift deletion	SYCP2:NM_014258:exon31:c.2789_2793del:p.K932Sfs*3	20q13.33	.	.	.	.	.	.	.	.	.	0	.	.	.	.	.	.	.	.	.	.	.	.	0	.	.	.	.	.	.	.	.	.	.	.	.	.	.
12	102122909	102122909	T	-	exonic	SYCP3	0	.	.	frameshift deletion	SYCP3:NM_001177948:exon8:c.635delA:p.I215Lfs*2,SYCP3:NM_001177949:exon8:c.635delA:p.I215Lfs*2,SYCP3:NM_153694:exon8:c.635delA:p.I215Lfs*2;SYCP3:NM_001177948:exon8:c.635delA:p.I215Lfs*2,SYCP3:NM_001177949:exon8:c.635delA:p.I215Lfs*2,SYCP3:NM_153694:exon8:c.635delA:p.I215Lfs*2	12q23.2	.	.	.	.	.	.	.	.	.	0	.	.	.	.	.	.	.	.	.	.	.	.	0	.	.	.	.	.	.	.	.	.	.	.	.	.	.
X	100538473	100538473	T	-	exonic	TAF7L	0	.	.	frameshift deletion	TAF7L:NM_001168474:exon4:c.244delA:p.T84Pfs*35,TAF7L:NM_024885:exon4:c.502delA:p.T170Pfs*35	Xq22.1	.	.	.	.	.	.	.	.	.	0	.	.	.	.	.	.	.	.	.	.	.	.	0	.	.	.	.	.	.	.	.	.	.	.	.	.	.
X	100530254	100530255	CA	-	exonic	TAF7L	0	.	.	frameshift deletion	TAF7L:NM_001168474:exon12:c.1041_1042del:p.V348Afs*5,TAF7L:NM_024885:exon12:c.1299_1300del:p.V434Afs*5	Xq22.1	.	.	.	.	.	.	.	.	.	0	.	.	.	.	.	.	.	.	.	.	.	.	0	.	.	.	.	.	.	.	.	.	.	.	.	.	.
14	104498398	104498399	TA	-	exonic	TDRD9	0	.	.	frameshift deletion	TDRD9:NM_153046:exon30:c.3483_3484del:p.H1161Qfs*14	14q32.33	.	.	.	.	.	.	.	.	.	0	.	.	.	.	.	.	.	.	.	.	.	.	0	.	.	.	.	.	.	.	.	.	.	.	.	.	.
14	104482408	104482411	CCCA	-	exonic	TDRD9	0	.	.	frameshift deletion	TDRD9:NM_153046:exon22:c.2314_2317del:p.P772Rfs*6	14q32.33	.	4.315e-06	0	.	.	.	.	.	.	0	.	.	.	.	.	.	.	.	.	.	.	.	0	.	.	.	.	.	.	.	.	.	.	.	.	.	.
14	104441771	104441771	T	-	exonic	TDRD9	0	.	.	frameshift deletion	TDRD9:NM_153046:exon7:c.892delT:p.Y298Tfs*10	14q32.33	.	.	.	.	.	.	.	.	.	0	.	.	.	.	.	.	.	.	.	.	.	.	0	.	.	.	.	.	.	.	.	.	.	.	.	.	.
15	45266087	45266088	AC	-	exonic	TERB2	0	.	.	frameshift deletion	TERB2:NM_152448:exon6:c.457_458del:p.T153Sfs*17	15q21.1	.	.	.	.	.	.	.	.	.	0	.	.	.	.	.	.	.	.	.	.	.	.	0	.	.	.	.	.	.	.	.	.	.	.	.	.	.
X	69960583	69960583	T	-	exonic	TEX11	0	.	.	frameshift deletion	TEX11:NM_031276:exon11:c.811delA:p.K271Rfs*6,TEX11:NM_001003811:exon12:c.856delA:p.K286Rfs*6	Xq13.1	.	.	.	.	.	.	.	.	.	0	.	.	.	.	.	.	.	.	.	.	.	.	0	.	.	.	.	.	.	.	.	.	.	.	.	.	.
X	70053410	70053411	TA	-	exonic	TEX11	0	.	.	frameshift deletion	TEX11:NM_031276:exon8:c.558_559del:p.M187Vfs*6,TEX11:NM_001003811:exon9:c.603_604del:p.M202Vfs*6	Xq13.1	.	.	.	.	.	.	.	.	.	0	.	.	.	.	.	.	.	.	.	.	.	.	0	.	.	.	.	.	.	.	.	.	.	.	.	.	.
X	70099846	70099849	CTGT	-	exonic	TEX11	0	.	.	frameshift deletion	TEX11:NM_031276:exon3:c.148_151del:p.D51Ffs*8,TEX11:NM_001003811:exon4:c.193_196del:p.D66Ffs*8	Xq13.1	.	.	.	.	.	.	.	.	.	0	.	.	.	.	.	.	.	.	.	.	.	.	0	.	.	.	.	.	.	.	.	.	.	.	.	.	.
11	112041366	112041370	CTAAT	-	exonic	TEX12	0	.	.	frameshift deletion	TEX12:NM_031275:exon4:c.196_200del:p.L66Vfs*10	11q23.1	.	.	.	.	.	.	.	.	.	0	.	.	.	.	.	.	.	.	.	.	.	.	0	.	.	.	.	.	.	.	.	.	.	.	.	.	.
X	124455791	124455791	A	-	exonic	TEX13C	0	.	.	frameshift deletion	TEX13C:NM_001195272:exon1:c.1823delA:p.H608Lfs*3	Xq25	.	4.085e-05	0	.	.	.	.	.	.	0	.	.	.	.	.	.	.	.	.	.	.	.	0	.	.	.	.	.	.	.	.	.	.	.	.	.	.
X	124455395	124455395	T	-	exonic	TEX13C	0	.	.	frameshift deletion	TEX13C:NM_001195272:exon1:c.1427delT:p.L476Rfs*14	Xq25	.	0.0002	0	4.905e-05	0	.	.	.	.	0	.	.	.	.	.	.	.	.	.	.	.	.	0	.	.	.	.	.	.	.	.	.	.	.	.	.	.
X	124454046	124454046	C	-	exonic	TEX13C	0	.	.	frameshift deletion	TEX13C:NM_001195272:exon1:c.78delC:p.R27Gfs*20	Xq25	.	.	.	.	.	.	.	.	.	0	.	.	.	.	.	.	.	.	.	.	.	.	0	.	.	.	.	.	.	.	.	.	.	.	.	.	.
X	123468075	123468075	A	-	exonic	TEX13D	0	.	.	frameshift deletion	TEX13D:NM_001355534:exon1:c.1308delA:p.G437Vfs*224	Xq25	.	.	.	.	.	.	.	.	.	0	.	.	.	.	.	.	.	.	.	.	.	.	0	.	.	.	.	.	.	.	.	.	.	.	.	.	.
17	56650568	56650572	GTAGG	-	exonic	TEX14	0	.	.	frameshift deletion	TEX14:NM_031272:exon23:c.3481_3485del:p.P1161Qfs*19,TEX14:NM_001201457:exon24:c.3619_3623del:p.P1207Qfs*19,TEX14:NM_198393:exon24:c.3601_3605del:p.P1201Qfs*19	17q22	.	.	.	.	.	.	.	.	.	0	.	.	.	.	.	.	.	.	.	.	.	.	0	.	.	.	.	.	.	.	.	.	.	.	.	.	.
17	56649373	56649376	GACA	-	exonic	TEX14	0	.	.	frameshift deletion	TEX14:NM_031272:exon24:c.3623_3626del:p.S1209Mfs*4,TEX14:NM_001201457:exon25:c.3761_3764del:p.S1255Mfs*4,TEX14:NM_198393:exon25:c.3743_3746del:p.S1249Mfs*4	17q22	.	.	.	.	.	.	.	.	.	0	.	.	.	.	.	.	.	.	.	.	.	.	0	.	.	.	.	.	.	.	.	.	.	.	.	.	.
17	56665301	56665311	CCGGTGGCTTG	-	exonic	TEX14	0	.	.	frameshift deletion	TEX14:NM_001201457:exon16:c.2666_2676del:p.S890Gfs*23,TEX14:NM_031272:exon16:c.2648_2658del:p.S884Gfs*23,TEX14:NM_198393:exon16:c.2648_2658del:p.S884Gfs*23	17q22	.	.	.	.	.	.	.	.	.	0	.	.	.	.	.	.	.	.	.	.	.	.	0	.	.	.	.	.	.	.	.	.	.	.	.	.	.
17	56676418	56676421	TTCT	-	exonic	TEX14	0	.	.	frameshift deletion	TEX14:NM_001201457:exon14:c.2303_2306del:p.Q768Rfs*31,TEX14:NM_031272:exon14:c.2285_2288del:p.Q762Rfs*31,TEX14:NM_198393:exon14:c.2285_2288del:p.Q762Rfs*31;TEX14:NM_001201457:exon14:c.2303_2306del:p.Q768Rfs*31,TEX14:NM_031272:exon14:c.2285_2288del:p.Q762Rfs*31,TEX14:NM_198393:exon14:c.2285_2288del:p.Q762Rfs*31	17q22	.	.	.	.	.	.	.	.	.	0	.	.	.	.	.	.	.	.	.	.	.	.	0	.	.	.	.	.	.	.	.	.	.	.	.	.	.
8	30697446	30697447	TC	-	exonic	TEX15	0	.	.	frameshift deletion	TEX15:NM_001350162:exon9:c.8197_8198del:p.E2733Kfs*26	8p12	.	4.054e-06	0	.	.	.	.	.	.	0	.	.	.	.	.	.	.	.	.	.	.	.	0	.	.	.	.	.	.	.	.	.	.	.	.	.	.
8	30703494	30703494	A	-	exonic	TEX15	0	.	.	frameshift deletion	TEX15:NM_001350162:exon8:c.4189delT:p.S1397Lfs*5	8p12	.	.	.	.	.	no_assertion_criteria_provided	Pathogenic	.	.	0	.	.	.	.	.	.	.	.	.	.	.	.	0	.	.	.	.	.	.	.	.	.	.	.	.	.	.
8	30700839	30700840	CT	-	exonic	TEX15	0	.	.	frameshift deletion	TEX15:NM_001350162:exon8:c.6843_6844del:p.R2283Nfs*22	8p12	.	.	.	.	.	.	.	.	.	0	.	.	.	.	.	.	.	.	.	.	.	.	0	.	.	.	.	.	.	.	.	.	.	.	.	.	.
8	30700808	30700811	GAGT	-	exonic	TEX15	0	.	.	frameshift deletion	TEX15:NM_001350162:exon8:c.6872_6875del:p.S2292Kfs*11	8p12	.	.	.	.	.	.	.	.	.	0	.	.	.	.	.	.	.	.	.	.	.	.	0	.	.	.	.	.	.	.	.	.	.	.	.	.	.
X	89177651	89177651	G	-	exonic	TGIF2LX	0	.	.	frameshift deletion	TGIF2LX:NM_138960:exon2:c.567delG:p.K190Rfs*31	Xq21.31	.	.	.	.	.	.	.	.	.	0	.	.	.	.	.	.	.	.	.	.	.	.	0	.	.	.	.	.	.	.	.	.	.	.	.	.	.
Y	3447817	3447818	CC	-	exonic	TGIF2LY	0	.	.	frameshift deletion	TGIF2LY:NM_139214:exon2:c.532_533del:p.L179Sfs*63	Yp11.2	.	0.0006	0	.	.	.	.	.	.	0	.	.	.	.	.	.	.	.	.	.	.	.	0	.	.	.	.	.	.	.	.	.	.	.	.	.	.
X	153537712	153537712	G	-	exonic	TKTL1	0	.	.	frameshift deletion	TKTL1:NM_001145934:exon2:c.100delG:p.D34Mfs*35,TKTL1:NM_001145933:exon3:c.250delG:p.D84Mfs*35,TKTL1:NM_012253:exon3:c.268delG:p.D90Mfs*35;TKTL1:NM_001145934:exon2:c.100delG:p.D34Mfs*35,TKTL1:NM_001145933:exon3:c.250delG:p.D84Mfs*35,TKTL1:NM_012253:exon3:c.268delG:p.D90Mfs*35	Xq28	.	.	.	.	.	.	.	.	.	0	.	.	.	.	.	.	.	.	.	.	.	.	0	.	.	.	.	.	.	.	.	.	.	.	.	.	.
2	99685419	99685419	C	-	exonic	TSGA10	0	.	.	frameshift deletion	TSGA10:NM_001349013:exon11:c.823delG:p.D275Tfs*2,TSGA10:NM_001349014:exon11:c.823delG:p.D275Tfs*2,TSGA10:NM_001349012:exon13:c.1150delG:p.D384Tfs*2,TSGA10:NM_182911:exon14:c.1150delG:p.D384Tfs*2,TSGA10:NM_025244:exon15:c.1150delG:p.D384Tfs*2	2q11.2	.	.	.	.	.	.	.	.	.	0	.	.	.	.	.	.	.	.	.	.	.	.	0	.	.	.	.	.	.	.	.	.	.	.	.	.	.
11	113230106	113230106	G	-	exonic	TTC12	0	.	.	frameshift deletion	TTC12:NM_001352037:exon16:c.1393delG:p.D465Tfs*14,TTC12:NM_001318533:exon17:c.1486delG:p.D496Tfs*14,TTC12:NM_001378063:exon17:c.1471delG:p.D491Tfs*14,TTC12:NM_001378064:exon17:c.1468delG:p.D490Tfs*14,TTC12:NM_001378065:exon17:c.1468delG:p.D490Tfs*14,TTC12:NM_017868:exon17:c.1468delG:p.D490Tfs*14	11q23.2	.	.	.	.	.	.	.	.	.	0	.	.	.	.	.	.	.	.	.	.	.	.	0	.	.	.	.	.	.	.	.	.	.	.	.	.	.
11	113215147	113215147	A	-	exonic	TTC12	0	.	.	frameshift deletion	TTC12:NM_001352037:exon12:c.1064delA:p.H355Pfs*4,TTC12:NM_001318533:exon13:c.1157delA:p.H386Pfs*4,TTC12:NM_001378063:exon13:c.1142delA:p.H381Pfs*4,TTC12:NM_001378064:exon13:c.1139delA:p.H380Pfs*4,TTC12:NM_001378065:exon13:c.1139delA:p.H380Pfs*4,TTC12:NM_017868:exon13:c.1139delA:p.H380Pfs*4	11q23.2	.	.	.	.	.	.	.	.	.	0	.	.	.	.	.	.	.	.	.	.	.	.	0	.	.	.	.	.	.	.	.	.	.	.	.	.	.
4	147824859	147824872	TTATTATGTACATC	-	exonic	TTC29	0	.	.	frameshift deletion	TTC29:NM_001317806:exon6:c.410_423del:p.D138Lfs*10,TTC29:NM_031956:exon6:c.410_423del:p.D138Lfs*10,TTC29:NM_001300761:exon7:c.488_501del:p.D164Lfs*10	4q31.22	.	.	.	.	.	.	.	.	.	0	.	.	.	.	.	.	.	.	.	.	.	.	0	.	.	.	.	.	.	.	.	.	.	.	.	.	.
X	132160055	132160055	A	-	exonic	USP26	0	.	.	frameshift deletion	USP26:NM_031907:exon1:c.2194delT:p.F732Sfs*14	Xq26.2	.	.	.	.	.	.	.	.	.	0	.	.	.	.	.	.	.	.	.	.	.	.	0	.	.	.	.	.	.	.	.	.	.	.	.	.	.
Y	14958263	14958263	G	-	exonic	USP9Y	0	.	.	frameshift deletion	USP9Y:NM_004654:exon40:c.6574delG:p.A2192Qfs*7	Yq11.21	.	.	.	.	.	.	.	.	.	0	.	.	.	.	.	.	.	.	.	.	.	.	0	.	.	.	.	.	.	.	.	.	.	.	.	.	.
11	32410704	32410707	CGAC	-	exonic	WT1	0	.	.	frameshift deletion	WT1:NM_001367854:exon6:c.278_281del:p.R94Gfs*14,WT1:NM_000378:exon9:c.1406_1409del:p.R470Gfs*14,WT1:NM_001198552:exon9:c.764_767del:p.R256Gfs*14,WT1:NM_001198551:exon10:c.806_809del:p.R270Gfs*14,WT1:NM_024424:exon10:c.1457_1460del:p.R487Gfs*14,WT1:NM_024426:exon10:c.1466_1469del:p.R490Gfs*14	11p13	.	.	.	.	.	.	.	.	.	0	.	.	.	.	.	.	.	.	.	.	.	.	0	.	.	.	.	.	.	.	.	.	.	.	.	.	.
17	4646716	4646716	A	-	exonic	ZMYND15	0	.	.	frameshift deletion	ZMYND15:NM_001136046:exon6:c.1263delA:p.G422Afs*25,ZMYND15:NM_001267822:exon6:c.1263delA:p.G422Afs*25,ZMYND15:NM_032265:exon6:c.1263delA:p.G422Afs*25	17p13.2	.	3.58e-05	0	0.0008	0	.	.	.	.	0	.	.	.	.	.	.	.	.	.	.	.	.	0	.	.	.	.	.	.	.	.	.	.	.	.	.	.
17	4647729	4647729	C	-	exonic	ZMYND15	0	.	.	frameshift deletion	ZMYND15:NM_032265:exon9:c.1533delC:p.E512Kfs*75,ZMYND15:NM_001136046:exon10:c.1650delC:p.E551Kfs*75,ZMYND15:NM_001267822:exon10:c.1650delC:p.E551Kfs*83	17p13.2	.	.	.	.	.	.	.	.	.	0	.	.	.	.	.	.	.	.	.	.	.	.	0	.	.	.	.	.	.	.	.	.	.	.	.	.	.
17	4647509	4647512	AACA	-	exonic	ZMYND15	0	.	.	frameshift deletion	ZMYND15:NM_032265:exon8:c.1403_1406del:p.K468Sfs*3,ZMYND15:NM_001136046:exon9:c.1520_1523del:p.K507Sfs*3,ZMYND15:NM_001267822:exon9:c.1520_1523del:p.K507Sfs*3	17p13.2	.	.	.	.	.	.	.	.	.	0	.	.	.	.	.	.	.	.	.	.	.	.	0	.	.	.	.	.	.	.	.	.	.	.	.	.	.
17	4646713	4646714	CC	-	exonic	ZMYND15	0	.	.	frameshift deletion	ZMYND15:NM_001136046:exon6:c.1260_1261del:p.G422Qfs*79,ZMYND15:NM_001267822:exon6:c.1260_1261del:p.G422Qfs*79,ZMYND15:NM_032265:exon6:c.1260_1261del:p.G422Qfs*40	17p13.2	.	.	.	.	.	.	.	.	.	0	.	.	.	.	.	.	.	.	.	.	.	.	0	.	.	.	.	.	.	.	.	.	.	.	.	.	.
12	133780125	133780128	AGAA	-	exonic	ZNF268	0	.	.	frameshift deletion	ZNF268:NM_001165881:exon6:c.1853_1856del:p.K619Pfs*8,ZNF268:NM_001165882:exon6:c.1604_1607del:p.K536Pfs*8,ZNF268:NM_003415:exon6:c.1853_1856del:p.K619Pfs*8	12q24.33	.	3.742e-05	0	.	.	.	.	.	.	0	.	.	.	.	.	.	.	.	.	.	.	.	0	.	.	.	.	.	.	.	.	.	.	.	.	.	.
9	99580969	99580970	CT	-	exonic	ZNF782	0	.	.	frameshift deletion	ZNF782:NM_001346993:exon4:c.1263_1264del:p.K424Tfs*6,ZNF782:NM_001346995:exon4:c.939_940del:p.K316Tfs*6,ZNF782:NM_001346991:exon5:c.1335_1336del:p.K448Tfs*6,ZNF782:NM_001001662:exon6:c.1335_1336del:p.K448Tfs*6	9q22.33	.	0.0001	0	6.37e-05	0	.	.	.	.	0	.	.	.	.	.	.	.	.	.	.	.	.	0	.	.	.	.	.	.	.	.	.	.	.	.	.	.
7	50132788	50132788	C	-	exonic	ZPBP	0	.	.	frameshift deletion	ZPBP:NM_001159878:exon1:c.3delG:p.E2Rfs*54,ZPBP:NM_007009:exon1:c.3delG:p.E2Rfs*54	7p12.2	.	.	.	.	.	.	.	.	.	0	.	.	.	.	.	.	.	.	.	.	.	.	0	.	.	.	.	.	.	.	.	.	.	.	.	.	.
17	15884428	15884429	AT	-	exonic	ZSWIM7	0	.	.	frameshift deletion	ZSWIM7:NM_001042697:exon4:c.231_232del:p.C78Ffs*21,ZSWIM7:NM_001042698:exon4:c.231_232del:p.C78Ffs*21	17p12	0.000599042	0.0004	0.0004	0.0005	0.0013	.	.	.	.	0	.	.	.	.	.	.	.	.	.	.	.	.	0	.	.	.	.	.	.	.	.	.	.	.	.	.	.
16	84228144	84228144	-	A	exonic	ADAD2	0	.	.	frameshift insertion	ADAD2:NM_001145400:exon2:c.515_516insA:p.L173Afs*37,ADAD2:NM_139174:exon3:c.731_732insA:p.L245Afs*37	16q24.1	.	.	.	.	.	.	.	.	.	0	.	.	.	.	.	.	.	.	.	.	.	.	0	.	.	.	.	.	.	.	.	.	.	.	.	.	.
6	109906435	109906435	-	A	exonic	AK9	0	.	.	frameshift insertion	AK9:NM_001145128:exon19:c.2005dupT:p.C669Lfs*4	6q21	.	.	.	.	.	.	.	.	.	0	.	.	.	.	.	.	.	.	.	.	.	.	0	.	.	.	.	.	.	.	.	.	.	.	.	.	.
19	2249433	2249433	-	C	exonic	AMH	0	.	.	frameshift insertion	AMH:NM_000479:exon1:c.102dupC:p.S35Qfs*46;AMH:NM_000479:exon1:c.102dupC:p.S35Qfs*46	19p13.3	.	.	.	.	.	.	.	.	.	0	.	.	.	.	.	.	.	.	.	.	.	.	0	.	.	.	.	.	.	.	.	.	.	.	.	.	.
X	66941763	66941763	-	C	exonic	AR	0	.	.	frameshift insertion	AR:NM_000044:exon6:c.2407dupC:p.Q803Pfs*27,AR:NM_001011645:exon7:c.811dupC:p.Q271Pfs*27	Xq12	.	.	.	.	.	.	.	.	.	0	.	.	.	.	.	.	.	.	.	.	.	.	0	.	.	.	.	.	.	.	.	.	.	.	.	.	.
X	66766385	66766385	-	AG	exonic	AR	0	.	.	frameshift insertion	AR:NM_000044:exon1:c.1397_1398insAG:p.G467Afs*13,AR:NM_001348061:exon1:c.1397_1398insAG:p.G467Afs*13,AR:NM_001348063:exon1:c.1397_1398insAG:p.G467Afs*13,AR:NM_001348064:exon1:c.1397_1398insAG:p.G467Afs*13	Xq12	.	.	.	.	.	.	.	.	.	0	.	.	.	.	.	.	.	.	.	.	.	.	0	.	.	.	.	.	.	.	.	.	.	.	.	.	.
6	32943898	32943898	-	G	exonic	BRD2	0	.	.	frameshift insertion	BRD2:NM_001199455:exon4:c.562dupG:p.V188Gfs*6,BRD2:NM_001199456:exon4:c.421dupG:p.V141Gfs*6,BRD2:NM_001113182:exon5:c.562dupG:p.V188Gfs*6,BRD2:NM_005104:exon5:c.562dupG:p.V188Gfs*6,BRD2:NM_001291986:exon6:c.202dupG:p.V68Gfs*6	6p21.32	.	.	.	.	.	.	.	.	.	0	.	.	.	.	.	.	.	.	.	.	.	.	0	.	.	.	.	.	.	.	.	.	.	.	.	.	.
11	27362980	27362980	-	T	exonic	CCDC34	0	.	.	frameshift insertion	CCDC34:NM_030771:exon4:c.724dupA:p.N244Kfs*3	11p14.1	.	.	.	.	.	.	.	.	.	0	.	.	.	.	.	.	.	.	.	.	.	.	0	.	.	.	.	.	.	.	.	.	.	.	.	.	.
17	78058621	78058621	-	GACG	exonic	CCDC40	0	.	.	frameshift insertion	CCDC40:NM_001243342:exon13:c.2069_2070insGACG:p.H691Tfs*66,CCDC40:NM_017950:exon13:c.2069_2070insGACG:p.H691Tfs*66	17q25.3	.	.	.	.	.	.	.	.	.	0	.	.	.	.	.	.	.	.	.	.	.	.	0	.	.	.	.	.	.	.	.	.	.	.	.	.	.
X	50053031	50053031	-	T	exonic	CCNB3	0	.	.	frameshift insertion	CCNB3:NM_033031:exon6:c.1862dupT:p.L622Vfs*4	Xp11.22	.	.	.	.	.	.	.	.	.	0	.	.	.	.	.	.	.	.	.	.	.	.	0	.	.	.	.	.	.	.	.	.	.	.	.	.	.
6	88144700	88144700	-	A	exonic	CFAP206	0	.	.	frameshift insertion	CFAP206:NM_001031743:exon11:c.1423dupA:p.N477Kfs*15	6q15	.	.	.	.	.	.	.	.	.	0	.	.	.	.	.	.	.	.	.	.	.	.	0	.	.	.	.	.	.	.	.	.	.	.	.	.	.
10	105939664	105939664	-	GA	exonic	CFAP43	0	.	.	frameshift insertion	CFAP43:NM_025145:exon18:c.2315_2316insTC:p.Q773Hfs*5	10q25.1	.	.	.	.	.	.	.	.	.	0	.	.	.	.	.	.	.	.	.	.	.	.	0	.	.	.	.	.	.	.	.	.	.	.	.	.	.
10	105957754	105957754	-	GGCT	exonic	CFAP43	0	.	.	frameshift insertion	CFAP43:NM_025145:exon9:c.1137_1138insAGCC:p.N380Sfs*3	10q25.1	.	.	.	.	.	.	.	.	.	0	.	.	.	.	.	.	.	.	.	.	.	.	0	.	.	.	.	.	.	.	.	.	.	.	.	.	.
10	105953765	105953765	-	A	exonic	CFAP43	0	.	.	frameshift insertion	CFAP43:NM_025145:exon11:c.1301dupT:p.L435Sfs*26	10q25.1	.	.	.	.	.	.	.	.	.	0	.	.	.	.	.	.	.	.	.	.	.	.	0	.	.	.	.	.	.	.	.	.	.	.	.	.	.
3	113082108	113082108	-	C	exonic	CFAP44	0	.	.	frameshift insertion	CFAP44:NM_001164496:exon21:c.2818dupG:p.E940Gfs*19,CFAP44:NM_018338:exon21:c.2818dupG:p.E940Gfs*19	3q13.2	.	.	.	.	.	.	.	.	.	0	.	.	.	.	.	.	.	.	.	.	.	.	0	.	.	.	.	.	.	.	.	.	.	.	.	.	.
12	96986369	96986369	-	T	exonic	CFAP54	0	.	.	frameshift insertion	CFAP54:NM_001306084:exon24:c.3314dupT:p.C1107Lfs*2,CFAP54:NM_001367885:exon24:c.3314dupT:p.C1107Lfs*2	12q23.1	.	.	.	.	.	.	.	.	.	0	.	.	.	.	.	.	.	.	.	.	.	.	0	.	.	.	.	.	.	.	.	.	.	.	.	.	.
2	219886561	219886561	-	GGTAATAG	exonic	CFAP65	0	.	.	frameshift insertion	CFAP65:NM_194302:exon18:c.3070_3071insCTATTACC:p.L1024Pfs*44	2q35	.	.	.	.	.	.	.	.	.	0	.	.	.	.	.	.	.	.	.	.	.	.	0	.	.	.	.	.	.	.	.	.	.	.	.	.	.
7	89906562	89906562	-	AC	exonic	CFAP69	0	.	.	frameshift insertion	CFAP69:NM_001039706:exon11:c.1069_1070insAC:p.L357Hfs*11,CFAP69:NM_001160138:exon11:c.1015_1016insAC:p.L339Hfs*11,CFAP69:NM_001363438:exon11:c.1069_1070insAC:p.L357Hfs*11	7q21.13	.	.	.	.	.	.	.	.	.	0	.	.	.	.	.	.	.	.	.	.	.	.	0	.	.	.	.	.	.	.	.	.	.	.	.	.	.
7	89933293	89933293	-	A	exonic	CFAP69	0	.	.	frameshift insertion	CFAP69:NM_001039706:exon18:c.2061dupA:p.P688Tfs*5,CFAP69:NM_001160138:exon18:c.2007dupA:p.P670Tfs*5,CFAP69:NM_001363438:exon18:c.2061dupA:p.P688Tfs*5	7q21.13	.	.	.	.	.	.	.	.	.	0	.	.	.	.	.	.	.	.	.	.	.	.	0	.	.	.	.	.	.	.	.	.	.	.	.	.	.
7	117120198	117120198	-	T	exonic	CFTR	0	.	.	frameshift insertion	CFTR:NM_000492:exon1:c.50dupT:p.S18Qfs*27	7q31.2	.	.	.	.	.	.	.	.	.	0	.	.	.	.	.	.	.	.	.	.	.	.	0	.	.	.	.	.	.	.	.	.	.	.	.	.	.
7	117304748	117304748	-	TTGGG	exonic	CFTR	0	.	.	frameshift insertion	CFTR:NM_000492:exon25:c.3970_3971insTTGGG:p.R1325Gfs*5	7q31.2	.	.	.	.	.	.	.	.	.	0	.	.	.	.	.	.	.	.	.	.	.	.	0	.	.	.	.	.	.	.	.	.	.	.	.	.	.
12	102113967	102113967	-	T	exonic	CHPT1	0	.	.	frameshift insertion	CHPT1:NM_020244:exon5:c.715dupT:p.S239Ffs*45	12q23.2	.	.	.	.	.	.	.	.	.	0	.	.	.	.	.	.	.	.	.	.	.	.	0	.	.	.	.	.	.	.	.	.	.	.	.	.	.
1	87031509	87031509	-	A	exonic	CLCA4	0	.	.	frameshift insertion	CLCA4:NM_012128:exon6:c.760dupA:p.T254Nfs*3	1p22.3	.	.	.	.	.	.	.	.	.	0	.	.	.	.	.	.	.	.	.	.	.	.	0	.	.	.	.	.	.	.	.	.	.	.	.	.	.
17	57758839	57758839	-	GT	exonic	CLTC	0	.	.	frameshift insertion	CLTC:NM_001288653:exon20:c.3261_3262insGT:p.L1089Sfs*2,CLTC:NM_004859:exon20:c.3249_3250insGT:p.L1085Sfs*2	17q23.1	.	1.602e-05	0	.	.	.	.	.	.	0	.	.	.	.	.	.	.	.	.	.	.	.	0	.	.	.	.	.	.	.	.	.	.	.	.	.	.
X	125685247	125685247	-	C	exonic	DCAF12L1	0	.	.	frameshift insertion	DCAF12L1:NM_178470:exon1:c.1344dupG:p.P449Afs*46	Xq25	.	.	.	.	.	.	.	.	.	0	.	.	.	.	.	.	.	.	.	.	.	.	0	.	.	.	.	.	.	.	.	.	.	.	.	.	.
12	124355007	124355007	-	C	exonic	DNAH10	0	.	.	frameshift insertion	DNAH10:NM_207437:exon43:c.7260dupC:p.E2421Rfs*26,DNAH10:NM_001372106:exon44:c.7614dupC:p.E2539Rfs*26	12q24.31	.	.	.	.	.	.	.	.	.	0	.	.	.	.	.	.	.	.	.	.	.	.	0	.	.	.	.	.	.	.	.	.	.	.	.	.	.
2	84822868	84822868	-	T	exonic	DNAH6	0	.	.	frameshift insertion	DNAH6:NM_001370:exon18:c.2823dupT:p.V942Cfs*21	2p11.2	.	.	.	.	.	.	.	.	.	0	.	.	.	.	.	.	.	.	.	.	.	.	0	.	.	.	.	.	.	.	.	.	.	.	.	.	.
2	196825403	196825403	-	T	exonic	DNAH7	0	.	.	frameshift insertion	DNAH7:NM_018897:exon18:c.2472dupA:p.V827Sfs*20	2q32.3	.	.	.	.	.	.	.	.	.	0	.	.	.	.	.	.	.	.	.	.	.	.	0	.	.	.	.	.	.	.	.	.	.	.	.	.	.
6	38830082	38830082	-	T	exonic	DNAH8	0	.	.	frameshift insertion	DNAH8:NM_001371:exon43:c.5507dupT:p.L1836Ffs*63,DNAH8:NM_001206927:exon44:c.6158dupT:p.L2053Ffs*63	6p21.2	.	.	.	.	.	.	.	.	.	0	.	.	.	.	.	.	.	.	.	.	.	.	0	.	.	.	.	.	.	.	.	.	.	.	.	.	.
17	11502116	11502116	-	T	exonic	DNAH9	0	.	.	frameshift insertion	DNAH9:NM_001372:exon1:c.302dupT:p.L104Pfs*45	17p12	.	0.0003	0	0.0002	0	criteria_provided,_single_submitter	Uncertain_significance	.	.	0	.	.	.	.	.	.	.	.	.	.	.	.	0	.	.	.	.	.	.	.	.	.	.	.	.	.	.
16	71065736	71065736	-	CAGTGCCAGT	exonic	HYDIN	0	.	.	frameshift insertion	HYDIN:NM_001198542:exon19:c.2694_2695insACTGGCACTG:p.N899Tfs*7,HYDIN:NM_001198543:exon19:c.2664_2665insACTGGCACTG:p.N889Tfs*7,HYDIN:NM_001270974:exon19:c.2613_2614insACTGGCACTG:p.N872Tfs*7,HYDIN:NM_017558:exon19:c.2613_2614insACTGGCACTG:p.N872Tfs*7	16q22.2	.	.	.	.	.	.	.	.	.	0	.	.	.	.	.	.	.	.	.	.	.	.	0	.	.	.	.	.	.	.	.	.	.	.	.	.	.
X	37026835	37026835	-	CTTC	exonic	FAM47C	0	.	.	frameshift insertion	FAM47C:NM_001013736:exon1:c.352_353insCTTC:p.V118Afs*40	Xp21.1	.	.	.	.	.	.	.	.	.	0	.	.	.	.	.	.	.	.	.	.	.	.	0	.	.	.	.	.	.	.	.	.	.	.	.	.	.
18	71797734	71797734	-	G	exonic	FBXO15	0	.	.	frameshift insertion	FBXO15:NM_001142958:exon4:c.491dupC:p.S165Ifs*8,FBXO15:NM_152676:exon4:c.263dupC:p.S89Ifs*8	18q22.3	.	1.193e-05	0.0002	6.369e-05	0.0013	.	.	.	.	0	.	.	.	.	.	.	.	.	.	.	.	.	0	.	.	.	.	.	.	.	.	.	.	.	.	.	.
7	72745721	72745721	-	GTGGCAGCTACGGAACGGGAGT	exonic	FKBP6	0	.	.	frameshift insertion	FKBP6:NM_001281304:exon4:c.440_441insGTGGCAGCTACGGAACGGGAGT:p.F147Lfs*20,FKBP6:NM_001135211:exon5:c.515_516insGTGGCAGCTACGGAACGGGAGT:p.F172Lfs*20,FKBP6:NM_003602:exon5:c.530_531insGTGGCAGCTACGGAACGGGAGT:p.F177Lfs*20;FKBP6:NM_001281304:exon4:c.440_441insGTGGCAGCTACGGAACGGGAGT:p.F147Lfs*20,FKBP6:NM_001135211:exon5:c.515_516insGTGGCAGCTACGGAACGGGAGT:p.F172Lfs*20,FKBP6:NM_003602:exon5:c.530_531insGTG…	7q11.23	.	.	.	.	.	.	.	.	.	0	.	.	.	.	.	.	.	.	.	.	.	.	0	.	.	.	.	.	.	.	.	.	.	.	.	.	.
1	171174481	171174481	-	A	exonic	FMO2	0	.	.	frameshift insertion	FMO2:ENST00000441535.1:exon7:c.892dupA:p.I297fs	1q24.3	0.000599042	0.0006	0	0.0008	0	.	.	.	.	0	.	.	.	.	.	.	.	.	.	.	.	.	0	.	.	.	.	.	.	.	.	.	.	.	.	.	.
2	186661096	186661096	-	A	exonic	FSIP2	0	.	.	frameshift insertion	FSIP2:NM_173651:exon16:c.9234dupA:p.L3079Tfs*6	2q32.1	.	7.374e-06	9.531e-05	.	.	.	.	.	.	0	.	.	.	.	.	.	.	.	.	.	.	.	0	.	.	.	.	.	.	.	.	.	.	.	.	.	.
2	186670013	186670013	-	CCCAAATATCACC	exonic	FSIP2	0	.	.	frameshift insertion	FSIP2:NM_173651:exon17:c.15980_15981insCCCAAATATCACC:p.I5328Pfs*6	2q32.1	.	.	.	.	.	.	.	.	.	0	.	.	.	.	.	.	.	.	.	.	.	.	0	.	.	.	.	.	.	.	.	.	.	.	.	.	.
2	186660232	186660232	-	C	exonic	FSIP2	0	.	.	frameshift insertion	FSIP2:NM_173651:exon16:c.8369_8370insC:p.L2790Ffs*24	2q32.1	.	.	.	.	.	.	.	.	.	0	.	.	.	.	.	.	.	.	.	.	.	.	0	.	.	.	.	.	.	.	.	.	.	.	.	.	.
8	25280744	25280744	-	CTCT	exonic	GNRH1	0	.	.	frameshift insertion	GNRH1:NM_000825:exon1:c.114_115insAGAG:p.K39Rfs*10,GNRH1:NM_001083111:exon2:c.102_103insAGAG:p.K35Rfs*10	8p21.2	.	.	.	.	.	.	.	.	.	0	.	.	.	.	.	.	.	.	.	.	.	.	0	.	.	.	.	.	.	.	.	.	.	.	.	.	.
8	133673825	133673825	-	A	exonic	LRRC6	0	.	.	frameshift insertion	LRRC6:NM_001321961:exon2:c.59dupT:p.S22Ffs*19,LRRC6:NM_012472:exon2:c.59dupT:p.S22Ffs*19	8q24.22	.	.	.	.	.	.	.	.	.	0	.	.	.	.	.	.	.	.	.	.	.	.	0	.	.	.	.	.	.	.	.	.	.	.	.	.	.
19	17932177	17932177	-	C	exonic	INSL3	0	.	.	frameshift insertion	INSL3:NM_001265587:exon1:c.139dupG:p.R50Pfs*33,INSL3:NM_005543:exon1:c.139dupG:p.R50Pfs*16	19p13.11	.	.	.	.	.	.	.	.	.	0	.	.	.	.	.	.	.	.	.	.	.	.	0	.	.	.	.	.	.	.	.	.	.	.	.	.	.
10	76789154	76789154	-	T	exonic	KAT6B	0	.	.	frameshift insertion	KAT6B:NM_001370135:exon10:c.2229dupT:p.T744Yfs*16,KAT6B:NM_001370133:exon11:c.2883dupT:p.T962Yfs*16,KAT6B:NM_001370134:exon12:c.2487dupT:p.T830Yfs*16,KAT6B:NM_001370143:exon15:c.3507dupT:p.T1170Yfs*16,KAT6B:NM_001370144:exon16:c.3507dupT:p.T1170Yfs*16,KAT6B:NM_001370132:exon17:c.3534dupT:p.T1179Yfs*16,KAT6B:NM_001370141:exon17:c.3696dupT:p.T1233Yfs*16,KAT6B:NM_001370142:exon17:c.3696dupT:p.T1233Y…	10q22.2	.	.	.	.	.	.	.	.	.	0	.	.	.	.	.	.	.	.	.	.	.	.	0	.	.	.	.	.	.	.	.	.	.	.	.	.	.
16	67354594	67354594	-	TG	exonic	KCTD19	0	.	.	frameshift insertion	KCTD19:NM_001100915:exon2:c.197_198insCA:p.H67Sfs*18	16q22.1	.	.	.	.	.	.	.	.	.	0	.	.	.	.	.	.	.	.	.	.	.	.	0	.	.	.	.	.	.	.	.	.	.	.	.	.	.
2	74808894	74808894	-	A	exonic	M1AP	0	.	.	frameshift insertion	M1AP:NM_001281295:exon5:c.676dupT:p.W226Lfs*4,M1AP:NM_001281296:exon5:c.676dupT:p.W226Lfs*4,M1AP:NM_001321739:exon5:c.676dupT:p.W226Lfs*4,M1AP:NM_138804:exon5:c.676dupT:p.W226Lfs*4;M1AP:NM_001281295:exon5:c.676dupT:p.W226Lfs*4,M1AP:NM_001281296:exon5:c.676dupT:p.W226Lfs*4,M1AP:NM_001321739:exon5:c.676dupT:p.W226Lfs*4,M1AP:NM_138804:exon5:c.676dupT:p.W226Lfs*4;M1AP:NM_001281295:exon5:c.676dupT:p.W…	2p13.1	.	.	.	.	.	.	.	.	.	0	.	.	.	.	.	.	.	.	.	.	.	.	0	.	.	.	.	.	.	.	.	.	.	.	.	.	.
2	74808893	74808893	-	A	exonic	M1AP	0	.	.	frameshift insertion	M1AP:NM_001281295:exon5:c.676dupT:p.W226Lfs*4,M1AP:NM_001281296:exon5:c.676dupT:p.W226Lfs*4,M1AP:NM_001321739:exon5:c.676dupT:p.W226Lfs*4,M1AP:NM_138804:exon5:c.676dupT:p.W226Lfs*4	2p13.1	0.000998403	0.0021	0	0.0023	0	criteria_provided,_single_submitter	Likely_pathogenic	.	.	0	.	.	.	.	.	.	.	.	.	.	.	.	0	.	.	.	.	.	.	.	.	.	.	.	.	.	.
6	30672840	30672840	-	T	exonic	MDC1	0	.	.	frameshift insertion	MDC1:NM_014641:exon10:c.4119_4120insA:p.P1374Tfs*13	6p21.33	.	.	.	.	.	.	.	.	.	0	.	.	.	.	.	.	.	.	.	.	.	.	0	.	.	.	.	.	.	.	.	.	.	.	.	.	.
6	31708318	31708318	-	C	exonic	MSH5	0	.	.	frameshift insertion	MSH5:NM_002441:exon2:c.75dupC:p.S26Qfs*42,MSH5:NM_025259:exon2:c.75dupC:p.S26Qfs*42,MSH5:NM_172165:exon2:c.75dupC:p.S26Qfs*42,MSH5:NM_172166:exon2:c.75dupC:p.S26Qfs*42	6p21.33	.	.	.	.	.	.	.	.	.	0	.	.	.	.	.	.	.	.	.	.	.	.	0	.	.	.	.	.	.	.	.	.	.	.	.	.	.
1	169102044	169102044	-	AAGT	exonic	NME7	0	.	.	frameshift insertion	NME7:NM_013330:exon12:c.1109_1110insACTT:p.F370Lfs*8,NME7:NM_197972:exon12:c.1001_1002insACTT:p.F334Lfs*8	1q24.2	.	0.0003	0	0.0003	0	.	.	.	.	0	.	.	.	.	.	.	.	.	.	.	.	.	0	.	.	.	.	.	.	.	.	.	.	.	.	.	.
9	127265367	127265367	-	CATC	exonic	NR5A1	0	.	.	frameshift insertion	NR5A1:NM_004959:exon3:c.234_235insGATG:p.R79Dfs*9	9q33.3	.	.	.	.	.	.	.	.	.	0	.	.	.	.	.	.	.	.	.	.	.	.	0	.	.	.	.	.	.	.	.	.	.	.	.	.	.
9	127262625	127262625	-	C	exonic	NR5A1	0	.	.	frameshift insertion	NR5A1:NM_004959:exon4:c.613_614insG:p.P205Rfs*21	9q33.3	.	.	.	.	.	.	.	.	.	0	.	.	.	.	.	.	.	.	.	.	.	.	0	.	.	.	.	.	.	.	.	.	.	.	.	.	.
9	127255402	127255402	-	A	exonic	NR5A1	0	.	.	frameshift insertion	NR5A1:NM_004959:exon5:c.896_897insT:p.Q299Hfs*88	9q33.3	.	.	.	.	.	.	.	.	.	0	.	.	.	.	.	.	.	.	.	.	.	.	0	.	.	.	.	.	.	.	.	.	.	.	.	.	.
6	160221830	160221830	-	C	exonic	PNLDC1	0	.	.	frameshift insertion	PNLDC1:NM_001271862:exon2:c.103dupC:p.R35Pfs*3,PNLDC1:NM_173516:exon2:c.70dupC:p.R24Pfs*3	6q25.3	.	.	.	.	.	.	.	.	.	0	.	.	.	.	.	.	.	.	.	.	.	.	0	.	.	.	.	.	.	.	.	.	.	.	.	.	.
6	160222145	160222145	-	C	exonic	PNLDC1	0	.	.	frameshift insertion	PNLDC1:NM_001271862:exon3:c.136dupC:p.L46Pfs*3,PNLDC1:NM_173516:exon3:c.103dupC:p.L35Pfs*3	6q25.3	.	3.579e-05	0	.	.	.	.	.	.	0	.	.	.	.	.	.	.	.	.	.	.	.	0	.	.	.	.	.	.	.	.	.	.	.	.	.	.
17	74300558	74300558	-	T	exonic	QRICH2	0	.	.	frameshift insertion	QRICH2:NM_032134:exon3:c.145dupA:p.T49Nfs*31	17q25.1	.	.	.	.	.	.	.	.	.	0	.	.	.	.	.	.	.	.	.	.	.	.	0	.	.	.	.	.	.	.	.	.	.	.	.	.	.
11	7110652	7110652	-	A	exonic	RBMXL2	0	.	.	frameshift insertion	RBMXL2:NM_014469:exon1:c.301dupA:p.S101Kfs*29	11p15.4	.	.	.	.	.	.	.	.	.	0	.	.	.	.	.	.	.	.	.	.	.	.	0	.	.	.	.	.	.	.	.	.	.	.	.	.	.
6	116938137	116938137	-	T	exonic	RSPH4A	0	.	.	frameshift insertion	RSPH4A:NM_001010892:exon1:c.351dupT:p.P118Sfs*2,RSPH4A:NM_001161664:exon1:c.351dupT:p.P118Sfs*2	6q22.1	.	.	.	.	.	.	.	.	.	0	.	.	.	.	.	.	.	.	.	.	.	.	0	.	.	.	.	.	.	.	.	.	.	.	.	.	.
1	53440467	53440467	-	A	exonic	SCP2	0	.	.	frameshift insertion	SCP2:NM_001007098:exon6:c.418dupA:p.I140Nfs*7,SCP2:NM_001193599:exon6:c.478dupA:p.I160Nfs*7,SCP2:NM_001193600:exon6:c.418dupA:p.I140Nfs*7,SCP2:NM_001193617:exon6:c.307dupA:p.I103Nfs*7,SCP2:NM_001330587:exon7:c.550dupA:p.I184Nfs*7,SCP2:NM_002979:exon7:c.550dupA:p.I184Nfs*7	1p32.3	.	.	.	.	.	.	.	.	.	0	.	.	.	.	.	.	.	.	.	.	.	.	0	.	.	.	.	.	.	.	.	.	.	.	.	.	.
9	135158775	135158775	-	T	exonic	SETX	0	.	.	frameshift insertion	SETX:NM_001351527:exon19:c.6422dupA:p.S2142Efs*23,SETX:NM_001351528:exon19:c.6422dupA:p.S2142Efs*23,SETX:NM_015046:exon19:c.6422dupA:p.S2142Efs*23	9q34.13	.	.	.	.	.	.	.	.	.	0	.	.	.	.	.	.	.	.	.	.	.	.	0	.	.	.	.	.	.	.	.	.	.	.	.	.	.
5	35779327	35779327	-	A	exonic	SPEF2	0	.	.	frameshift insertion	SPEF2:NM_024867:exon30:c.4326dupA:p.V1443Sfs*25	5p13.2	.	.	.	.	.	.	.	.	.	0	.	.	.	.	.	.	.	.	.	.	.	.	0	.	.	.	.	.	.	.	.	.	.	.	.	.	.
5	35771836	35771836	-	A	exonic	SPEF2	0	.	.	frameshift insertion	SPEF2:NM_024867:exon27:c.3927dupA:p.Q1310Tfs*9	5p13.2	.	.	.	.	.	.	.	.	.	0	.	.	.	.	.	.	.	.	.	.	.	.	0	.	.	.	.	.	.	.	.	.	.	.	.	.	.
5	35705902	35705902	-	A	exonic	SPEF2	0	.	.	frameshift insertion	SPEF2:NM_024867:exon18:c.2657dupA:p.N887Efs*2	5p13.2	.	.	.	.	.	.	.	.	.	0	.	.	.	.	.	.	.	.	.	.	.	.	0	.	.	.	.	.	.	.	.	.	.	.	.	.	.
1	32256500	32256500	-	T	exonic	SPOCD1	0	.	.	frameshift insertion	SPOCD1:NM_001281988:exon15:c.1794_1795insA:p.Q599Tfs*66,SPOCD1:NM_001281987:exon16:c.3315_3316insA:p.Q1106Tfs*66,SPOCD1:NM_144569:exon16:c.3354_3355insA:p.Q1119Tfs*66	1p35.2	.	.	.	.	.	.	.	.	.	0	.	.	.	.	.	.	.	.	.	.	.	.	0	.	.	.	.	.	.	.	.	.	.	.	.	.	.
9	130660239	130660239	-	G	exonic	ST6GALNAC6	0	.	.	frameshift insertion	ST6GALNAC6:NM_001286999:exon2:c.21dupC:p.S8Qfs*4,ST6GALNAC6:NM_013443:exon2:c.21dupC:p.S8Qfs*4	9q34.11	.	0.0005	0	0.0002	0	.	.	.	.	0	.	.	.	.	.	.	.	.	.	.	.	.	0	.	.	.	.	.	.	.	.	.	.	.	.	.	.
20	31590400	31590400	-	CA	exonic	SUN5	0	.	.	frameshift insertion	SUN5:NM_080675:exon3:c.203_204insTG:p.C69Dfs*13	20q11.21	.	.	.	.	.	.	.	.	.	0	.	.	.	.	.	.	.	.	.	.	.	.	0	.	.	.	.	.	.	.	.	.	.	.	.	.	.
20	58456517	58456517	-	A	exonic	SYCP2	0	.	.	frameshift insertion	SYCP2:NM_014258:exon29:c.2688_2689insT:p.A897Cfs*5	20q13.33	.	.	.	.	.	.	.	.	.	0	.	.	.	.	.	.	.	.	.	.	.	.	0	.	.	.	.	.	.	.	.	.	.	.	.	.	.
X	100536709	100536709	-	T	exonic	TAF7L	0	.	.	frameshift insertion	TAF7L:NM_001168474:exon6:c.460dupA:p.V155Gfs*3,TAF7L:NM_024885:exon6:c.718dupA:p.V241Gfs*3	Xq22.1	.	.	.	.	.	.	.	.	.	0	.	.	.	.	.	.	.	.	.	.	.	.	0	.	.	.	.	.	.	.	.	.	.	.	.	.	.
6	44254154	44254154	-	AG	exonic	TCTE1	0	.	.	frameshift insertion	TCTE1:NM_182539:exon3:c.392_393insCT:p.W131Cfs*35	6p21.1	.	.	.	.	.	.	.	.	.	0	.	.	.	.	.	.	.	.	.	.	.	.	0	.	.	.	.	.	.	.	.	.	.	.	.	.	.
9	100193335	100193335	-	A	exonic	TDRD7	0	.	.	frameshift insertion	TDRD7:NM_001302884:exon2:c.106dupA:p.T36Nfs*30,TDRD7:NM_014290:exon3:c.328dupA:p.T110Nfs*30	9q22.33	.	.	.	.	.	.	.	.	.	0	.	.	.	.	.	.	.	.	.	.	.	.	0	.	.	.	.	.	.	.	.	.	.	.	.	.	.
X	69898688	69898688	-	T	exonic	TEX11	0	.	.	frameshift insertion	TEX11:NM_031276:exon15:c.1207dupA:p.N403Kfs*10,TEX11:NM_001003811:exon16:c.1252dupA:p.N418Kfs*10	Xq13.1	.	.	.	.	.	.	.	.	.	0	.	.	.	.	.	.	.	.	.	.	.	.	0	.	.	.	.	.	.	.	.	.	.	.	.	.	.
16	21181826	21181826	-	C	exonic	TMEM159	0	.	.	frameshift insertion	TMEM159:NM_001301771:exon3:c.166dupC:p.L56Pfs*90,TMEM159:NM_001301773:exon3:c.166dupC:p.L56Pfs*61,TMEM159:NM_001301774:exon3:c.166dupC:p.L56Pfs*61,TMEM159:NM_020422:exon3:c.166dupC:p.L56Pfs*90,TMEM159:NM_001301769:exon4:c.166dupC:p.L56Pfs*90,TMEM159:NM_001301775:exon4:c.238dupC:p.L80Pfs*90	16p12.3	.	0.0001	0	3.185e-05	0	.	.	.	.	0	.	.	.	.	.	.	.	.	.	.	.	.	0	.	.	.	.	.	.	.	.	.	.	.	.	.	.
2	99720496	99720496	-	A	exonic	TSGA10	0	.	.	frameshift insertion	TSGA10:NM_001349012:exon8:c.545dupT:p.A183Sfs*10,TSGA10:NM_001349013:exon9:c.545dupT:p.A183Sfs*10,TSGA10:NM_001349014:exon9:c.545dupT:p.A183Sfs*10,TSGA10:NM_182911:exon9:c.545dupT:p.A183Sfs*10,TSGA10:NM_025244:exon10:c.545dupT:p.A183Sfs*10	2q11.2	.	.	.	.	.	.	.	.	.	0	.	.	.	.	.	.	.	.	.	.	.	.	0	.	.	.	.	.	.	.	.	.	.	.	.	.	.
13	20426223	20426223	-	A	exonic	ZMYM5	0	.	.	frameshift insertion	ZMYM5:NM_001039649:exon3:c.97_98insT:p.D33Vfs*13,ZMYM5:NM_001039650:exon3:c.97_98insT:p.D33Vfs*13,ZMYM5:NM_001142684:exon3:c.97_98insT:p.D33Vfs*13	13q12.11	.	.	.	.	.	.	.	.	.	0	.	.	.	.	.	.	.	.	.	.	.	.	0	.	.	.	.	.	.	.	.	.	.	.	.	.	.
2	73520696	73520696	-	C	exonic	EGR4	0	.	.	frameshift insertion	EGR4:c.65_66insG	2p13.1	.	.	.	.	.	.	.	.	.	0	.	.	.	.	.	.	.	.	.	.	.	.	0	.	.	.	.	.	.	.	.	.	.	.	.	.	.
9	127265457	127265457	-	CGTG	exonic	NR5A1	0	.	.	frameshift insertion	NR5A1:NM_004959:exon3:c.144_145insCACG:p.C49Hfs*39	9q33.3	.	.	.	.	.	.	.	.	.	0	.	.	.	.	.	.	.	.	.	.	.	.	0	.	.	.	.	.	.	.	.	.	.	.	.	.	.
X	110987953	110987954	TA	ACC	exonic	ALG13	0	.	.	frameshift substitution	ALG13:NM_001099922:exon24:c.2753_2754delinsACC:p.L918Hfs*31,ALG13:NM_001257231:exon24:c.2519_2520delinsACC:p.L840Hfs*31;ALG13:NM_001099922:exon24:c.2753_2754delinsACC:p.L918Hfs*31,ALG13:NM_001257231:exon24:c.2519_2520delinsACC:p.L840Hfs*31	Xq23	.	.	.	.	.	.	.	.	.	0	.	.	.	.	.	.	.	.	.	.	.	.	0	.	.	.	.	.	.	.	.	.	.	.	.	.	.
17	4647701	4647715	TGCAGTTTGTAGGTG	CCAC	exonic	ZMYND15	0	.	.	frameshift substitution	ZMYND15:NM_032265:exon9:c.1505_1519delinsCCAC:p.L502Pfs*39,ZMYND15:NM_001136046:exon10:c.1622_1636delinsCCAC:p.L541Pfs*39,ZMYND15:NM_001267822:exon10:c.1622_1636delinsCCAC:p.L541Pfs*39	17p13.2	.	.	.	.	.	.	.	.	.	0	.	.	.	.	.	.	.	.	.	.	.	.	0	.	.	.	.	.	.	.	.	.	.	.	.	.	.
6	109863352	109863354	TCT	-	exonic	AK9	0	.	.	nonframeshift deletion	AK9:NM_001145128:exon27:c.3246_3248del:p.E1086del	6q21	.	.	.	.	.	.	.	.	.	0	.	.	.	.	.	.	.	.	.	.	.	.	0	.	.	.	.	.	.	.	.	.	.	.	.	.	.
6	109980462	109980470	TCCTCTTCT	-	exonic	AK9	0	.	.	nonframeshift deletion	AK9:NM_001145128:exon7:c.591_599del:p.E203_E205del,AK9:NM_001329602:exon7:c.591_599del:p.E203_E205del,AK9:NM_145025:exon7:c.591_599del:p.E203_E205del,AK9:NM_001329603:exon8:c.807_815del:p.E275_E277del	6q21	.	.	.	.	.	.	.	.	.	0	.	.	.	.	.	.	.	.	.	.	.	.	0	.	.	.	.	.	.	.	.	.	.	.	.	.	.
12	53823973	53823999	GGGCAATACCCCTACCTCTGATGAGCT	-	exonic	AMHR2	0	.	.	nonframeshift deletion	AMHR2:NM_001164690:exon10:c.1328_1354del:p.W443_S451del,AMHR2:NM_020547:exon10:c.1332_1358del:p.G445_L453del	12q13.13	.	.	.	.	.	.	.	.	.	0	.	.	.	.	.	.	.	.	.	.	.	.	0	.	.	.	.	.	.	.	.	.	.	.	.	.	.
19	10655421	10655435	GCTTCATCTCGCTGG	-	exonic	ATG4D	0	.	.	nonframeshift deletion	ATG4D:NM_001281504:exon2:c.9_23del:p.L4_G8del	19p13.2	.	4.012e-06	5.463e-05	.	.	.	.	.	.	0	.	.	.	.	.	.	.	.	.	.	.	.	0	.	.	.	.	.	.	.	.	.	.	.	.	.	.
13	32915082	32915084	CTG	-	exonic	BRCA2	0	.	.	nonframeshift deletion	BRCA2:NM_000059:exon11:c.6590_6592del:p.T2197_E2198delinsK	13q13.1	.	.	.	.	.	.	.	.	.	0	.	.	.	.	.	.	.	.	.	.	.	.	0	.	.	.	.	.	.	.	.	.	.	.	.	.	.
3	113098247	113098249	TCC	-	exonic	CFAP44	0	.	.	nonframeshift deletion	CFAP44:NM_001164496:exon17:c.2202_2204del:p.E737del,CFAP44:NM_018338:exon17:c.2202_2204del:p.E737del	3q13.2	.	6.193e-05	5.631e-05	0	0	.	.	.	.	0	.	.	.	.	.	.	.	.	.	.	.	.	0	.	.	.	.	.	.	.	.	.	.	.	.	.	.
7	117188773	117188775	TTC	-	exonic	CFTR	0	.	.	nonframeshift deletion	CFTR:NM_000492:exon10:c.1288_1290del:p.F430del	7q31.2	.	.	.	.	.	.	.	.	.	0	.	.	.	.	.	.	.	.	.	.	.	.	0	.	.	.	.	.	.	.	.	.	.	.	.	.	.
1	38027730	38027732	GAG	-	exonic	DNALI1	0	.	.	nonframeshift deletion	DNALI1:NM_003462:exon5:c.625_627del:p.E209del	1p34.3	.	.	.	.	.	.	.	.	.	0	.	.	.	.	.	.	.	.	.	.	.	.	0	.	.	.	.	.	.	.	.	.	.	.	.	.	.
12	64011118	64011120	GAT	-	exonic	DPY19L2	0	.	.	nonframeshift deletion	DPY19L2:NM_173812:exon11:c.1182_1184del:p.L394_S395delinsF	12q14.2	.	4.234e-06	5.637e-05	.	.	.	.	.	.	0	.	.	.	.	.	.	.	.	.	.	.	.	0	.	.	.	.	.	.	.	.	.	.	.	.	.	.
10	22653803	22653805	CTC	-	exonic	SPAG6	0	.	.	nonframeshift deletion	SPAG6:NM_001253855:exon2:c.77_79del:p.T26_L27delinsI,SPAG6:NM_012443:exon3:c.143_145del:p.T48_L49delinsI,SPAG6:NM_172242:exon3:c.143_145del:p.T48_L49delinsI,SPAG6:NM_001253854:exon6:c.68_70del:p.T23_L24delinsI	10p12.2	.	.	.	.	.	.	.	.	.	0	.	.	.	.	.	.	.	.	.	.	.	.	0	.	.	.	.	.	.	.	.	.	.	.	.	.	.
15	56735891	56735893	TCT	-	exonic	MNS1	0	.	.	nonframeshift deletion	MNS1:NM_018365:exon6:c.846_848del:p.E282del	15q21.3	.	3.583e-05	0.0002	6.386e-05	0.0013	.	.	.	.	0	.	.	.	.	.	.	.	.	.	.	.	.	0	.	.	.	.	.	.	.	.	.	.	.	.	.	.
9	127253382	127253384	CTT	-	exonic	NR5A1	0	.	.	nonframeshift deletion	NR5A1:NM_004959:exon6:c.1114_1116del:p.K372del	9q33.3	.	.	.	.	.	.	.	.	.	0	.	.	.	.	.	.	.	.	.	.	.	.	0	.	.	.	.	.	.	.	.	.	.	.	.	.	.
9	127265613	127265627	GACACCTTGTCCCCG	-	exonic	NR5A1	0	.	.	nonframeshift deletion	NR5A1:NM_004959:exon2:c.48_62del:p.D18_G22del	9q33.3	.	.	.	.	.	.	.	.	.	0	.	.	.	.	.	.	.	.	.	.	.	.	0	.	.	.	.	.	.	.	.	.	.	.	.	.	.
12	18849162	18849167	TGGTAA	-	exonic	PLCZ1	0	.	.	nonframeshift deletion	PLCZ1:NM_001330769:exon7:c.629_634del:p.I210_T211del,PLCZ1:NM_001330774:exon11:c.896_901del:p.I299_T300del,PLCZ1:NM_033123:exon11:c.1208_1213del:p.I403_T404del	12p12.3	.	.	.	.	.	.	.	.	.	0	.	.	.	.	.	.	.	.	.	.	.	.	0	.	.	.	.	.	.	.	.	.	.	.	.	.	.
12	18852774	18852776	ATT	-	exonic	PLCZ1	0	.	.	nonframeshift deletion	PLCZ1:NM_001330769:exon6:c.547_549del:p.N184del,PLCZ1:NM_001330774:exon10:c.814_816del:p.N273del,PLCZ1:NM_033123:exon10:c.1126_1128del:p.N377del	12p12.3	.	.	.	.	.	.	.	.	.	0	.	.	.	.	.	.	.	.	.	.	.	.	0	.	.	.	.	.	.	.	.	.	.	.	.	.	.
X	144337333	144337334	GA	-	exonic	SPANXN1	0	.	.	nonframeshift deletion	SPANXN1:NM_001009614:exon2:c.218_219del:p.*73*	Xq27.3	.	0.0006	0	0.002	0	.	.	.	.	0	.	.	.	.	.	.	.	.	.	.	.	.	0	.	.	.	.	.	.	.	.	.	.	.	.	.	.
7	99798484	99798486	GCT	-	exonic	STAG3	0	.	.	nonframeshift deletion	STAG3:NM_001282718:exon17:c.1779_1781del:p.L594del,STAG3:NM_001282716:exon19:c.1953_1955del:p.L652del,STAG3:NM_001282717:exon19:c.1953_1955del:p.L652del,STAG3:NM_001375438:exon19:c.1953_1955del:p.L652del,STAG3:NM_012447:exon19:c.1953_1955del:p.L652del	7q22.1	.	.	.	.	.	.	.	.	.	0	.	.	.	.	.	.	.	.	.	.	.	.	0	.	.	.	.	.	.	.	.	.	.	.	.	.	.
10	11985155	11985157	TAT	-	exonic	UPF2	0	.	.	nonframeshift deletion	UPF2:NM_015542:exon17:c.3185_3187del:p.N1063del,UPF2:NM_080599:exon17:c.3185_3187del:p.N1063del	10p14	.	.	.	.	.	.	.	.	.	0	.	.	.	.	.	.	.	.	.	.	.	.	0	.	.	.	.	.	.	.	.	.	.	.	.	.	.
12	10875499	10875522	GCGGCGGCCGCGGTGCCCGTGGCT	-	exonic	YBX3	0	.	.	nonframeshift deletion	YBX3:NM_001145426:exon1:c.189_212del:p.A64_A71del,YBX3:NM_003651:exon1:c.189_212del:p.A64_A71del	12p13.2	.	0.0007	0	0.0002	0	.	.	.	.	0	.	.	.	.	.	.	.	.	.	.	.	.	0	.	.	.	.	.	.	.	.	.	.	.	.	.	.
17	4646713	4646715	CCG	-	exonic	ZMYND15	0	.	.	nonframeshift deletion	ZMYND15:NM_001136046:exon6:c.1260_1262del:p.R421del,ZMYND15:NM_001267822:exon6:c.1260_1262del:p.R421del,ZMYND15:NM_032265:exon6:c.1260_1262del:p.R421del	17p13.2	.	.	.	.	.	.	.	.	.	0	.	.	.	.	.	.	.	.	.	.	.	.	0	.	.	.	.	.	.	.	.	.	.	.	.	.	.
19	2251798	2251798	-	GTG	exonic	AMH	0	.	.	nonframeshift insertion	AMH:NM_000479:exon5:c.1525_1526insGTG:p.L509delinsRV	19p13.3	.	.	.	.	.	.	.	.	.	0	.	.	.	.	.	.	.	.	.	.	.	.	0	.	.	.	.	.	.	.	.	.	.	.	.	.	.
X	66765164	66765164	-	TAG	exonic	AR	0	.	.	nonframeshift insertion	AR:NM_000044:exon1:c.176_177insTAG:p.Q59delinsHR,AR:NM_001348061:exon1:c.176_177insTAG:p.Q59delinsHR,AR:NM_001348063:exon1:c.176_177insTAG:p.Q59delinsHR,AR:NM_001348064:exon1:c.176_177insTAG:p.Q59delinsHR	Xq12	.	.	.	.	.	.	.	.	.	0	.	.	.	.	.	.	.	.	.	.	.	.	0	.	.	.	.	.	.	.	.	.	.	.	.	.	.
X	66765161	66765161	-	TGC	exonic	AR	0	.	.	nonframeshift insertion	AR:NM_000044:exon1:c.173_174insTGC:p.Q58delinsHA,AR:NM_001348061:exon1:c.173_174insTGC:p.Q58delinsHA,AR:NM_001348063:exon1:c.173_174insTGC:p.Q58delinsHA,AR:NM_001348064:exon1:c.173_174insTGC:p.Q58delinsHA	Xq12	.	.	.	.	.	.	.	.	.	0	.	.	.	.	.	.	.	.	.	.	.	.	0	.	.	.	.	.	.	.	.	.	.	.	.	.	.
6	157100116	157100116	-	GGC	exonic	ARID1B	0	.	.	nonframeshift insertion	ARID1B:NM_001374820:exon1:c.1302_1303insGGC:p.G440_Y441insG,ARID1B:NM_001374828:exon1:c.1302_1303insGGC:p.G440_Y441insG,ARID1B:NM_017519:exon1:c.1302_1303insGGC:p.G440_Y441insG,ARID1B:NM_001371656:exon2:c.1302_1303insGGC:p.G440_Y441insG	6q25.3	0.000998403	0	0	0.0021	0	criteria_provided,_conflicting_interpretations	Conflicting_interpretations_of_pathogenicity	.	.	0	.	.	.	.	.	.	.	.	.	.	.	.	0	.	.	.	.	.	.	.	.	.	.	.	.	.	.
3	180332733	180332733	-	ACA	exonic	CCDC39	0	.	.	nonframeshift insertion	CCDC39:NM_181426:exon20:c.2801_2802insTGT:p.V934_K935insV	3q26.33	.	.	.	.	.	.	.	.	.	0	.	.	.	.	.	.	.	.	.	.	.	.	0	.	.	.	.	.	.	.	.	.	.	.	.	.	.
3	52433155	52433155	-	CTC	exonic	DNAH1	0	.	.	nonframeshift insertion	DNAH1:NM_015512:exon76:c.12379_12380insCTC:p.T4127_L4128insP	3p21.1	.	1.215e-05	0	.	.	.	.	.	.	0	.	.	.	.	.	.	.	.	.	.	.	.	0	.	.	.	.	.	.	.	.	.	.	.	.	.	.
6	32097330	32097330	-	AGACTTATGAGA	exonic	FKBPL	0	.	.	nonframeshift insertion	FKBPL:NM_022110:exon2:c.227_228insTCTCATAAGTCT:p.D76_S77insLISL	6p21.33	.	.	.	.	.	.	.	.	.	0	.	.	.	.	.	.	.	.	.	.	.	.	0	.	.	.	.	.	.	.	.	.	.	.	.	.	.
5	56111415	56111415	-	CGG	exonic	MAP3K1	0	.	.	nonframeshift insertion	MAP3K1:NM_005921:exon1:c.15_16insCGG:p.A5_G6insR	5q11.2	.	.	.	.	.	.	.	.	.	0	.	.	.	.	.	.	.	.	.	.	.	.	0	.	.	.	.	.	.	.	.	.	.	.	.	.	.
3	52430697	52430698	CA	AG	exonic	DNAH1	0	.	.	nonframeshift substitution	DNAH1:NM_015512:exon72:c.11494_11495delinsAG:p.H3832S	3p21.1	.	.	.	.	.	.	.	.	.	0	.	.	.	.	.	.	.	.	.	.	.	.	0	.	.	.	.	.	.	.	.	.	.	.	.	.	.
12	63976229	63976232	GTCA	G	exonic	DPY19L2	0	.	.	nonframeshift substitution	DPY19L2:NM_173812:exon18:c.1679_1682delinsC:p.L560_T561delinsS	12q14.2	.	.	.	.	.	.	.	.	.	0	.	.	.	.	.	.	.	.	.	.	.	.	0	.	.	.	.	.	.	.	.	.	.	.	.	.	.
X	70823780	70823781	AG	GC	exonic	GCNA	0	.	.	nonframeshift substitution	GCNA:NM_052957:exon8:c.653_654delinsGC:p.K218S	Xq13.1	.	.	.	.	.	.	.	.	.	0	.	.	.	.	.	.	.	.	.	.	.	.	0	.	.	.	.	.	.	.	.	.	.	.	.	.	.
X	30326632	30326633	CT	GG	exonic	NR0B1	0	.	.	nonframeshift substitution	NR0B1:NM_000475:exon1:c.848_849delinsCC:p.Q283P	Xp21.2	.	.	.	.	.	.	.	.	.	0	.	.	.	.	.	.	.	.	.	.	.	.	0	.	.	.	.	.	.	.	.	.	.	.	.	.	.
17	74288421	74288422	AT	GC	exonic	QRICH2	0	.	.	nonframeshift substitution	QRICH2:NM_032134:exon4:c.1888_1889delinsGC:p.I630A	17q25.1	.	.	.	.	.	.	.	.	.	0	.	.	.	.	.	.	.	.	.	.	.	.	0	.	.	.	.	.	.	.	.	.	.	.	.	.	.
11	32417912	32417914	CCG	GCT	exonic	WT1	0	.	.	nonframeshift substitution	WT1:NM_000378:exon6:c.1102_1104delinsAGC:p.R368S,WT1:NM_001198552:exon6:c.451_453delinsAGC:p.R151S,WT1:NM_001198551:exon7:c.502_504delinsAGC:p.R168S,WT1:NM_024424:exon7:c.1153_1155delinsAGC:p.R385S,WT1:NM_024426:exon7:c.1153_1155delinsAGC:p.R385S	11p13	.	.	.	.	.	.	.	.	.	0	.	.	.	.	.	.	.	.	.	.	.	.	0	.	.	.	.	.	.	.	.	.	.	.	.	.	.
3	57431771	57431771	G	A	exonic	DNAH12	3	.	.	nonsynonymous SNV	ENSG00000174844:ENST00000351747:exon27:c.4097C>T:p.P1366L ENSG00000174844:ENST00000495027:exon27:c.4166C>T:p.P1389L	3p14.3	.	6.478e-06	9.358e-05	.	.	.	.	Uncertain significance	13.18	0	D	D	D	0.626	28.4	0	0	0	0	0	0.00063857	0	3	28.4	0.71	0	0.21	0.33	0.00626012	.	.	0.374304	-0.0623887	.	.	3.4217	2.321
3	57407357	57407357	A	G	exonic	DNAH12	1	.	.	nonsynonymous SNV	ENSG00000174844:ENST00000351747:exon36:c.5393T>C:p.F1798S ENSG00000174844:ENST00000495027:exon36:c.5450T>C:p.F1817S	3p14.3	.	0.0002	0	0.0013	0	.	.	Uncertain significance	6.18	0	D	B	N	0.239	21	0	0	0	0	0	0	0	1	21	0	0	0.219	0.02	0.00584458	.	.	.	0.174387	.	.	0.0387	0.244
3	57357584	57357584	G	A	exonic	DNAH12	2	.	.	nonsynonymous SNV	DNAH12:c.7438C>T	3p14.3	.	0.0001	0	0.0005	0	.	.	Uncertain significance	8.19	0	D	P	N	0.136	25.2	0	0	0	0	0	0	0	2	25.2	0.28	0	0.381	0.29	0.00563595	.	.	.	-0.00168169	.	.	-0.0621	-0.317
12	63991612	63991612	C	T	exonic	DPY19L2	5	0.1463	.	nonsynonymous SNV	DPY19L2:NM_173812:exon14:c.G1438A:p.E480K	12q14.2	.	.	.	.	.	.	.	Uncertain significance	10.19	0	D	P	D	0.347	27.2	.	.	.	.	.	.	.	5	27.2	0	0	0.444	0.02	0.00564655	.	.	0.50031	-0.318639	.	.	-1.9337	-1.879
2	31805774	31805774	C	T	exonic	SRD5A2	1	.	.	nonsynonymous SNV	SRD5A2:uc002rnw.1:exon2:c.194G>A:p.G65E	2p23.1	.	.	.	.	.	.	.	Uncertain significance	0.5	0	.	.	.	.	17.59	.	.	.	.	.	.	.	1	17.59	0.84	0	0.238	0.45	0.00760935	.	.	.	0.217758	.	.	.	.
19	58724070	58724070	G	A	exonic	ZNF274	2	.	.	nonsynonymous SNV	ENSG00000171606:ENST00000424679:exon6:c.1205G>A:p.R402Q ENSG00000171606:ENST00000345813:exon8:c.1424G>A:p.R475Q ENSG00000171606:ENST00000326804:exon9:c.1520G>A:p.R507Q	19q13.43	.	4.013e-06	0	.	.	.	.	Uncertain significance	1.16	0	.	B	N	0.068	24.3	.	.	.	.	0	0	0	2	24.3	0.49	0	0.568	0.22	0.00655984	.	.	.	-0.0221695	.	.	.	.
11	119024795	119024795	A	G	exonic	ABCG4	3	.	.	nonsynonymous SNV	ABCG4:NM_001142505:exon3:c.A298G:p.I100V,ABCG4:NM_001348191:exon3:c.A298G:p.I100V,ABCG4:NM_022169:exon3:c.A298G:p.I100V,ABCG4:NM_001348192:exon4:c.A115G:p.I39V	11q23.3	.	3.976e-06	0	.	.	.	.	Uncertain significance	12.2	0	D	B	D	0.244	22.2	0	0	0	0	.	.	.	3	22.2	8.18	0	0.613	0.62	0.0474769	.	.	0.400335	0.10377	.	.	0.1661	0.653
2	27353509	27353509	A	G	exonic	ABHD1	3	.	.	nonsynonymous SNV	ABHD1:NM_032604:exon9:c.A1115G:p.Y372C	2p23.3	0.000798722	0.0019	0	0.0016	0	.	.	Uncertain significance	7.17	0	D	.	D	0.225	22.8	1	0	1	0	0	0	0	3	22.8	3.27	3.45733	0.253	0.48	0.0125808	.	.	.	0.0867332	.	.	.	.
6	31654994	31654994	G	A	exonic	ABHD16A	1	.	.	nonsynonymous SNV	ABHD16A:NM_001177515:exon18:c.C1573T:p.L525F,ABHD16A:NM_021160:exon20:c.C1672T:p.L558F	6p21.33	.	.	.	.	.	.	.	Uncertain significance	12.19	0	D	D	D	0.213	27.1	.	.	.	.	.	.	.	1	27.1	0.12	0	0.263	0.63	0.00775246	.	.	.	0.0438891	.	.	.	.
6	31664748	31664748	G	A	exonic	ABHD16A	1	.	.	nonsynonymous SNV	ABHD16A:NM_001177515:exon3:c.C307T:p.R103W,ABHD16A:NM_021160:exon5:c.C406T:p.R136W	6p21.33	.	0.0002	5.472e-05	6.372e-05	0	.	.	Uncertain significance	8.19	0	D	P	D	0.29	26.4	1	0	1	0	0	0	0	1	26.4	0.67	0	0.006	0.14	0.00685932	.	.	0.39666	-0.364789	.	0	-0.0767	-0.373
9	111625335	111625335	G	A	exonic	ACTL7A	1	.	.	nonsynonymous SNV	ACTL7A:NM_006687:exon1:c.G733A:p.A245T	9q31.3	.	3.983e-06	0	.	.	.	.	Uncertain significance	14.2	0	D	D	D	0.462	24.6	0	0	0	0	0	0	0	1	24.6	0.13	0	0.281	0.62	.	.	.	.	-0.00482242	.	.	.	.
9	111624826	111624826	A	C	exonic	ACTL7A	2	.	.	nonsynonymous SNV	ACTL7A:NM_006687:exon1:c.A224C:p.D75A	9q31.3	.	.	.	.	.	.	.	Uncertain significance	18.2	0	D	D	D	0.951	26.6	.	.	.	.	.	.	.	2	26.6	6.59	0	0.257	0.06	.	.	.	.	-0.0169736	.	.	.	.
9	111625686	111625686	G	A	exonic	ACTL7A	1	.	.	nonsynonymous SNV	ACTL7A:NM_006687:exon1:c.G1084A:p.G362R	9q31.3	.	1.592e-05	0.0001	3.186e-05	0	.	.	Uncertain significance	19.2	0	D	D	D	0.929	28.8	0	0	0	0	0	0	0	1	28.8	0.99	1.30781	0.376	0.57	.	.	.	.	0.0020553	.	.	.	.
9	111625806	111625806	G	A	exonic	ACTL7A	2	.	.	nonsynonymous SNV	ACTL7A:NM_006687:exon1:c.G1204A:p.G402S	9q31.3	.	3.98e-06	0	.	.	.	.	Uncertain significance	19.2	0	D	D	D	0.902	27.6	0	0	0	0	.	.	.	2	27.6	8.18	0	0.283	0.55	.	.	.	.	-0.00253514	.	.	.	.
9	111625719	111625719	C	T	exonic	ACTL7A	1	.	.	nonsynonymous SNV	ACTL7A:NM_006687:exon1:c.C1117T:p.R373C	9q31.3	.	2.785e-05	5.437e-05	.	.	.	.	Uncertain significance	19.2	0	D	D	D	0.91	29.5	0	0	0	0	0	0	0	1	29.5	2.18	0.243206	0.269	0.7	.	.	.	.	-0.00951175	.	.	.	.
9	111625720	111625720	G	A	exonic	ACTL7A	2	.	.	nonsynonymous SNV	ACTL7A:NM_006687:exon1:c.G1118A:p.R373H	9q31.3	.	3.581e-05	0	.	.	.	.	Uncertain significance	19.2	0	D	D	D	0.925	28.2	0	0	0	0	0	0	0	2	28.2	8.19	0.929372	0.288	0.66	.	.	.	.	-0.00907229	.	.	.	.
19	8808018	8808018	G	A	exonic	ACTL9	3	.	.	nonsynonymous SNV	ACTL9:NM_178525:exon1:c.C1034T:p.S345L	19p13.2	.	4.025e-06	5.462e-05	.	.	.	.	Uncertain significance	6.15	0	D	.	D	0.287	23.7	0	0	0	0	.	.	.	3	23.7	2.36	0.410358	0.623	0.21	.	.	.	.	-0.0142926	.	.	.	.
19	8807914	8807914	C	A	exonic	ACTL9	2	.	.	nonsynonymous SNV	ACTL9:NM_178525:exon1:c.G1138T:p.V380L	19p13.2	.	3.993e-06	5.447e-05	.	.	.	.	Uncertain significance	12.15	0	D	.	D	0.809	25.5	0	0	0	0	.	.	.	2	25.5	8.51	0	0.323	0.06	.	.	.	.	-0.0150405	.	.	.	.
X	127185524	127185524	T	C	exonic	ACTRT1	3	.	.	nonsynonymous SNV	ACTRT1:NM_138289:exon1:c.A662G:p.Y221C	Xq25	.	.	.	.	.	.	.	Uncertain significance	11.19	0	D	D	D	0.205	22.4	.	.	.	.	.	.	.	3	22.4	2.42	1.19417	0.525	0.13	.	.	.	.	0.0133844	.	.	.	.
X	127186091	127186091	C	T	exonic	ACTRT1	2	.	.	nonsynonymous SNV	ACTRT1:NM_138289:exon1:c.G95A:p.R32H	Xq25	0.000264901	3.826e-05	0.0003	.	.	.	.	Uncertain significance	11.19	0	D	D	N	0.305	16.53	0	0	0	0	0	0	0	2	16.53	0.24	0	0.478	0.34	.	.	.	.	-0.0117112	.	.	.	.
10	135372847	135372847	G	A	exonic	SYCE1	5	0.1477	.	stopgain	SYCE1:NM_001143763:exon3:c.C154T:p.R52X,SYCE1:NM_001143764:exon3:c.C154T:p.R52X,SYCE1:NM_130784:exon3:c.C46T:p.R16X	10q26.3	.	3.977e-06	5.437e-05	.	.	.	.	Pathogenic	3.6	0	.	.	A	.	39	0	0	0	0	.	.	.	5	39	5.35	0	0.416	0.19	0.00695836	.	.	0.379538	-0.101844	.	0	-71.6644	-3.862
4	123336725	123336725	G	T	exonic	ADAD1	4	.	.	nonsynonymous SNV	ADAD1:NM_001159285:exon10:c.G1408T:p.V470F,ADAD1:NM_001159295:exon10:c.G1387T:p.V463F,ADAD1:NM_139243:exon11:c.G1441T:p.V481F	4q27	0.000599042	0.0004	0.0047	0.0002	0.0038	.	.	Uncertain significance	3.2	0	T	B	N	0.239	17.6	0	0	0	0	1	0.00542438	1	4	17.6	8.51	0	0.599	0.11	0.0055615	.	.	0.530368	-0.0442203	.	.	-0.0558	-0.291
16	84229831	84229831	C	T	exonic	ADAD2	2	.	.	nonsynonymous SNV	ADAD2:NM_001145400:exon8:c.C1381T:p.R461W,ADAD2:NM_139174:exon9:c.C1627T:p.R543W	16q24.1	.	4.024e-05	0	.	.	.	.	Uncertain significance	16.2	0	D	D	N	0.543	24.6	0	0	0	0	0	0	0	2	24.6	6.54	0	0.299	0.07	0.00629969	.	.	.	0.0206753	.	0	-0.0136	-0.062
16	84229560	84229560	G	A	exonic	ADAD2	3	.	.	nonsynonymous SNV	ADAD2:NM_001145400:exon7:c.G1192A:p.D398N,ADAD2:NM_139174:exon8:c.G1438A:p.D480N	16q24.1	.	.	.	.	.	.	.	Uncertain significance	19.2	0	D	D	D	0.77	25.9	.	.	.	.	.	.	.	3	25.9	4.01	1.66742	0.528	0.54	0.0266508	.	.	.	-0.0880333	.	.	-0.3089	-0.866
16	84228997	84228997	G	T	exonic	ADAD2	2	.	.	nonsynonymous SNV	ADAD2:NM_001145400:exon5:c.G829T:p.G277C,ADAD2:NM_139174:exon6:c.G1075T:p.G359C	16q24.1	.	2.102e-05	0	.	.	.	.	Uncertain significance	18.2	0	D	D	D	0.949	28.3	0	0	0	0	0	0	0	2	28.3	7.65	0	0.185	0.56	0.0156559	.	.	0.418082	0.0307532	.	.	0.0579	0.332
1	167802370	167802370	C	G	exonic	ADCY10	2	.	.	nonsynonymous SNV	ADCY10:NM_001167749:exon22:c.G2989C:p.A997P,ADCY10:NM_001297772:exon25:c.G3172C:p.A1058P,ADCY10:NM_018417:exon25:c.G3448C:p.A1150P	1q24.2	.	.	.	.	.	.	.	Uncertain significance	18.2	0	D	D	D	0.663	24.7	.	.	.	.	.	.	.	2	24.7	2.63	0	0.211	0.09	0.00573371	.	.	.	0.027635	.	.	-0.1224	-0.513
X	19024136	19024136	C	T	exonic	ADGRG2	2	.	.	nonsynonymous SNV	ADGRG2:NM_001184835:exon19:c.G1709A:p.S570N,ADGRG2:NM_001079860:exon20:c.G1757A:p.S586N,ADGRG2:NM_001184836:exon20:c.G1751A:p.S584N,ADGRG2:NM_001184837:exon20:c.G1733A:p.S578N,ADGRG2:NM_001079859:exon21:c.G1781A:p.S594N,ADGRG2:NM_001184833:exon21:c.G1775A:p.S592N,ADGRG2:NM_001079858:exon22:c.G1823A:p.S608N,ADGRG2:NM_001184834:exon22:c.G1823A:p.S608N,ADGRG2:NM_005756:exon22:c.G1814A:p.S605N	Xp22.13	0.000264901	0.0008	0	4.601e-05	0	.	.	Uncertain significance	7.18	0	T	D	D	0.311	22.7	0	0	0	0	0	0	0	2	22.7	8.75	0	0.209	0.02	0.0159614	.	.	0.452424	-0.166394	.	.	-0.2891	-0.837
X	19021042	19021042	G	A	exonic	ADGRG2	2	.	.	nonsynonymous SNV	ADGRG2:NM_001184835:exon21:c.C2038T:p.H680Y,ADGRG2:NM_001079860:exon22:c.C2086T:p.H696Y,ADGRG2:NM_001184836:exon22:c.C2080T:p.H694Y,ADGRG2:NM_001184837:exon22:c.C2062T:p.H688Y,ADGRG2:NM_001079859:exon23:c.C2110T:p.H704Y,ADGRG2:NM_001184833:exon23:c.C2104T:p.H702Y,ADGRG2:NM_001079858:exon24:c.C2152T:p.H718Y,ADGRG2:NM_001184834:exon24:c.C2152T:p.H718Y,ADGRG2:NM_005756:exon24:c.C2143T:p.H715Y	Xp22.13	.	.	.	.	.	.	.	Uncertain significance	14.18	0	D	D	D	0.54	26.5	.	.	.	.	.	.	.	2	26.5	0	0	0.182	0.02	0.0653246	.	.	0.512043	-0.050484	.	.	-0.0063	-0.012
X	19008996	19008996	T	C	exonic	ADGRG2	3	.	.	nonsynonymous SNV	ADGRG2:NM_001184835:exon26:c.A2926G:p.I976V,ADGRG2:NM_001079860:exon27:c.A2974G:p.I992V,ADGRG2:NM_001184836:exon27:c.A2968G:p.I990V,ADGRG2:NM_001184837:exon27:c.A2950G:p.I984V,ADGRG2:NM_001079859:exon28:c.A2998G:p.I1000V,ADGRG2:NM_001184833:exon28:c.A2992G:p.I998V,ADGRG2:NM_001184834:exon28:c.A2887G:p.I963V,ADGRG2:NM_001079858:exon29:c.A3040G:p.I1014V,ADGRG2:NM_005756:exon29:c.A3031G:p.I1011V	Xp22.13	.	.	.	.	.	.	.	Likely benign	1.18	0	T	B	N	0.011	15.69	.	.	.	.	.	.	.	3	15.69	8.18	0	0.45	0.08	0.00666993	.	.	.	0.00688299	.	.	.	.
6	108668195	108668195	T	C	exonic	AFG1L	3	.	.	nonsynonymous SNV	AFG1L:NM_001323005:exon3:c.T367C:p.F123L,AFG1L:NM_145315:exon3:c.T367C:p.F123L	6q21	.	1.194e-05	0	3.185e-05	0	.	.	Uncertain significance	8.18	0	D	B	D	0.211	23	0	0	0	0	0	0	0	3	23	0.05	0.367362	0.219	0.27	0.026043	.	.	0.387764	0.595274	.	.	1.6594	1.847
14	96953278	96953278	T	C	exonic	AK7	2	.	.	nonsynonymous SNV	AK7:NM_001350892:exon15:c.T1820C:p.L607P,AK7:NM_001350888:exon16:c.T1949C:p.L650P,AK7:NM_001350890:exon16:c.T1949C:p.L650P,AK7:NM_001350891:exon16:c.T1940C:p.L647P,AK7:NM_152327:exon17:c.T2018C:p.L673P	14q32.2	0.00139776	0.0015	0	0.0014	0	criteria_provided,_single_submitter	Likely_pathogenic	Uncertain significance	15.2	0	D	D	D	0.581	24.3	1	0	1	0	0	0	0	2	24.3	0.15	0	0.521	0.02	0.00568218	.	.	.	0.0641803	.	.	0.2538	0.819
14	96949428	96949428	G	A	exonic	AK7	2	.	.	nonsynonymous SNV	AK7:NM_001350892:exon14:c.G1648A:p.E550K,AK7:NM_001350888:exon15:c.G1777A:p.E593K,AK7:NM_001350890:exon15:c.G1777A:p.E593K,AK7:NM_001350891:exon15:c.G1768A:p.E590K,AK7:NM_152327:exon16:c.G1846A:p.E616K	14q32.2	0.000798722	0.0003	0.0036	0.0002	0.0045	.	.	Uncertain significance	12.2	0	D	D	D	0.259	29.9	0	0	0	0	0	0.00319081	0	2	29.9	0.08	0	0.49	0.55	0.020769	.	.	.	-0.21153	.	.	-0.0882	-0.413
14	96944807	96944807	G	A	exonic	AK7	2	.	.	nonsynonymous SNV	AK7:NM_001350892:exon13:c.G1363A:p.V455I,AK7:NM_001350888:exon14:c.G1492A:p.V498I,AK7:NM_001350890:exon14:c.G1492A:p.V498I,AK7:NM_001350891:exon14:c.G1483A:p.V495I,AK7:NM_152327:exon15:c.G1561A:p.V521I	14q32.2	0.00139776	0.0026	5.437e-05	0.0026	0	.	.	Uncertain significance	8.2	0	T	P	D	0.455	23.1	2	0	1	0	4	0	0	2	23.1	8.18	0.04011	0.321	0.01	0.00559456	.	.	.	-0.0941535	.	.	-0.8364	-1.369
6	109854633	109854633	C	T	exonic	AK9	3	.	.	nonsynonymous SNV	AK9:NM_001145128:exon28:c.G3391A:p.E1131K	6q21	0.000199681	4.46e-05	0.0006	6.373e-05	0.0013	.	.	Uncertain significance	11.2	0	D	P	D	0.366	24.8	0	0	0	0	0	0.000639386	0	3	24.8	3.66	0	1.034	0.13	0.00570789	.	.	.	-0.181488	.	.	-0.456	-1.046
6	109885474	109885474	G	A	exonic	AK9	1	.	.	nonsynonymous SNV	AK9:NM_001145128:exon23:c.C2444T:p.P815L	6q21	.	6.626e-06	9.251e-05	.	.	.	.	Uncertain significance	10.19	0	D	D	D	0.365	28.4	0	0	0	0	0	0.000319081	0	1	28.4	0.06	0	0.046	0.29	0.00594456	.	.	.	-0.109427	.	.	-0.0385	-0.211
17	78291051	78291051	G	T	exonic	RNF213	5	0.1548	.	stopgain	RNF213:NM_001256071:exon16:c.G2875T:p.G959X,RNF213:NM_020954:exon16:c.G2875T:p.G959X	17q25.3	0.000199681	0.0002	0	.	.	criteria_provided,_conflicting_interpretations	Conflicting_interpretations_of_pathogenicity	Uncertain significance	3.6	0	.	.	D	.	36	1	0	1	0	0	0	0	5	36	7.64	0	0.216	0.82	0.00602639	.	.	0.419543	-0.0456449	.	.	-31.7855	-3.373
12	4747319	4747319	C	T	exonic	AKAP3	2	.	.	nonsynonymous SNV	AKAP3:NM_001278309:exon4:c.G44A:p.C15Y,AKAP3:NM_006422:exon4:c.G44A:p.C15Y	12p13.32	0.000798722	0.0004	0.0059	0.0002	0.0045	.	.	Uncertain significance	11.2	0	D	D	D	0.556	25.9	0	0	0	0	0	0.00510856	0	2	25.9	8.53	0	0.096	0.06	0.0102903	.	.	0.402721	-0.128875	.	.	0.1751	0.673
X	49958910	49958910	A	G	exonic	AKAP4	0	.	.	nonsynonymous SNV	AKAP4:NM_003886:exon5:c.T454C:p.S152P,AKAP4:NM_139289:exon5:c.T427C:p.S143P	Xp11.22	.	.	.	.	.	.	.	Uncertain significance	1.19	0	D	B	N	0.061	8.054	.	.	.	.	.	.	.	0	8.054	0.01	0	0.303	0.16	0.00663533	.	.	.	-0.0217385	.	.	-0.0134	-0.061
X	49958079	49958079	G	A	exonic	AKAP4	3	.	.	nonsynonymous SNV	AKAP4:NM_003886:exon5:c.C1285T:p.R429C,AKAP4:NM_139289:exon5:c.C1258T:p.R420C	Xp11.22	.	4.387e-05	7.215e-05	4.547e-05	0	.	.	Uncertain significance	11.19	0	D	D	D	0.273	24.3	0	0	0	0	0	0	0	3	24.3	7.75	0	0.416	0.51	0.196561	.	.	.	-0.00177984	.	.	-0.0684	-0.342
X	49955751	49955751	T	G	exonic	AKAP4	4	.	.	nonsynonymous SNV	AKAP4:NM_003886:exon6:c.A2417C:p.Q806P,AKAP4:NM_139289:exon6:c.A2390C:p.Q797P	Xp11.22	.	.	.	.	.	.	.	Uncertain significance	5.19	0	D	B	N	0.072	23.1	.	.	.	.	.	.	.	4	23.1	5.59	0	0.532	0.85	0.00699318	.	.	.	0.093363	.	.	.	.
2	3729251	3729251	G	T	exonic	ALLC	4	.	.	nonsynonymous SNV	ALLC:NM_018436:exon6:c.G326T:p.G109V	2p25.3	0.000798722	0.0009	5.638e-05	0.001	0	.	.	Uncertain significance	4.15	0	T	.	D	0.176	21.7	0	0	0	0	0	0	0	4	21.7	7.64	0	0.277	0.7	0.00567166	.	.	0.396855	-0.540744	.	.	-4.7446	-2.463
2	3745030	3745030	C	G	exonic	ALLC	3	.	.	nonsynonymous SNV	ALLC:NM_018436:exon10:c.C834G:p.D278E	2p25.3	0.000199681	0.0013	0	0.0015	0	.	.	Uncertain significance	9.15	0	D	.	D	0.551	15.09	0	0	0	0	0	0	0	3	15.09	1.5	0	0.379	0.42	0.00555152	.	.	0.443692	0.0510702	.	0	1.6442	1.84
19	2250476	2250476	C	G	exonic	AMH	7	.	.	nonsynonymous SNV	AMH:NM_000479:exon2:c.C553G:p.Q185E	19p13.3	.	0.0004	0	6.378e-05	0	criteria_provided,_single_submitter	Likely_benign	Uncertain significance	11.2	0	D	D	N	0.492	24.6	0	0	0	0	0	0	0	7	24.6	8.19	0.856388	0.358	0.58	0.103693	0.0864	0.404	0.696054	-0.240273	.	.	5.0125	2.591
19	2251705	2251705	C	T	exonic	AMH	2	.	.	nonsynonymous SNV	AMH:NM_000479:exon5:c.C1432T:p.L478F	19p13.3	.	.	.	.	.	.	.	Uncertain significance	9.2	0	D	D	N	0.322	24.9	.	.	.	.	.	.	.	2	24.9	1.4	0	0.597	0.17	0.00666684	.	.	.	-0.00253034	.	.	.	.
19	2251910	2251910	C	A	exonic	AMH	1	.	.	nonsynonymous SNV	AMH:NM_000479:exon5:c.C1637A:p.A546E	19p13.3	.	6.184e-06	0	.	.	.	.	Uncertain significance	9.2	0	D	D	N	0.512	26.3	0	0	0	0	.	.	.	1	26.3	0.54	0	0.302	0.02	0.00922968	.	.	.	0.018046	.	.	.	.
19	2249632	2249632	G	A	exonic	AMH	3	.	.	nonsynonymous SNV	AMH:NM_000479:exon1:c.G301A:p.G101R	19p13.3	.	4.796e-05	0	.	.	.	.	Uncertain significance	13.19	0	D	P	N	0.619	21.1	0	0	0	0	0	0	0	3	21.1	7.96	1.27072	0.54	0.71	0.0144361	.	.	.	-0.0476665	.	.	.	.
19	2250890	2250890	G	A	exonic	AMH	1	.	.	nonsynonymous SNV	AMH:NM_000479:exon4:c.G707A:p.G236D	19p13.3	.	.	.	.	.	.	.	Uncertain significance	15.2	0	D	P	N	0.517	22	.	.	.	.	.	.	.	1	22	1.19	0	0.012	0.02	0.00566531	.	.	.	0.0588748	.	.	0.1862	0.696
19	2251877	2251877	T	C	exonic	AMH	1	.	.	nonsynonymous SNV	AMH:NM_000479:exon5:c.T1604C:p.L535P	19p13.3	.	.	.	.	.	.	.	Uncertain significance	6.2	0	T	D	N	0.466	25	.	.	.	.	.	.	.	1	25	1.87	0	0.284	0.06	0.00659003	.	.	.	0.00585502	.	.	.	.
19	2251625	2251625	G	A	exonic	AMH	2	.	.	nonsynonymous SNV	AMH:NM_000479:exon5:c.G1352A:p.R451H	19p13.3	.	6.271e-06	0	.	.	.	.	Uncertain significance	12.2	0	D	D	N	0.337	23	0	0	0	0	.	.	.	2	23	4.86	0	0.18	0.21	0.00657273	.	.	.	0.00133727	.	.	.	.
19	2251265	2251265	C	T	exonic	AMH	2	.	.	nonsynonymous SNV	AMH:NM_000479:exon5:c.C992T:p.S331L	19p13.3	.	.	.	.	.	.	.	Uncertain significance	17.2	0	D	D	D	0.719	29.5	.	.	.	.	.	.	.	2	29.5	4.14	0	0.049	0.01	0.00926207	.	.	.	-0.0343022	.	.	.	.
19	2250679	2250679	A	G	exonic	AMH	1	.	.	nonsynonymous SNV	AMH:NM_000479:exon3:c.A584G:p.Y195C	19p13.3	.	.	.	.	.	.	.	Uncertain significance	17.2	0	D	D	D	0.602	24.4	.	.	.	.	.	.	.	1	24.4	1.24	0.50527	0.066	0.51	0.0066216	.	.	.	0.148	.	.	-0.77	-1.323
19	2251720	2251720	T	C	exonic	AMH	2	.	.	nonsynonymous SNV	AMH:NM_000479:exon5:c.T1447C:p.Y483H	19p13.3	.	8.292e-06	0	.	.	.	.	Uncertain significance	15.2	0	D	D	N	0.645	24.9	0	0	0	0	.	.	.	2	24.9	1.96	0	0.54	0.46	0.00733049	.	.	.	-0.0128026	.	.	.	.
2	202467979	202467979	T	C	exonic	C2CD6	5	0.1562	.	nonsynonymous SNV	C2CD6:NM_001168216:exon3:c.A338G:p.H113R,C2CD6:NM_001168217:exon3:c.A338G:p.H113R,C2CD6:NM_001168221:exon3:c.A338G:p.H113R,C2CD6:NM_152525:exon3:c.A338G:p.H113R	2q33.1	.	.	.	.	.	.	.	Uncertain significance	11.19	0	D	B	N	0.408	16.43	.	.	.	.	.	.	.	5	16.43	8.18	0	0.228	0.34	0.00721764	.	.	0.642358	0.240356	.	.	3.1903	2.274
5	56160742	56160742	G	A	exonic	MAP3K1	5	0.1793	.	nonsynonymous SNV	MAP3K1:NM_005921:exon4:c.G1016A:p.R339Q	5q11.2	.	.	.	.	.	criteria_provided,_single_submitter	Likely_pathogenic	Uncertain significance	13.2	0	D	D	D	0.786	32	.	.	.	.	.	.	.	5	32	3.34	0	0.55	0.75	0.170152	.	.	0.455028	-0.00831368	.	.	-2.5246	-2.048
12	53823642	53823642	G	A	exonic	AMHR2	2	.	.	nonsynonymous SNV	AMHR2:NM_001164690:exon9:c.G1168A:p.E390K,AMHR2:NM_020547:exon9:c.G1168A:p.E390K	12q13.13	.	.	.	.	.	.	.	Uncertain significance	18.2	0	D	D	D	0.947	29.5	.	.	.	.	.	.	.	2	29.5	0.86	0	0.032	0.08	0.040235	.	.	.	-0.10467	.	.	1.4394	1.752
12	53823960	53823960	A	G	exonic	AMHR2	3	.	.	nonsynonymous SNV	AMHR2:NM_001164690:exon10:c.A1315G:p.M439V,AMHR2:NM_020547:exon10:c.A1319G:p.Y440C	12q13.13	.	.	.	.	.	.	.	Uncertain significance	11.19	0	D	D	D	0.435	27	.	.	.	.	.	.	.	3	27	8.18	1.3382	0.31	0.89	0.0176696	.	.	.	0.0277206	.	.	-0.409	-0.994
12	53822758	53822758	G	A	exonic	AMHR2	1	.	.	nonsynonymous SNV	AMHR2:NM_001164690:exon7:c.G931A:p.G311S,AMHR2:NM_001164691:exon7:c.G931A:p.G311S,AMHR2:NM_020547:exon7:c.G931A:p.G311S	12q13.13	.	0	0	.	.	.	.	Uncertain significance	18.2	0	D	D	D	0.903	27.6	.	.	.	.	.	.	.	1	27.6	0.93	0	0.128	0.53	0.0228226	.	.	0.433566	0.225831	.	.	0.4859	1.118
9	99006665	99006665	G	T	exonic	HSD17B3	5	0.1867	.	stopgain	HSD17B3:NM_000197:exon9:c.C618A:p.C206X	9q22.32	.	.	.	.	.	.	.	Likely pathogenic	3.6	0	.	.	A	.	35	.	.	.	.	0	0	0	5	35	5.22	0	0.174	0.8	0.0057799	.	.	0.077873	0.0789154	.	0	-55.9441	-3.579
12	53823984	53823984	C	G	exonic	AMHR2	3	.	.	nonsynonymous SNV	AMHR2:NM_001164690:exon10:c.C1339G:p.L447V,AMHR2:NM_020547:exon10:c.C1343G:p.P448R	12q13.13	.	.	.	3.185e-05	0	.	.	Uncertain significance	12.19	0	D	D	D	0.787	25.3	.	.	.	.	0	0	0	3	25.3	8.28	0	0.302	0.8	0.0183454	.	.	.	0.0807359	.	.	0.8184	1.4
17	66247253	66247253	A	G	exonic	AMZ2	5	.	.	nonsynonymous SNV	AMZ2:NM_001033574:exon3:c.A346G:p.T116A,AMZ2:NM_001346480:exon3:c.A346G:p.T116A,AMZ2:NM_001346471:exon4:c.A520G:p.T174A,AMZ2:NM_001346481:exon4:c.A418G:p.T140A,AMZ2:NM_001346484:exon4:c.A418G:p.T140A,AMZ2:NM_001346485:exon4:c.A352G:p.T118A,AMZ2:NM_016627:exon4:c.A520G:p.T174A,AMZ2:NM_001033569:exon5:c.A520G:p.T174A,AMZ2:NM_001033570:exon5:c.A520G:p.T174A,AMZ2:NM_001033571:exon5:c.A520G:p.T174A,AM…	17q24.2	.	.	.	3.184e-05	0.0006	.	.	Uncertain significance	10.2	0	D	P	N	0.401	23.1	.	.	.	.	0	0.000319081	0	5	23.1	8.75	0	0.181	0.73	0.012453	.	.	0.564237	-0.0314684	.	.	-2.3484	-1.999
16	89347372	89347372	G	A	exonic	ANKRD11	2	.	.	nonsynonymous SNV	ANKRD11:NM_001256183:exon9:c.C5578T:p.P1860S,ANKRD11:NM_013275:exon9:c.C5578T:p.P1860S,ANKRD11:NM_001256182:exon10:c.C5578T:p.P1860S	16q24.3	0.000399361	0.0006	0	0.0003	0	criteria_provided,_multiple_submitters,_no_conflicts	Likely_benign	Likely benign	7.2	0	T	B	D	0.148	18.39	0	0	0	0	0	0	0	2	18.39	2.25	0	0.434	0.72	0.0140904	.	.	.	0.00237557	.	.	.	.
X	8522064	8522064	G	A	exonic	ANOS1	0	.	.	nonsynonymous SNV	ANOS1:NM_000216:exon9:c.C1283T:p.P428L	Xp22.31	0.00238411	0.0007	7.234e-05	0.0014	0	criteria_provided,_multiple_submitters,_no_conflicts	Benign/Likely_benign	Benign	1.19	0	T	B	N	0.081	13.49	0	0	0	0	0	0	0	0	13.49	0.24	0	0.21	0.22	0.00556208	.	.	0.346367	0.0797337	.	.	-0.832	-1.366
X	8565101	8565101	C	T	exonic	ANOS1	3	.	.	nonsynonymous SNV	ANOS1:NM_000216:exon4:c.G515A:p.C172Y	Xp22.31	.	.	.	.	.	.	.	Uncertain significance	19.19	0	D	D	D	0.917	26.3	.	.	.	.	.	.	.	3	26.3	8.18	0	0.737	0.17	0.005646	.	.	0.375217	-0.0489022	.	.	0.2347	0.787
X	8538629	8538629	C	T	exonic	ANOS1	2	.	.	nonsynonymous SNV	ANOS1:NM_000216:exon7:c.G973A:p.V325M	Xp22.31	.	5.477e-06	7.24e-05	4.55e-05	0.001	.	.	Uncertain significance	9.19	0	D	P	D	0.339	22.4	0	0	0	0	.	.	.	2	22.4	8.18	0	0.247	0.59	0.0112852	.	.	.	-0.0259035	.	.	0.0207	0.14
17	40998184	40998184	C	T	exonic	AOC2	2	.	.	nonsynonymous SNV	AOC2:NM_001158:exon1:c.C1541T:p.T514M,AOC2:NM_009590:exon1:c.C1541T:p.T514M	17q21.31	.	1.519e-05	0	.	.	.	.	Uncertain significance	6.2	0	D	B	N	0.144	15.7	0	0	0	0	.	.	.	2	15.7	2.38	0	0.314	0.42	0.0134787	.	.	0.253336	-0.00687098	.	.	.	.
7	72755335	72755335	C	T	exonic	FKBP6	5	0.2219	.	stopgain	FKBP6:NM_001281304:exon6:c.C757T:p.Q253X,FKBP6:NM_001362789:exon6:c.C712T:p.Q238X,FKBP6:NM_001135211:exon7:c.C832T:p.Q278X,FKBP6:NM_003602:exon7:c.C847T:p.Q283X	7q11.23	.	.	.	.	.	.	.	Uncertain significance	4.6	0	.	.	A	.	39	.	.	.	.	.	.	.	5	39	7.76	0	0.442	0.62	0.0120753	.	.	0.396879	-0.258048	.	.	-14.8751	-3.075
X	66765158	66765158	T	A	exonic	AR	0	.	.	nonsynonymous SNV	AR:NM_000044:exon1:c.T170A:p.L57Q,AR:NM_001348061:exon1:c.T170A:p.L57Q,AR:NM_001348063:exon1:c.T170A:p.L57Q,AR:NM_001348064:exon1:c.T170A:p.L57Q	Xq12	.	.	.	.	.	.	.	Uncertain significance	1.16	0	T	.	N	0.15	11.99	.	.	.	.	0	0.000812348	0	0	11.99	0.42	0	0.217	0.4	0.00706784	.	.	.	0.000205254	.	.	.	.
X	66863169	66863169	G	A	exonic	AR	2	.	.	nonsynonymous SNV	AR:NM_000044:exon2:c.G1688A:p.C563Y,AR:NM_001348061:exon2:c.G1688A:p.C563Y,AR:NM_001348063:exon2:c.G1688A:p.C563Y,AR:NM_001011645:exon3:c.G92A:p.C31Y	Xq12	.	.	.	.	.	no_assertion_criteria_provided	Pathogenic	Uncertain significance	15.16	0	D	.	D	0.979	27.4	.	.	.	.	.	.	.	2	27.4	8.18	0	0.366	0.03	0.0980337	.	.	.	0.0384039	.	.	0.5408	1.173
X	66942740	66942740	C	T	exonic	AR	2	.	.	nonsynonymous SNV	AR:NM_000044:exon7:c.C2521T:p.R841C,AR:NM_001011645:exon8:c.C925T:p.R309C	Xq12	.	.	.	.	.	criteria_provided,_single_submitter	Pathogenic	Likely pathogenic	15.16	0	D	.	A	0.879	31	.	.	.	.	.	.	.	2	31	0.6	0	0.433	0.19	0.0137821	.	.	.	-0.122637	.	.	.	.
X	66931417	66931417	T	G	exonic	AR	1	.	.	nonsynonymous SNV	AR:NM_000044:exon4:c.T2059G:p.C687G,AR:NM_001011645:exon5:c.T463G:p.C155G	Xq12	.	.	.	.	.	.	.	Uncertain significance	12.16	0	T	.	D	0.701	23.9	.	.	.	.	.	.	.	1	23.9	0.91	0	0.01	0.46	0.0103172	.	.	.	-0.0837414	.	.	-0.2911	-0.84
X	66942681	66942681	G	A	exonic	AR	2	.	.	nonsynonymous SNV	AR:NM_000044:exon7:c.G2462A:p.G821E,AR:NM_001011645:exon8:c.G866A:p.G289E	Xq12	.	.	.	.	.	.	.	Uncertain significance	15.16	0	D	.	D	0.935	28.5	.	.	.	.	.	.	.	2	28.5	7.95	0	0.259	0.02	0.186756	.	.	.	0.195951	.	.	.	.
X	66931527	66931527	G	C	exonic	AR	1	.	.	nonsynonymous SNV	AR:NM_000044:exon4:c.G2169C:p.L723F,AR:NM_001011645:exon5:c.G573C:p.L191F	Xq12	.	.	.	.	.	.	.	Uncertain significance	15.16	0	D	.	D	0.938	24.9	.	.	.	.	.	.	.	1	24.9	1.44	0.735173	0.032	0.42	0.00563183	.	.	0.413987	0.313717	.	0	-0.091	-0.422
X	66943561	66943561	C	G	exonic	AR	3	.	.	nonsynonymous SNV	AR:NM_000044:exon8:c.C2641G:p.L881V,AR:NM_001011645:exon9:c.C1045G:p.L349V	Xq12	.	.	.	.	.	.	.	Uncertain significance	13.16	0	D	.	D	0.85	25.2	.	.	.	.	.	.	.	3	25.2	8.27	0	0.525	0.32	0.0151037	.	.	.	0.0101691	.	0	.	.
X	66937346	66937346	C	G	exonic	AR	1	.	.	nonsynonymous SNV	AR:NM_000044:exon5:c.C2200G:p.Q734E,AR:NM_001011645:exon6:c.C604G:p.Q202E	Xq12	.	.	.	.	.	.	.	Uncertain significance	14.16	0	D	.	D	0.959	25.4	.	.	.	.	.	.	.	1	25.4	0.99	0	0.276	0.26	0.0179835	.	.	.	0.115447	.	.	0.0848	0.435
X	66905930	66905930	G	A	exonic	AR	3	.	.	nonsynonymous SNV	AR:NM_000044:exon3:c.G1847A:p.R616H,AR:NM_001348061:exon3:c.G1847A:p.R616H,AR:NM_001348063:exon3:c.G1847A:p.R616H,AR:NM_001011645:exon4:c.G251A:p.R84H	Xq12	.	5.467e-06	0	.	.	criteria_provided,_multiple_submitters,_no_conflicts	Pathogenic	Likely pathogenic	15.16	0	D	.	D	0.981	29.4	0	0	0	0	.	.	.	3	29.4	2.68	0	0.422	0.02	0.0283281	.	.	0.383271	-0.0552689	.	.	-0.0661	-0.333
X	66942786	66942786	G	A	exonic	AR	1	.	.	nonsynonymous SNV	AR:NM_000044:exon7:c.G2567A:p.R856H,AR:NM_001011645:exon8:c.G971A:p.R324H	Xq12	.	.	.	.	.	criteria_provided,_single_submitter	Pathogenic	Likely pathogenic	15.16	0	D	.	A	0.968	29.9	.	.	.	.	.	.	.	1	29.9	0.09	0	0.301	0.23	0.188143	.	.	0.419595	-0.103126	.	.	.	.
X	66863223	66863223	A	G	exonic	AR	5	.	.	nonsynonymous SNV	AR:NM_000044:exon2:c.A1742G:p.K581R,AR:NM_001348061:exon2:c.A1742G:p.K581R,AR:NM_001348063:exon2:c.A1742G:p.K581R,AR:NM_001011645:exon3:c.A146G:p.K49R	Xq12	.	.	.	.	.	.	.	Uncertain significance	14.16	0	D	.	D	0.941	26.9	.	.	.	.	.	.	.	5	26.9	6.02	0	0.438	0.37	0.0342439	.	.	0.443288	-0.196011	.	.	-2.3822	-2.009
X	66764992	66764992	G	A	exonic	AR	1	.	.	nonsynonymous SNV	AR:NM_000044:exon1:c.G4A:p.E2K,AR:NM_001348061:exon1:c.G4A:p.E2K,AR:NM_001348063:exon1:c.G4A:p.E2K,AR:NM_001348064:exon1:c.G4A:p.E2K	Xq12	.	.	.	.	.	no_assertion_criteria_provided	Pathogenic	Uncertain significance	14.17	0	D	.	A	0.798	29.1	.	.	.	.	.	.	.	1	29.1	1.94	0	0.154	0.23	0.0130007	.	.	.	-0.00863985	.	.	.	.
X	66931378	66931378	T	C	exonic	AR	1	.	.	nonsynonymous SNV	AR:NM_000044:exon4:c.T2020C:p.F674L,AR:NM_001011645:exon5:c.T424C:p.F142L	Xq12	.	.	.	.	.	.	.	Uncertain significance	13.16	0	T	.	D	0.891	24.7	.	.	.	.	.	.	.	1	24.7	0.21	0	0.309	0.4	0.00600284	.	.	.	0.0369837	.	.	0.0245	0.165
X	66765887	66765887	G	C	exonic	AR	1	.	.	nonsynonymous SNV	AR:NM_000044:exon1:c.G899C:p.G300A,AR:NM_001348061:exon1:c.G899C:p.G300A,AR:NM_001348063:exon1:c.G899C:p.G300A,AR:NM_001348064:exon1:c.G899C:p.G300A	Xq12	.	.	.	.	.	.	.	Uncertain significance	5.16	0	T	.	N	0.295	10.82	.	.	.	.	.	.	.	1	10.82	1.17	0	0.891	0.02	0.00717634	.	.	.	0.00517832	.	.	.	.
X	66942747	66942747	T	C	exonic	AR	1	.	.	nonsynonymous SNV	AR:NM_000044:exon7:c.T2528C:p.I843T,AR:NM_001011645:exon8:c.T932C:p.I311T	Xq12	.	.	.	.	.	criteria_provided,_single_submitter	Pathogenic	Uncertain significance	15.16	0	D	.	D	0.926	25.5	.	.	.	.	.	.	.	1	25.5	0.14	0	0.203	0.1	0.0288025	.	.	0.408999	0.19396	.	.	.	.
X	66931471	66931471	C	T	exonic	AR	1	.	.	nonsynonymous SNV	AR:NM_000044:exon4:c.C2113T:p.L705F,AR:NM_001011645:exon5:c.C517T:p.L173F	Xq12	.	.	.	.	.	.	.	Uncertain significance	15.16	0	D	.	D	0.83	27.2	.	.	.	.	.	.	.	1	27.2	0.61	0.069915	0.276	0.57	0.00579517	.	.	0.41408	-0.00968332	.	.	0.1181	0.536
X	66937416	66937416	A	G	exonic	AR	1	.	.	nonsynonymous SNV	AR:NM_000044:exon5:c.A2270G:p.N757S,AR:NM_001011645:exon6:c.A674G:p.N225S	Xq12	.	2.185e-05	0	.	.	.	.	Uncertain significance	12.16	0	D	.	D	0.76	25.2	0	0	0	0	.	.	.	1	25.2	1.71	0	0.019	0.55	0.0477133	.	.	0.392597	0.0237607	.	.	-0.0664	-0.334
X	66766163	66766163	C	G	exonic	AR	1	.	.	nonsynonymous SNV	AR:NM_000044:exon1:c.C1175G:p.P392R,AR:NM_001348061:exon1:c.C1175G:p.P392R,AR:NM_001348063:exon1:c.C1175G:p.P392R,AR:NM_001348064:exon1:c.C1175G:p.P392R	Xq12	0.000264901	1.401e-05	0	.	.	.	.	Uncertain significance	14.16	0	D	.	D	0.841	26	0	0	0	0	0	0	0	1	26	0.25	0	0.221	0.27	0.00819161	.	.	.	0.0152986	.	.	.	.
X	66942714	66942714	G	A	exonic	AR	2	.	.	nonsynonymous SNV	AR:NM_000044:exon7:c.G2495A:p.R832Q,AR:NM_001011645:exon8:c.G899A:p.R300Q	Xq12	.	.	.	.	.	criteria_provided,_single_submitter	Pathogenic	Uncertain significance	15.16	0	D	.	D	0.947	31	.	.	.	.	.	.	.	2	31	1.6	0	0.621	0.31	0.172225	.	.	.	-0.170122	.	.	.	.
X	66941709	66941709	T	G	exonic	AR	4	.	.	nonsynonymous SNV	AR:NM_000044:exon6:c.T2353G:p.C785G,AR:NM_001011645:exon7:c.T757G:p.C253G	Xq12	.	.	.	.	.	.	.	Uncertain significance	15.16	0	D	.	D	0.932	24.1	.	.	.	.	.	.	.	4	24.1	4.54	0	0.225	0.26	0.0495839	.	.	.	-0.122072	.	.	-3.6615	-2.287
X	66942701	66942701	T	C	exonic	AR	1	.	.	nonsynonymous SNV	AR:NM_000044:exon7:c.T2482C:p.F828L,AR:NM_001011645:exon8:c.T886C:p.F296L	Xq12	.	.	.	.	.	.	.	Uncertain significance	15.16	0	D	.	D	0.94	24.5	.	.	.	.	.	.	.	1	24.5	0	0	0.058	0.02	0.0413716	.	.	.	0.149358	.	.	.	.
X	66863187	66863187	G	A	exonic	AR	2	.	.	nonsynonymous SNV	AR:NM_000044:exon2:c.G1706A:p.G569E,AR:NM_001348061:exon2:c.G1706A:p.G569E,AR:NM_001348063:exon2:c.G1706A:p.G569E,AR:NM_001011645:exon3:c.G110A:p.G37E	Xq12	.	.	.	.	.	.	.	Uncertain significance	14.16	0	D	.	D	0.97	26.9	.	.	.	.	.	.	.	2	26.9	1.91	0	0.392	0.07	0.0988859	.	.	0.386998	0.0676435	.	.	0.5466	1.178
X	66943616	66943616	T	A	exonic	AR	1	.	.	nonsynonymous SNV	AR:NM_000044:exon8:c.T2696A:p.I899N,AR:NM_001011645:exon9:c.T1100A:p.I367N	Xq12	.	.	.	.	.	.	.	Uncertain significance	15.16	0	D	.	D	0.947	29.2	.	.	.	.	.	.	.	1	29.2	1.47	0	0.027	0.11	0.0243896	.	.	.	-0.00833951	.	.	.	.
X	66943565	66943565	T	C	exonic	AR	1	.	.	nonsynonymous SNV	AR:NM_000044:exon8:c.T2645C:p.L882P,AR:NM_001011645:exon9:c.T1049C:p.L350P	Xq12	.	.	.	.	.	.	.	Uncertain significance	15.16	0	D	.	D	0.929	28.6	.	.	.	.	.	.	.	1	28.6	0.62	0	0.265	0.29	0.0244041	.	.	.	0.0748647	.	.	.	.
X	66937375	66937375	G	A	exonic	AR	2	.	.	nonsynonymous SNV	AR:NM_000044:exon5:c.G2229A:p.M743I,AR:NM_001011645:exon6:c.G633A:p.M211I	Xq12	.	.	.	.	.	.	.	Uncertain significance	15.16	0	D	.	D	0.96	27.2	.	.	.	.	.	.	.	2	27.2	7.95	0	0.298	0.65	0.0216658	.	.	.	-0.136225	.	.	-0.0935	-0.429
X	66766289	66766289	C	T	exonic	AR	1	.	.	nonsynonymous SNV	AR:NM_000044:exon1:c.C1301T:p.S434F,AR:NM_001348061:exon1:c.C1301T:p.S434F,AR:NM_001348063:exon1:c.C1301T:p.S434F,AR:NM_001348064:exon1:c.C1301T:p.S434F	Xq12	.	5.33e-05	0	9.886e-05	0	.	.	Uncertain significance	10.16	0	D	.	N	0.832	26	0	0	0	0	0	0	0	1	26	0	0	0.259	0.02	0.00807027	.	.	.	-0.00860222	.	.	.	.
X	66766412	66766412	C	T	exonic	AR	5	.	.	nonsynonymous SNV	AR:NM_000044:exon1:c.C1424T:p.A475V,AR:NM_001348061:exon1:c.C1424T:p.A475V,AR:NM_001348063:exon1:c.C1424T:p.A475V,AR:NM_001348064:exon1:c.C1424T:p.A475V	Xq12	0.0010596	0.0015	0	0.001	0	criteria_provided,_single_submitter	Uncertain_significance	Uncertain significance	7.15	0	D	.	N	0.539	17.73	0	0	0	0	0	0	0	5	17.73	7.76	8.12887	0.423	0.9	0.0233048	.	.	.	-0.0112341	.	.	.	.
X	66766162	66766162	C	T	exonic	AR	1	.	.	nonsynonymous SNV	AR:NM_000044:exon1:c.C1174T:p.P392S,AR:NM_001348061:exon1:c.C1174T:p.P392S,AR:NM_001348063:exon1:c.C1174T:p.P392S,AR:NM_001348064:exon1:c.C1174T:p.P392S	Xq12	0.00741722	0.0045	8.702e-05	0.0015	0	criteria_provided,_conflicting_interpretations	Conflicting_interpretations_of_pathogenicity	Likely benign	9.15	0	D	.	D	0.766	20.4	4	0	0	0	0	0.00044484	0	1	20.4	1.14	0	0.054	0.2	0.00693143	.	.	.	0.00224348	.	.	.	.
X	66931492	66931492	C	G	exonic	AR	2	.	.	nonsynonymous SNV	AR:NM_000044:exon4:c.C2134G:p.Q712E,AR:NM_001011645:exon5:c.C538G:p.Q180E	Xq12	.	.	.	.	.	.	.	Uncertain significance	14.16	0	D	.	D	0.919	25.8	.	.	.	.	0	0	0	2	25.8	6.77	0	0.379	0.02	0.00570687	.	.	0.423013	-0.0749391	.	.	-0.0089	-0.03
X	66765076	66765076	G	A	exonic	AR	2	.	.	nonsynonymous SNV	AR:NM_000044:exon1:c.G88A:p.V30M,AR:NM_001348061:exon1:c.G88A:p.V30M,AR:NM_001348063:exon1:c.G88A:p.V30M,AR:NM_001348064:exon1:c.G88A:p.V30M	Xq12	.	.	.	.	.	.	.	Uncertain significance	13.17	0	D	.	N	0.712	27.2	.	.	.	.	.	.	.	2	27.2	8.18	0.493698	0.13	0.07	0.0125272	.	.	.	0.000565375	.	.	.	.
X	66937400	66937400	T	G	exonic	AR	1	.	.	nonsynonymous SNV	AR:NM_000044:exon5:c.T2254G:p.W752G,AR:NM_001011645:exon6:c.T658G:p.W220G	Xq12	.	.	.	.	.	.	.	Uncertain significance	14.16	0	D	.	D	0.964	29.8	.	.	.	.	.	.	.	1	29.8	0	0	0.108	0.02	0.059424	.	.	0.417606	-0.208564	.	.	-0.0247	-0.134
X	66931439	66931439	A	C	exonic	AR	4	.	.	nonsynonymous SNV	AR:NM_000044:exon4:c.A2081C:p.Q694P,AR:NM_001011645:exon5:c.A485C:p.Q162P	Xq12	.	.	.	.	.	.	.	Uncertain significance	14.16	0	D	.	D	0.782	25.3	.	.	.	.	.	.	.	4	25.3	2.37	0	0.636	0.79	0.00570471	.	.	.	-0.0503025	.	.	-0.1703	-0.626
X	66942741	66942741	G	A	exonic	AR	2	.	.	nonsynonymous SNV	AR:NM_000044:exon7:c.G2522A:p.R841H,AR:NM_001011645:exon8:c.G926A:p.R309H	Xq12	.	.	.	.	.	criteria_provided,_single_submitter	Pathogenic	Likely pathogenic	14.16	0	D	.	A	0.908	29.8	.	.	.	.	.	.	.	2	29.8	8.19	0	0.292	0.11	0.0402066	.	.	.	-0.0837277	.	.	.	.
X	66765614	66765614	G	A	exonic	AR	1	.	.	nonsynonymous SNV	AR:NM_000044:exon1:c.G626A:p.G209E,AR:NM_001348061:exon1:c.G626A:p.G209E,AR:NM_001348063:exon1:c.G626A:p.G209E,AR:NM_001348064:exon1:c.G626A:p.G209E	Xq12	.	.	.	.	.	.	.	Uncertain significance	7.16	0	D	.	N	0.513	19.84	.	.	.	.	.	.	.	1	19.84	0.09	0	0.106	0.02	0.00677954	.	.	.	0.00234237	.	.	.	.
X	66943529	66943529	T	C	exonic	AR	2	.	.	nonsynonymous SNV	AR:NM_000044:exon8:c.T2609C:p.I870T,AR:NM_001011645:exon9:c.T1013C:p.I338T	Xq12	.	.	.	.	.	.	.	Uncertain significance	11.16	0	T	.	D	0.727	24.1	.	.	.	.	.	.	.	2	24.1	1.12	0.725605	0.238	0.49	0.0265887	0.0676	0.29	0.6645	-0.350304	.	.	.	.
X	66937394	66937394	A	G	exonic	AR	3	.	.	nonsynonymous SNV	AR:NM_000044:exon5:c.A2248G:p.M750V,AR:NM_001011645:exon6:c.A652G:p.M218V	Xq12	.	.	.	.	.	criteria_provided,_single_submitter	Pathogenic	Likely pathogenic	13.16	0	D	.	D	0.823	24.2	.	.	.	.	.	.	.	3	24.2	8.19	0	0.385	0.61	0.00697561	.	.	0.368942	0.127344	.	.	0.0566	0.327
X	66941699	66941699	G	A	exonic	AR	5	.	.	nonsynonymous SNV	AR:NM_000044:exon6:c.G2343A:p.M781I,AR:NM_001011645:exon7:c.G747A:p.M249I	Xq12	.	5.458e-06	0	.	.	no_assertion_criteria_provided	Pathogenic	Likely pathogenic	12.16	0	T	.	D	0.942	24.5	0	0	0	0	.	.	.	5	24.5	8.18	0	0.573	0.2	0.188356	.	.	.	-0.0618072	.	.	1.8299	1.912
X	66905929	66905929	C	T	exonic	AR	3	.	.	nonsynonymous SNV	AR:NM_000044:exon3:c.C1846T:p.R616C,AR:NM_001348061:exon3:c.C1846T:p.R616C,AR:NM_001348063:exon3:c.C1846T:p.R616C,AR:NM_001011645:exon4:c.C250T:p.R84C	Xq12	.	.	.	.	.	criteria_provided,_multiple_submitters,_no_conflicts	Pathogenic	Uncertain significance	15.16	0	D	.	D	0.98	32	.	.	.	.	.	.	.	3	32	3.39	0	0.507	0	0.0227702	.	.	0.384639	-0.201888	.	.	-0.2144	-0.715
X	66941680	66941680	G	A	exonic	AR	4	.	.	nonsynonymous SNV	AR:NM_000044:exon6:c.G2324A:p.R775H,AR:NM_001011645:exon7:c.G728A:p.R243H	Xq12	.	.	.	.	.	criteria_provided,_single_submitter	Pathogenic	Likely pathogenic	15.16	0	D	.	A	0.951	31	.	.	.	.	.	.	.	4	31	2.17	0.604659	0.241	0.87	0.368507	.	.	.	-0.12764	.	.	-3.9316	-2.337
X	66937337	66937337	G	A	exonic	AR	2	.	.	nonsynonymous SNV	AR:NM_000044:exon5:c.G2191A:p.V731M,AR:NM_001011645:exon6:c.G595A:p.V199M	Xq12	0.000529801	7.658e-05	0.0007	.	.	no_assertion_criteria_provided	Pathogenic	Likely pathogenic	12.16	0	D	.	A	0.761	24.2	0	0	0	0	0	0.000444444	0	2	24.2	8.18	0	0.104	0.31	0.0105351	.	.	.	-0.102284	.	.	-0.1251	-0.52
X	66943598	66943598	C	T	exonic	AR	1	.	.	nonsynonymous SNV	AR:NM_000044:exon8:c.C2678T:p.P893L,AR:NM_001011645:exon9:c.C1082T:p.P361L	Xq12	.	.	.	.	.	criteria_provided,_single_submitter	Pathogenic	Uncertain significance	15.16	0	D	.	D	0.968	29.3	.	.	.	.	.	.	.	1	29.3	0.19	0	0.303	0.31	0.0217975	.	.	.	-0.0817946	.	.	.	.
X	66905872	66905872	G	A	exonic	AR	3	.	.	nonsynonymous SNV	AR:NM_001348064:exon2:c.G1706A:p.R569H,AR:NM_000044:exon3:c.G1789A:p.A597T,AR:NM_001348061:exon3:c.G1789A:p.A597T,AR:NM_001348063:exon3:c.G1789A:p.A597T,AR:NM_001011645:exon4:c.G193A:p.A65T	Xq12	.	.	.	.	.	criteria_provided,_single_submitter	Pathogenic	Likely pathogenic	13.16	0	D	.	A	0.802	23.2	.	.	.	.	0	0	0	3	23.2	10.88	0	0.434	0.37	0.0291386	.	.	.	-0.087806	.	.	-0.0847	-0.401
X	66943532	66943532	C	T	exonic	AR	3	.	.	nonsynonymous SNV	AR:NM_000044:exon8:c.C2612T:p.A871V,AR:NM_001011645:exon9:c.C1016T:p.A339V	Xq12	.	1.104e-05	0	.	.	criteria_provided,_single_submitter	Pathogenic	Uncertain significance	10.16	0	T	.	D	0.617	23	0	0	0	0	0	0	0	3	23	7.76	0.032463	0.157	0.83	0.0235449	.	.	.	-0.0738122	.	.	.	.
X	66942737	66942737	G	T	exonic	AR	2	.	.	nonsynonymous SNV	AR:NM_000044:exon7:c.G2518T:p.D840Y,AR:NM_001011645:exon8:c.G922T:p.D308Y	Xq12	.	.	.	.	.	.	.	Uncertain significance	14.16	0	D	.	D	0.821	27.1	.	.	.	.	.	.	.	2	27.1	0	0	0.582	0.02	0.0290461	.	.	.	-0.169858	.	.	.	.
X	66863233	66863233	C	A	exonic	AR	4	.	.	nonsynonymous SNV	AR:NM_000044:exon2:c.C1752A:p.F584L,AR:NM_001348061:exon2:c.C1752A:p.F584L,AR:NM_001348063:exon2:c.C1752A:p.F584L,AR:NM_001011645:exon3:c.C156A:p.F52L	Xq12	.	.	.	.	.	.	.	Uncertain significance	15.16	0	D	.	D	0.937	24.3	.	.	.	.	.	.	.	4	24.3	0.46	0	0.879	0.27	0.00631645	.	.	0.448017	-0.285244	.	0	-3.2982	-2.22
X	66766174	66766174	G	C	exonic	AR	3	.	.	nonsynonymous SNV	AR:NM_000044:exon1:c.G1186C:p.G396R,AR:NM_001348061:exon1:c.G1186C:p.G396R,AR:NM_001348063:exon1:c.G1186C:p.G396R,AR:NM_001348064:exon1:c.G1186C:p.G396R	Xq12	.	0.0001	0.0013	4.669e-05	0.001	.	.	Uncertain significance	10.16	0	D	.	N	0.696	21.9	0	0	0	0	0	0.00044603	0	3	21.9	2.78	0	0.402	0.55	0.00797785	.	.	.	-0.0077735	.	.	.	.
X	66765516	66765516	C	A	exonic	AR	1	.	.	nonsynonymous SNV	AR:NM_000044:exon1:c.C528A:p.S176R,AR:NM_001348061:exon1:c.C528A:p.S176R,AR:NM_001348063:exon1:c.C528A:p.S176R,AR:NM_001348064:exon1:c.C528A:p.S176R	Xq12	0.000529801	0.0007	0.0083	0.0006	0.0131	criteria_provided,_single_submitter	Benign	Uncertain significance	9.15	0	D	.	D	0.791	26.1	1	1	0	0	0	0.0111957	0	1	26.1	0.64	1.10906	0.295	0.57	0.0129478	.	.	.	-0.000372932	.	0	.	.
X	66765200	66765200	A	G	exonic	AR	2	.	.	nonsynonymous SNV	AR:NM_000044:exon1:c.A212G:p.Q71R,AR:NM_001348061:exon1:c.A212G:p.Q71R,AR:NM_001348063:exon1:c.A212G:p.Q71R,AR:NM_001348064:exon1:c.A212G:p.Q71R	Xq12	.	.	.	.	.	.	.	Uncertain significance	3.17	0	T	.	N	0.069	22.3	.	.	.	.	.	.	.	2	22.3	6.11	0	0.295	0.02	0.00694107	.	.	.	0.00477761	.	.	.	.
X	66931409	66931409	G	C	exonic	AR	2	.	.	nonsynonymous SNV	AR:NM_000044:exon4:c.G2051C:p.G684A,AR:NM_001011645:exon5:c.G455C:p.G152A	Xq12	.	.	.	.	.	.	.	Uncertain significance	9.16	0	T	.	D	0.438	23.2	.	.	.	.	.	.	.	2	23.2	8.27	0	0.052	0.09	0.00598226	.	.	.	0.0985445	.	.	0.2666	0.84
X	66905866	66905866	C	T	exonic	AR	1	.	.	nonsynonymous SNV	AR:NM_001348064:exon2:c.C1700T:p.P567L	Xq12	.	.	.	.	.	.	.	Uncertain significance	2.5	0	.	.	D	.	7.983	.	.	.	.	.	.	.	1	7.983	0.51	0	0.337	0.59	0.00685732	.	.	.	-0.184451	.	0.298246	-0.2061	-0.699
X	66931476	66931476	T	A	exonic	AR	3	.	.	nonsynonymous SNV	AR:NM_000044:exon4:c.T2118A:p.N706K,AR:NM_001011645:exon5:c.T522A:p.N174K	Xq12	.	.	.	.	.	.	.	Uncertain significance	15.16	0	D	.	D	0.806	24.2	.	.	.	.	.	.	.	3	24.2	8.36	0.194328	0.488	0.44	0.00555873	.	.	0.404764	-0.0134292	.	0	-0.1267	-0.524
X	66931415	66931415	T	C	exonic	AR	1	.	.	nonsynonymous SNV	AR:NM_000044:exon4:c.T2057C:p.V686A,AR:NM_001011645:exon5:c.T461C:p.V154A	Xq12	.	.	.	.	.	.	.	Uncertain significance	13.16	0	D	.	D	0.903	26.3	.	.	.	.	.	.	.	1	26.3	0.94	0	0.22	0.37	0.00613178	.	.	.	0.0679147	.	.	0.05	0.298
X	66765856	66765856	T	C	exonic	AR	2	.	.	nonsynonymous SNV	AR:NM_000044:exon1:c.T868C:p.C290R,AR:NM_001348061:exon1:c.T868C:p.C290R,AR:NM_001348063:exon1:c.T868C:p.C290R,AR:NM_001348064:exon1:c.T868C:p.C290R	Xq12	.	.	.	.	.	.	.	Uncertain significance	12.16	0	D	.	D	0.796	26.3	.	.	.	.	.	.	.	2	26.3	0.08	0	0.496	0.25	0.00695276	.	.	.	0.00369651	.	.	.	.
X	66931246	66931246	C	T	exonic	AR	2	.	.	nonsynonymous SNV	AR:NM_000044:exon4:c.C1888T:p.R630W,AR:NM_001011645:exon5:c.C292T:p.R98W	Xq12	.	.	.	.	.	criteria_provided,_single_submitter	Likely_pathogenic	Likely pathogenic	15.16	0	D	.	D	0.962	31	.	.	.	.	.	.	.	2	31	0.45	0.247448	0.333	0.36	0.0059662	.	.	0.549887	-0.281663	.	0	-0.0707	-0.351
X	66766472	66766472	G	A	exonic	AR	2	.	.	nonsynonymous SNV	AR:NM_000044:exon1:c.G1484A:p.S495N,AR:NM_001348061:exon1:c.G1484A:p.S495N,AR:NM_001348063:exon1:c.G1484A:p.S495N,AR:NM_001348064:exon1:c.G1484A:p.S495N	Xq12	.	9.049e-05	0.0011	0.0002	0.0043	.	.	Uncertain significance	3.16	0	T	.	N	0.084	15.61	0	0	0	0	0	0.00229148	0	2	15.61	8.76	0	0.034	0.02	0.00693731	.	.	.	0.00490454	.	.	.	.
X	66941751	66941751	C	G	exonic	AR	4	.	.	nonsynonymous SNV	AR:NM_000044:exon6:c.C2395G:p.Q799E,AR:NM_001011645:exon7:c.C799G:p.Q267E	Xq12	.	0.0014	0	0.0023	0	criteria_provided,_single_submitter	Likely_pathogenic	Likely pathogenic	13.16	0	D	.	A	0.917	24.7	0	0	0	0	0	0	0	4	24.7	1.17	0	0.435	0.51	0.039991	.	.	0.422829	0.0780903	.	.	3.6654	2.369
X	66766505	66766505	G	A	exonic	AR	2	.	.	nonsynonymous SNV	AR:NM_000044:exon1:c.G1517A:p.G506D,AR:NM_001348061:exon1:c.G1517A:p.G506D,AR:NM_001348063:exon1:c.G1517A:p.G506D,AR:NM_001348064:exon1:c.G1517A:p.G506D	Xq12	.	5.865e-06	0	.	.	.	.	Uncertain significance	11.16	0	D	.	N	0.55	23.3	0	0	0	0	.	.	.	2	23.3	0.56	0.277178	0.407	0.2	0.00711867	.	.	.	0.00445956	.	.	.	.
X	66765459	66765459	C	G	exonic	AR	3	.	.	nonsynonymous SNV	AR:NM_000044:exon1:c.C471G:p.D157E,AR:NM_001348061:exon1:c.C471G:p.D157E,AR:NM_001348063:exon1:c.C471G:p.D157E,AR:NM_001348064:exon1:c.C471G:p.D157E	Xq12	.	.	.	.	.	.	.	Uncertain significance	10.16	0	D	.	N	0.656	25.9	.	.	.	.	.	.	.	3	25.9	8.28	0	0.684	0.39	0.0123603	.	.	.	-0.00290965	.	0	.	.
X	66941758	66941758	C	T	exonic	AR	1	.	.	nonsynonymous SNV	AR:NM_000044:exon6:c.C2402T:p.T801I,AR:NM_001011645:exon7:c.C806T:p.T269I	Xq12	.	.	.	.	.	.	.	Uncertain significance	14.16	0	D	.	D	0.965	25.7	.	.	.	.	.	.	.	1	25.7	0.73	0.115297	0.274	0.69	0.029864	.	.	0.412747	0.09601	.	.	-0.0785	-0.38
X	66941740	66941740	T	A	exonic	AR	5	.	.	nonsynonymous SNV	AR:NM_000044:exon6:c.T2384A:p.F795Y,AR:NM_001011645:exon7:c.T788A:p.F263Y	Xq12	.	.	.	.	.	.	.	Uncertain significance	15.16	0	D	.	D	0.902	26.5	.	.	.	.	.	.	.	5	26.5	9.98	0	0.051	0.86	0.0940773	.	.	0.43928	0.0599027	.	.	2.3714	2.08
X	66931444	66931444	G	A	exonic	AR	1	.	.	nonsynonymous SNV	AR:NM_000044:exon4:c.G2086A:p.D696N,AR:NM_001011645:exon5:c.G490A:p.D164N	Xq12	.	.	.	.	.	no_assertion_criteria_provided	Pathogenic	Uncertain significance	13.16	0	D	.	D	0.726	26.4	.	.	.	.	.	.	.	1	26.4	0.24	0	0.363	0.62	0.0057834	.	.	.	-0.0571086	.	.	-0.2062	-0.699
X	66942680	66942680	G	T	exonic	AR	1	.	.	nonsynonymous SNV	AR:NM_000044:exon7:c.G2461T:p.G821W,AR:NM_001011645:exon8:c.G865T:p.G289W	Xq12	.	.	.	.	.	.	.	Uncertain significance	15.16	0	D	.	D	0.957	32	.	.	.	.	.	.	.	1	32	0	0	0.259	0.02	0.188349	.	.	.	0.19359	.	.	.	.
X	66942818	66942818	G	A	exonic	AR	3	.	.	nonsynonymous SNV	AR:NM_000044:exon7:c.G2599A:p.V867M,AR:NM_001011645:exon8:c.G1003A:p.V335M	Xq12	.	.	.	.	.	criteria_provided,_multiple_submitters,_no_conflicts	Pathogenic	Likely pathogenic	11.16	0	T	.	D	0.644	23.4	.	.	.	.	.	.	.	3	23.4	8.18	0	0.602	0.51	0.0150453	.	.	0.416976	0.00907324	.	.	.	.
X	66937377	66937377	G	A	exonic	AR	3	.	.	nonsynonymous SNV	AR:NM_000044:exon5:c.G2231A:p.G744E,AR:NM_001011645:exon6:c.G635A:p.G212E	Xq12	.	.	.	.	.	no_assertion_criteria_provided	Pathogenic	Likely pathogenic	15.16	0	D	.	D	0.935	26.3	.	.	.	.	.	.	.	3	26.3	7.95	0	0.533	0.02	0.0109959	.	.	.	0.491882	.	.	0.1718	0.665
X	66905870	66905870	G	A	exonic	AR	1	.	.	nonsynonymous SNV	AR:NM_000044:exon3:c.G1787A:p.C596Y,AR:NM_001348061:exon3:c.G1787A:p.C596Y,AR:NM_001348063:exon3:c.G1787A:p.C596Y,AR:NM_001011645:exon4:c.G191A:p.C64Y	Xq12	.	.	.	.	.	.	.	Uncertain significance	15.16	0	D	.	D	0.927	23.4	.	.	.	.	.	.	.	1	23.4	1.82	0	0.062	0.68	0.0308448	.	.	.	-0.0324735	.	.	-0.2205	-0.726
X	66766183	66766183	T	C	exonic	AR	1	.	.	nonsynonymous SNV	AR:NM_000044:exon1:c.T1195C:p.W399R,AR:NM_001348061:exon1:c.T1195C:p.W399R,AR:NM_001348063:exon1:c.T1195C:p.W399R,AR:NM_001348064:exon1:c.T1195C:p.W399R	Xq12	.	0.0003	0	0	0	.	.	Uncertain significance	12.16	0	D	.	D	0.765	26.5	0	0	0	0	0	0	0	1	26.5	0	0	0.191	0.02	0.007078	.	.	.	-0.0013319	.	.	.	.
X	66931462	66931462	C	T	exonic	AR	2	.	.	nonsynonymous SNV	AR:NM_000044:exon4:c.C2104T:p.L702F,AR:NM_001011645:exon5:c.C508T:p.L170F	Xq12	.	.	.	.	.	no_assertion_criteria_provided	Pathogenic	Uncertain significance	14.16	0	D	.	D	0.884	25	.	.	.	.	.	.	.	2	25	7.75	0.612057	0.246	0.51	0.00570308	.	.	0.417885	-0.0035192	.	.	0.069	0.377
X	66863223	66863223	A	C	exonic	AR	5	.	.	nonsynonymous SNV	AR:NM_000044:exon2:c.A1742C:p.K581T,AR:NM_001348061:exon2:c.A1742C:p.K581T,AR:NM_001348063:exon2:c.A1742C:p.K581T,AR:NM_001011645:exon3:c.A146C:p.K49T	Xq12	.	.	.	.	.	.	.	Uncertain significance	15.16	0	D	.	D	0.962	26.5	.	.	.	.	.	.	.	5	26.5	4.78	0	0.541	0.6	0.0443155	.	.	0.400983	-0.0693904	.	.	3.5666	2.35
X	66863243	66863243	G	C	exonic	AR	4	.	.	nonsynonymous SNV	AR:NM_000044:exon2:c.G1762C:p.A588P,AR:NM_001348061:exon2:c.G1762C:p.A588P,AR:NM_001348063:exon2:c.G1762C:p.A588P,AR:NM_001011645:exon3:c.G166C:p.A56P	Xq12	.	.	.	.	.	.	.	Uncertain significance	15.16	0	D	.	D	0.941	28.3	.	.	.	.	.	.	.	4	28.3	1.9	0.472702	0.431	0.04	0.0979221	.	.	0.40905	-0.248089	.	.	-2.691	-2.086
X	66941679	66941679	C	T	exonic	AR	4	.	.	nonsynonymous SNV	AR:NM_000044:exon6:c.C2323T:p.R775C,AR:NM_001011645:exon7:c.C727T:p.R243C	Xq12	.	.	.	.	.	no_assertion_criteria_provided	Pathogenic	Likely pathogenic	15.16	0	D	.	A	0.955	31	.	.	.	.	.	.	.	4	31	1.01	0.604659	0.215	0.91	0.0336096	.	.	.	-0.03185	.	.	-2.6014	-2.066
X	66942705	66942705	A	T	exonic	AR	2	.	.	nonsynonymous SNV	AR:NM_000044:exon7:c.A2486T:p.D829V,AR:NM_001011645:exon8:c.A890T:p.D297V	Xq12	.	.	.	.	.	.	.	Uncertain significance	15.16	0	D	.	D	0.947	28.4	.	.	.	.	.	.	.	2	28.4	8.18	0	0.303	0	0.0552651	.	.	.	-0.225967	.	.	.	.
X	66905875	66905875	A	G	exonic	AR	2	.	.	nonsynonymous SNV	AR:NM_001348064:exon2:c.A1709G:p.Q570R,AR:NM_000044:exon3:c.A1792G:p.S598G,AR:NM_001348061:exon3:c.A1792G:p.S598G,AR:NM_001348063:exon3:c.A1792G:p.S598G,AR:NM_001011645:exon4:c.A196G:p.S66G	Xq12	.	0.0003	0	0.0002	0	.	.	Uncertain significance	8.16	0	T	.	D	0.751	22.1	0	0	0	0	0	0	0	2	22.1	1.76	0	0.618	0.55	0.00681241	.	.	.	0.0757163	.	.	0.2489	0.811
X	66931430	66931430	A	G	exonic	AR	1	.	.	nonsynonymous SNV	AR:NM_000044:exon4:c.A2072G:p.D691G,AR:NM_001011645:exon5:c.A476G:p.D159G	Xq12	.	.	.	.	.	.	.	Uncertain significance	14.16	0	D	.	D	0.928	27.4	.	.	.	.	.	.	.	1	27.4	0.16	0	0.163	0.08	0.00840755	.	.	.	0.0163642	.	.	-0.1535	-0.589
X	66943576	66943576	C	T	exonic	AR	1	.	.	nonsynonymous SNV	AR:NM_000044:exon8:c.C2656T:p.H886Y,AR:NM_001011645:exon9:c.C1060T:p.H354Y	Xq12	.	.	.	.	.	.	.	Uncertain significance	13.16	0	D	.	D	0.592	24.6	.	.	.	.	.	.	.	1	24.6	0.55	0.45438	0.19	0.08	0.025495	.	.	.	-0.0329148	.	.	.	.
X	66937404	66937404	G	A	exonic	AR	1	.	.	nonsynonymous SNV	AR:NM_000044:exon5:c.G2258A:p.R753Q,AR:NM_001011645:exon6:c.G662A:p.R221Q	Xq12	.	.	.	.	.	no_assertion_criteria_provided	Pathogenic	Likely pathogenic	14.16	0	D	.	D	0.958	31	.	.	.	.	.	.	.	1	31	0	0	0.057	0.02	0.205759	.	.	0.39803	-0.1282	.	.	-0.1352	-0.546
X	66765872	66765872	T	C	exonic	AR	2	.	.	nonsynonymous SNV	AR:NM_000044:exon1:c.T884C:p.L295P,AR:NM_001348061:exon1:c.T884C:p.L295P,AR:NM_001348063:exon1:c.T884C:p.L295P,AR:NM_001348064:exon1:c.T884C:p.L295P	Xq12	.	1.636e-05	0.0001	.	.	.	.	Uncertain significance	11.16	0	D	.	D	0.68	23	0	0	0	0	.	.	.	2	23	0.73	0	0.387	0.31	0.00722288	.	.	.	0.0182021	.	.	.	.
X	66765130	66765130	G	T	exonic	AR	1	.	.	nonsynonymous SNV	AR:NM_000044:exon1:c.G142T:p.A48S,AR:NM_001348061:exon1:c.G142T:p.A48S,AR:NM_001348063:exon1:c.G142T:p.A48S,AR:NM_001348064:exon1:c.G142T:p.A48S	Xq12	.	.	.	0	0	.	.	Uncertain significance	9.17	0	D	.	N	0.44	22.6	.	.	.	.	0	0.000479386	0	1	22.6	1.96	0	0.29	0.47	0.0087868	.	.	.	-0.00352805	.	.	.	.
X	66766147	66766147	A	T	exonic	AR	2	.	.	nonsynonymous SNV	AR:NM_000044:exon1:c.A1159T:p.I387F,AR:NM_001348061:exon1:c.A1159T:p.I387F,AR:NM_001348063:exon1:c.A1159T:p.I387F,AR:NM_001348064:exon1:c.A1159T:p.I387F	Xq12	.	.	.	.	.	.	.	Uncertain significance	13.16	0	D	.	D	0.786	25.7	.	.	.	.	.	.	.	2	25.7	2.69	0	0.013	0.54	0.00692979	.	.	.	0.00210401	.	.	.	.
X	66941683	66941683	T	A	exonic	AR	1	.	.	nonsynonymous SNV	AR:NM_000044:exon6:c.T2327A:p.M776K,AR:NM_001011645:exon7:c.T731A:p.M244K	Xq12	.	.	.	.	.	.	.	Uncertain significance	15.16	0	D	.	D	0.956	27.1	.	.	.	.	.	.	.	1	27.1	0.85	0.604659	0.335	0.07	0.0396308	.	.	.	0.0772646	.	.	0.5391	1.171
X	66765161	66765161	A	T	exonic	AR	1	.	.	nonsynonymous SNV	AR:NM_000044:exon1:c.A173T:p.Q58L,AR:NM_001348061:exon1:c.A173T:p.Q58L,AR:NM_001348063:exon1:c.A173T:p.Q58L,AR:NM_001348064:exon1:c.A173T:p.Q58L	Xq12	.	0.0001	0.0005	0.0003	0	criteria_provided,_multiple_submitters,_no_conflicts	Uncertain_significance	Uncertain significance	4.17	0	D	.	N	0.362	18.97	0	0	0	0	0	0	0	1	18.97	1.62	0	0.217	0.6	0.00694147	.	.	.	0.0016022	.	.	.	.
15	56739041	56739041	T	C	exonic	MNS1	5	0.2397	.	nonsynonymous SNV	MNS1:NM_018365:exon4:c.A454G:p.M152V	15q21.3	0.00119808	0.0002	0.0027	6.373e-05	0.0013	.	.	Uncertain significance	5.2	0	T	B	D	0.142	22.4	0	0	0	0	0	0.00191693	0	5	22.4	8.75	0	0.261	0.53	0.00767338	0.1806	0.224	0.751211	-0.461498	.	.	-0.5976	-1.184
X	66764995	66764995	G	A	exonic	AR	2	.	.	nonsynonymous SNV	AR:NM_000044:exon1:c.G7A:p.V3M,AR:NM_001348061:exon1:c.G7A:p.V3M,AR:NM_001348063:exon1:c.G7A:p.V3M,AR:NM_001348064:exon1:c.G7A:p.V3M	Xq12	.	2.988e-05	0.0003	4.631e-05	0.001	.	.	Uncertain significance	11.17	0	D	.	N	0.58	27	0	0	0	0	0	0.000898069	0	2	27	8.18	0	0.153	0.09	0.012599	.	.	.	-0.000698739	.	.	.	.
X	66766063	66766063	T	G	exonic	AR	3	.	.	nonsynonymous SNV	AR:NM_000044:exon1:c.T1075G:p.Y359D,AR:NM_001348061:exon1:c.T1075G:p.Y359D,AR:NM_001348063:exon1:c.T1075G:p.Y359D,AR:NM_001348064:exon1:c.T1075G:p.Y359D	Xq12	.	.	.	.	.	.	.	Uncertain significance	12.16	0	D	.	D	0.768	25.1	.	.	.	.	.	.	.	3	25.1	7.65	0	0.382	0.03	0.00795104	.	.	.	0.016027	.	.	.	.
18	6729914	6729914	C	G	exonic	ARHGAP28	1	.	.	nonsynonymous SNV	ARHGAP28:NM_001366230:exon1:c.C94G:p.R32G,ARHGAP28:NM_001366231:exon1:c.C94G:p.R32G	18p11.31	0.000599042	0.0013	0	0.0007	0	.	.	.	0.13	0	.	.	N	0.022	22.2	0	0	0	0	1	0	0	1	22.2	1.45	0	0.014	0.46	0.00758686	.	.	0.0450819	0.1971	.	.	.	.
18	6894888	6894888	A	T	exonic	ARHGAP28	5	.	.	nonsynonymous SNV	ARHGAP28:NM_001010000:exon14:c.A1426T:p.M476L,ARHGAP28:NM_001366230:exon15:c.A1903T:p.M635L,ARHGAP28:NM_001366231:exon15:c.A1903T:p.M635L	18p11.31	0.000399361	0.0007	0	0.0003	0	.	.	Uncertain significance	0.2	0	T	B	N	0.05	16.67	0	0	0	0	0	0	0	5	16.67	1.43	0.105927	0.115	0.43	0.0270049	0.0002	0.14	0.553649	-0.36743	.	.	-1.6344	-1.771
11	64786152	64786152	C	T	exonic	ARL2	3	.	.	nonsynonymous SNV	ARL2:NM_001199745:exon3:c.C286T:p.R96C,ARL2:NM_001667:exon3:c.C286T:p.R96C	11q13.1	0.000199681	0.0001	0.0001	0.0001	0	.	.	Uncertain significance	14.2	0	D	P	D	0.602	24.1	0	0	0	0	0	0.000319081	0	3	24.1	0.92	0	0.119	0.19	0.0109063	.	.	0.457152	0.0239423	.	.	-2.4497	-2.029
6	35715420	35715420	G	A	exonic	ARMC12	1	.	.	nonsynonymous SNV	ARMC12:NM_001286574:exon5:c.G686A:p.C229Y,ARMC12:NM_001286576:exon5:c.G686A:p.C229Y,ARMC12:NM_145028:exon5:c.G767A:p.C256Y	6p21.31	0.000599042	0.0001	0.0014	6.368e-05	0.0013	.	.	Uncertain significance	8.2	0	D	B	D	0.202	24.3	0	0	0	0	0	0.000638162	0	1	24.3	0.06	0.995422	0.111	0.77	0.00840305	.	.	0.373773	0.238848	.	.	0.1775	0.677
6	35715369	35715369	T	C	exonic	ARMC12	1	.	.	nonsynonymous SNV	ARMC12:NM_001286574:exon5:c.T635C:p.L212P,ARMC12:NM_001286576:exon5:c.T635C:p.L212P,ARMC12:NM_145028:exon5:c.T716C:p.L239P	6p21.31	.	1.591e-05	0.0002	.	.	.	.	Uncertain significance	12.2	0	D	D	D	0.38	24.6	0	0	0	0	0	0	0	1	24.6	0.06	0	0.063	0.24	0.00564571	.	.	0.374248	-0.133326	.	.	-0.0581	-0.3
6	35715366	35715366	G	A	exonic	ARMC12	2	.	.	nonsynonymous SNV	ARMC12:NM_001286574:exon5:c.G632A:p.R211Q,ARMC12:NM_001286576:exon5:c.G632A:p.R211Q,ARMC12:NM_145028:exon5:c.G713A:p.R238Q	6p21.31	.	0	0	.	.	.	.	Uncertain significance	4.2	0	D	P	N	0.203	22.4	.	.	.	.	.	.	.	2	22.4	13.63	0	0.338	0.01	0.00567336	.	.	0.382825	-0.234831	.	.	-0.6423	-1.222
6	109285509	109285509	T	A	exonic	ARMC2	1	.	.	nonsynonymous SNV	ARMC2:NM_001286609:exon15:c.T1784A:p.I595N,ARMC2:NM_032131:exon16:c.T2279A:p.I760N	6q21	.	.	.	.	.	no_assertion_criteria_provided	Pathogenic	Uncertain significance	14.2	0	D	D	D	0.483	28.8	.	.	.	.	.	.	.	1	28.8	1.02	0.157204	0.259	0.04	0.0057592	.	.	0.410241	0.0862543	.	.	0.1054	0.5
19	10659628	10659628	C	A	exonic	ATG4D	2	.	.	nonsynonymous SNV	ATG4D:NM_001281504:exon6:c.C695A:p.A232D,ATG4D:NM_032885:exon6:c.C884A:p.A295D	19p13.2	.	3.978e-06	5.437e-05	.	.	.	.	Uncertain significance	3.2	0	T	B	D	0.068	21.5	0	0	0	0	.	.	.	2	21.5	0.79	0	0.39	0.1	0.00937558	.	.	.	-0.00426748	.	.	0.1182	0.537
19	10655687	10655687	G	T	exonic	ATG4D	2	.	.	nonsynonymous SNV	ATG4D:NM_001281504:exon3:c.G185T:p.R62L,ATG4D:NM_032885:exon3:c.G374T:p.R125L	19p13.2	.	.	.	.	.	.	.	Uncertain significance	18.2	0	D	D	D	0.699	27.3	.	.	.	.	.	.	.	2	27.3	0	0	0.214	0.02	0.0414477	.	.	0.61268	-0.544605	.	.	-0.0464	-0.248
19	10657911	10657911	G	A	exonic	ATG4D	2	.	.	nonsynonymous SNV	ATG4D:NM_001281504:exon5:c.G628A:p.V210I,ATG4D:NM_032885:exon5:c.G817A:p.V273I	19p13.2	0.000199681	0.0001	0.0013	3.187e-05	0.0006	.	.	Uncertain significance	9.2	0	D	D	D	0.23	26.9	0	0	0	0	0	0.000958467	0	2	26.9	10.1	1.13386	0.302	0.6	0.101099	.	.	0.389901	-0.300105	.	.	-0.832	-1.366
19	10662941	10662941	G	A	exonic	ATG4D	2	.	.	nonsynonymous SNV	ATG4D:NM_001281504:exon9:c.G994A:p.V332M,ATG4D:NM_032885:exon9:c.G1183A:p.V395M	19p13.2	0.000399361	0.0004	0.001	0.0001	0	.	.	Uncertain significance	8.2	0	D	P	N	0.186	23.7	0	0	0	0	0	0.000319285	0	2	23.7	3.9	0	0.264	0.17	0.00732347	.	.	0.400345	-0.0559541	.	.	0.0811	0.422
11	108143456	108143456	C	G	exonic	ATM	2	.	.	nonsynonymous SNV	ATM:NM_000051:exon22:c.C3161G:p.P1054R,ATM:NM_001351834:exon23:c.C3161G:p.P1054R	11q22.3	0.0091853	0.0166	0	0.0145	0	criteria_provided,_multiple_submitters,_no_conflicts	Benign	Likely benign	12.19	0	D	D	D	0.391	23.7	61	0	25	0	27	0	0	2	23.7	8.28	0.149608	0.283	0.16	0.00892066	.	.	.	0.121891	.	.	0.2764	0.856
9	99013756	99013756	C	T	exonic	HSD17B3	5	0.2433	.	nonsynonymous SNV	HSD17B3:NM_000197:exon5:c.G397A:p.G133R	9q22.32	.	1.989e-05	0	.	.	no_assertion_criteria_provided	Pathogenic	Likely pathogenic	17.2	0	D	D	D	0.896	29.4	0	0	0	0	.	.	.	5	29.4	7.96	0	0.433	0.5	0.00764867	.	.	0.396601	-0.468259	.	.	-2.1587	-1.949
1	203667467	203667467	G	C	exonic	ATP2B4	2	.	.	nonsynonymous SNV	ATP2B4:NM_001001396:exon3:c.G376C:p.G126R,ATP2B4:NM_001365783:exon3:c.G376C:p.G126R,ATP2B4:NM_001365784:exon3:c.G376C:p.G126R,ATP2B4:NM_001684:exon3:c.G376C:p.G126R	1q32.1	.	0.0001	0	3.185e-05	0	.	.	Uncertain significance	13.19	0	D	P	D	0.547	22.3	0	0	0	0	0	0	0	2	22.3	12.78	0	0.21	0.46	0.00567018	.	.	0.399389	-0.0638107	.	.	0.0396	0.248
7	21908571	21908571	G	T	exonic	DNAH11	5	0.2635	.	stopgain	DNAH11:NM_001277115:exon73:c.G11929T:p.E3977X	7p15.3	.	8.03e-06	0	.	.	.	.	Pathogenic	4.6	0	.	.	A	.	56	0	0	0	0	0	0	0	5	56	7.65	0	0.556	0.26	0.00597251	.	.	0.432271	-0.531544	.	.	-26.1841	-3.3
19	1785271	1785271	G	A	exonic	ATP8B3	1	.	.	nonsynonymous SNV	ATP8B3:NM_001178002:exon27:c.C3308T:p.T1103I,ATP8B3:NM_138813:exon27:c.C3419T:p.T1140I	19p13.3	.	1.259e-05	0	.	.	.	.	Uncertain significance	14.2	0	D	D	D	0.346	22.5	.	.	.	.	.	.	.	1	22.5	0	0	0.202	0.02	0.00566675	.	.	.	0.0417373	.	.	-0.1146	-0.492
19	1788909	1788909	C	T	exonic	ATP8B3	3	.	.	nonsynonymous SNV	ATP8B3:NM_001178002:exon24:c.G2945A:p.G982D,ATP8B3:NM_138813:exon24:c.G3056A:p.G1019D	19p13.3	0.00119808	0.003	0	0.0035	0	.	.	Likely benign	9.2	0	D	P	D	0.534	24.8	2	0	1	0	3	0	0	3	24.8	4.91	0	0.027	0.93	0.00575788	.	.	0.359113	-0.00481504	.	.	0.4451	1.074
20	34205115	34205115	A	G	exonic	SPAG4	5	0.2639	.	nonsynonymous SNV	SPAG4:NM_001317931:exon2:c.A131G:p.D44G,SPAG4:NM_003116:exon2:c.A362G:p.D121G	20q11.22	.	4.324e-06	5.782e-05	.	.	.	.	Uncertain significance	2.2	0	D	B	D	0.03	23.3	0	0	0	0	.	.	.	5	23.3	8.19	0	0.347	0.63	0.00866735	.	.	0.563763	-0.456835	.	.	-8.6112	-2.831
19	57743565	57743565	G	A	exonic	AURKC	1	.	.	nonsynonymous SNV	AURKC:NM_001015878:exon3:c.G269A:p.R90Q,AURKC:NM_001015879:exon3:c.G212A:p.R71Q,AURKC:NM_003160:exon3:c.G167A:p.R56Q	19q13.43	.	3.986e-06	0	.	.	.	.	Uncertain significance	12.2	0	D	D	D	0.318	26.1	0	0	0	0	.	.	.	1	26.1	1.27	0	0.312	0.04	0.00581969	.	.	0.418804	0.0406835	.	.	-0.1164	-0.497
19	57744964	57744964	C	T	exonic	AURKC	1	.	.	nonsynonymous SNV	AURKC:NM_001015878:exon5:c.C572T:p.T191I,AURKC:NM_001015879:exon5:c.C515T:p.T172I,AURKC:NM_003160:exon5:c.C470T:p.T157I	19q13.43	.	3.977e-06	0	.	.	.	.	Uncertain significance	6.2	0	D	B	D	0.16	22.2	0	0	0	0	.	.	.	1	22.2	0.29	0	0.231	0.41	0.0291016	.	.	0.394814	0.116055	.	.	0.1042	0.496
19	49458967	49458967	G	A	exonic	BAX	1	.	.	nonsynonymous SNV	BAX:NM_001291428:exon3:c.G110A:p.R37Q,BAX:NM_004324:exon3:c.G110A:p.R37Q,BAX:NM_138761:exon3:c.G110A:p.R37Q,BAX:NM_138764:exon3:c.G110A:p.R37Q	19q13.33	.	0.0001	0	3.189e-05	0	.	.	Uncertain significance	0.2	0	T	B	N	0.074	15.27	1	0	0	0	0	0	0	1	15.27	0.26	0	0.277	0.02	0.00868943	.	.	.	-0.0965412	.	.	-1.1886	-1.574
14	35231133	35231133	C	A	exonic	BAZ1A	2	.	.	nonsynonymous SNV	BAZ1A:NM_182648:exon23:c.G3977T:p.R1326L,BAZ1A:NM_013448:exon24:c.G4073T:p.R1358L	14q13.1	.	3.978e-05	0	3.184e-05	0	.	.	Uncertain significance	5.2	0	D	B	D	0.148	23.7	0	0	0	0	0	0	0	2	23.7	1.05	0	0.399	0.03	0.0116433	.	.	.	-0.0854704	.	.	-0.0777	-0.377
14	35252406	35252406	T	A	exonic	BAZ1A	5	.	.	nonsynonymous SNV	BAZ1A:NM_182648:exon15:c.A1934T:p.E645V,BAZ1A:NM_013448:exon16:c.A2030T:p.E677V	14q13.1	.	0.0003	0	6.374e-05	0	.	.	Uncertain significance	9.2	0	D	P	D	0.379	27.6	0	0	0	0	0	0	0	5	27.6	8.18	2.14163	0.468	0.85	0.00872687	.	.	.	-0.322589	.	.	-0.2496	-0.775
11	66282057	66282057	G	A	exonic	BBS1	1	.	.	nonsynonymous SNV	BBS1:NM_024649:exon4:c.G340A:p.V114M	11q13.2	.	.	.	.	.	.	.	Uncertain significance	13.19	0	D	P	D	0.587	23.8	.	.	.	.	.	.	.	1	23.8	2.26	0	0.316	0.35	0.00687607	.	.	.	-0.0769979	.	.	0.1492	0.614
X	129149363	129149363	T	G	exonic	BCORL1	3	.	.	nonsynonymous SNV	BCORL1:NM_001379450:exon4:c.T2615G:p.V872G,BCORL1:NM_001379451:exon4:c.T2615G:p.V872G,BCORL1:NM_021946:exon4:c.T2615G:p.V872G,BCORL1:NM_001184772:exon5:c.T2615G:p.V872G	Xq26.1	.	0.0002	0.0026	0.0003	0.007	.	.	Uncertain significance	5.16	0	D	.	D	0.193	23.4	0	0	0	0	0	0.00355082	0	3	23.4	3.21	0	0.072	0.82	0.0116956	.	.	.	-0.00221007	.	.	0.0204	0.138
4	96051067	96051067	C	T	exonic	BMPR1B	2	.	.	nonsynonymous SNV	BMPR1B:NM_001256792:exon7:c.C640T:p.R214C,BMPR1B:NM_001256793:exon7:c.C730T:p.R244C,BMPR1B:NM_001256794:exon7:c.C640T:p.R214C,BMPR1B:NM_001203:exon9:c.C640T:p.R214C	4q22.3	.	.	.	.	.	.	.	Uncertain significance	19.2	0	D	P	D	0.861	32	.	.	.	.	.	.	.	2	32	0.67	0	0.476	0.48	0.00596885	.	.	.	-0.135365	.	.	-0.0233	-0.125
9	16435821	16435821	A	G	exonic	BNC2	3	.	.	nonsynonymous SNV	BNC2:NM_001317939:exon5:c.T2245C:p.Y749H,BNC2:NM_001317940:exon5:c.T2086C:p.Y696H,BNC2:NM_017637:exon6:c.T2371C:p.Y791H	9p22.3	0.000399361	0.0002	0.0031	0.0001	0.0026	.	.	Uncertain significance	7.2	0	T	D	D	0.261	24.2	0	0	0	0	0	0.00255428	0	3	24.2	7.76	0	0.524	0.09	0.0219306	.	.	.	0.0318221	.	.	.	.
1	92479770	92479770	G	A	exonic	BRDT	3	.	.	nonsynonymous SNV	BRDT:NM_001242807:exon18:c.G2645A:p.G882D,BRDT:NM_001242808:exon18:c.G2645A:p.G882D,BRDT:NM_001242806:exon19:c.G2795A:p.G932D,BRDT:NM_001242810:exon19:c.G2564A:p.G855D,BRDT:NM_001726:exon19:c.G2783A:p.G928D,BRDT:NM_207189:exon19:c.G2783A:p.G928D,BRDT:NM_001242805:exon20:c.G2783A:p.G928D	1p22.1	.	4.371e-06	5.996e-05	3.188e-05	0.0006	no_assertion_criteria_provided	Pathogenic	Uncertain significance	7.2	0	D	P	D	0.19	23.8	.	.	.	.	0	0.000638978	0	3	23.8	7.52	0.631566	0.617	0.23	0.0119658	.	.	.	0.355419	.	.	.	.
1	92470052	92470052	G	A	exonic	BRDT	1	.	.	nonsynonymous SNV	BRDT:NM_001242807:exon16:c.G2332A:p.E778K,BRDT:NM_001242808:exon16:c.G2332A:p.E778K,BRDT:NM_001242806:exon17:c.G2482A:p.E828K,BRDT:NM_001242810:exon17:c.G2251A:p.E751K,BRDT:NM_001726:exon17:c.G2470A:p.E824K,BRDT:NM_207189:exon17:c.G2470A:p.E824K,BRDT:NM_001242805:exon18:c.G2470A:p.E824K	1p22.1	.	.	.	.	.	.	.	Uncertain significance	5.2	0	T	B	D	0.043	24.1	.	.	.	.	.	.	.	1	24.1	0.7	0	0.368	0.46	0.00593551	.	.	.	-0.158133	.	.	-0.0372	-0.204
21	40667755	40667755	G	A	exonic	BRWD1	2	.	.	nonsynonymous SNV	BRWD1:NM_018963:exon7:c.C523T:p.H175Y,BRWD1:NM_033656:exon7:c.C523T:p.H175Y	21q22.2	.	1.995e-05	0.0003	.	.	.	.	Uncertain significance	14.2	0	D	D	D	0.337	28.5	0	0	0	0	.	.	.	2	28.5	7.76	0	0.172	0.55	0.00727471	.	.	.	-0.30796	.	.	-0.0276	-0.151
21	40570769	40570769	T	A	exonic	BRWD1	2	.	.	nonsynonymous SNV	BRWD1:NM_018963:exon40:c.A5573T:p.Q1858L,BRWD1:NM_033656:exon40:c.A5573T:p.Q1858L	21q22.2	0.00219649	0.0011	0.0141	0.0007	0.0147	.	.	Likely benign	3.19	0	D	B	N	0.022	13.52	1	1	0	0	0	0.0127632	0	2	13.52	4.6	0	0.247	0.92	0.00565414	.	.	.	-0.0119444	.	.	-0.0081	-0.024
21	40684799	40684799	C	T	exonic	BRWD1	5	.	.	nonsynonymous SNV	BRWD1:NM_001007246:exon4:c.G166A:p.G56S,BRWD1:NM_018963:exon4:c.G166A:p.G56S,BRWD1:NM_033656:exon4:c.G166A:p.G56S	21q22.2	.	.	.	.	.	.	.	Uncertain significance	14.2	0	D	D	D	0.294	25.7	.	.	.	.	.	.	.	5	25.7	0.88	0.084201	0.461	0.02	0.0153181	.	.	0.362847	1.1423	.	.	7.1497	2.856
21	40649265	40649265	A	G	exonic	BRWD1	2	.	.	nonsynonymous SNV	BRWD1:NM_018963:exon11:c.T1016C:p.L339S,BRWD1:NM_033656:exon11:c.T1016C:p.L339S	21q22.2	.	.	.	.	.	.	.	Uncertain significance	17.2	0	D	D	D	0.613	26.2	.	.	.	.	.	.	.	2	26.2	4.7	0	0.203	0.51	0.00743438	.	.	.	0.517779	.	.	0.49	1.122
2	111398692	111398692	T	G	exonic	BUB1	4	.	.	nonsynonymous SNV	BUB1:NM_001278616:exon22:c.A2814C:p.K938N,BUB1:NM_001278617:exon22:c.A2703C:p.K901N,BUB1:NM_004336:exon23:c.A2874C:p.K958N	2q13	.	6.382e-05	0	0.0002	0	.	.	Uncertain significance	8.2	0	D	P	D	0.103	25.2	0	0	0	0	0	0	0	4	25.2	3.46	0	0.235	0.28	0.00564759	.	.	.	0.108226	.	0	2.1657	2.019
2	111413451	111413451	C	T	exonic	BUB1	2	.	.	nonsynonymous SNV	BUB1:NM_001278616:exon15:c.G1681A:p.V561I,BUB1:NM_001278617:exon16:c.G1741A:p.V581I,BUB1:NM_004336:exon16:c.G1741A:p.V581I	2q13	.	6.366e-05	0	0.0002	0	.	.	Uncertain significance	1.2	0	T	B	N	0.038	13.85	0	0	0	0	0	0	0	2	13.85	8.19	0	0.422	0.07	0.00589676	.	.	.	-0.0824868	.	.	0.1323	0.573
14	60951790	60951790	C	T	exonic	C14orf39	4	.	.	nonsynonymous SNV	C14orf39:NM_174978:exon2:c.G7A:p.D3N	14q23.1	0.000399361	0.0011	5.631e-05	0.0018	0	.	.	Uncertain significance	7.16	0	D	.	D	0.15	23.6	2	0	2	0	1	0	0	4	23.6	0.08	0	0.436	0.29	0.00678294	.	.	0.466859	-0.297102	.	.	-9.7488	-2.894
16	4625931	4625931	C	T	exonic	C16orf96	1	.	.	nonsynonymous SNV	C16orf96:NM_001145011:exon5:c.C1450T:p.R484C	16p13.3	0.00359425	0.0036	0	0.007	0	criteria_provided,_single_submitter	Benign	Likely benign	3.16	0	D	P	N	0.034	15.95	5	0	2	0	4	0	0	1	15.95	0.96	0	0.191	0.02	0.00645081	.	.	.	-0.00571202	.	.	-0.0012	0.014
17	58503639	58503639	C	G	exonic	C17orf64	5	.	.	nonsynonymous SNV	C17orf64:NM_181707:exon3:c.C271G:p.H91D	17q23.2	.	0.0019	0	0.0018	0	.	.	Uncertain significance	11.18	0	D	D	D	0.569	26.1	1	0	1	0	2	0	0	5	26.1	0	0	0.482	0.02	0.0124637	.	.	0.517119	0.130205	.	.	2.1715	2.021
2	219868959	219868959	A	T	exonic	CFAP65	5	0.3075	.	stopgain	CFAP65:NM_194302:exon33:c.T5270A:p.L1757X	2q35	.	.	.	.	.	.	.	Uncertain significance	3.6	0	.	.	A	.	34	.	.	.	.	.	.	.	5	34	6.79	0	0.324	0.92	0.00985473	.	.	.	-0.0762415	.	.	-34.1612	-3.405
1	92709807	92709807	G	A	exonic	C1orf146	2	.	.	nonsynonymous SNV	C1orf146:NM_001012425:exon4:c.G194A:p.C65Y	1p22.1	.	5.281e-05	0.0001	9.557e-05	0.0006	.	.	Uncertain significance	9.18	0	T	P	D	0.225	20.1	0	0	0	0	0	0.000959079	0	2	20.1	8.18	0	0.325	0.57	0.00557228	.	.	.	-0.00885903	.	.	0.0868	0.441
1	92709932	92709932	A	T	exonic	C1orf146	3	.	.	nonsynonymous SNV	C1orf146:NM_001012425:exon4:c.A319T:p.I107F	1p22.1	.	3.775e-05	0	.	.	.	.	Uncertain significance	14.18	0	D	D	D	0.209	27.6	0	0	0	0	0	0	0	3	27.6	8.18	0	0.464	0.63	0.00568374	.	.	0.461994	-0.223395	.	.	-0.3494	-0.921
1	76355026	76355026	C	A	exonic	MSH4	5	0.3456	.	stopgain	MSH4:NM_002440:exon16:c.C2198A:p.S733X	1p31.1	.	5.58e-05	0	9.56e-05	0	.	.	Uncertain significance	4.6	0	.	.	A	.	45	0	0	0	0	0	0	0	5	45	0.12	0	0.597	0.21	0.00566911	.	.	0.505627	-0.342575	.	.	-79.3914	-4.173
2	74042317	74042317	C	G	exonic	C2orf78	1	.	.	nonsynonymous SNV	C2orf78:NM_001080474:exon3:c.C967G:p.L323V,C2orf78:NM_001353344:exon3:c.C967G:p.L323V	2p13.1	.	.	.	.	.	.	.	Uncertain significance	2.18	0	T	D	N	0.103	4.174	.	.	.	.	.	.	.	1	4.174	8.27	0	0.162	0.13	0.0075872	.	.	.	-0.00267941	.	.	.	.
2	74042560	74042560	C	T	exonic	C2orf78	1	.	.	nonsynonymous SNV	C2orf78:NM_001080474:exon3:c.C1210T:p.P404S,C2orf78:NM_001353344:exon3:c.C1210T:p.P404S	2p13.1	0.000199681	0.0002	0.0023	0.0002	0.0039	.	.	Uncertain significance	4.18	0	T	D	N	0.111	18.96	0	0	0	0	0	0.00319285	0	1	18.96	0.47	0	0.371	0.19	0.00657881	.	.	.	-0.00545706	.	.	.	.
9	35043288	35043288	A	G	exonic	C9orf131	3	.	.	nonsynonymous SNV	C9orf131:NM_001040410:exon2:c.A557G:p.K186R,C9orf131:NM_001040411:exon2:c.A443G:p.K148R,C9orf131:NM_001287391:exon2:c.A443G:p.K148R,C9orf131:NM_203299:exon2:c.A662G:p.K221R,C9orf131:NM_001040412:exon3:c.A518G:p.K173R	9p13.3	.	3.181e-05	0	6.375e-05	0	.	.	Uncertain significance	3.18	0	D	B	N	0.06	15.66	0	0	0	0	0	0	0	3	15.66	9.78	0	0.384	0.76	0.0125761	.	.	.	-0.0373817	.	.	.	.
2	219221895	219221895	T	A	exonic	CATIP	1	.	.	nonsynonymous SNV	CATIP:NM_001320865:exon2:c.T136A:p.F46I,CATIP:NM_198559:exon2:c.T103A:p.F35I	2q35	.	0.0001	0	3.19e-05	0	.	.	Uncertain significance	11.18	0	D	D	D	0.364	26.5	1	0	1	0	0	0	0	1	26.5	0.97	0	0.083	0.29	0.0109037	.	.	0.385779	-0.0196656	.	.	-0.1039	-0.461
11	65790479	65790479	A	G	exonic	CATSPER1	2	.	.	nonsynonymous SNV	CATSPER1:NM_053054:exon2:c.T1270C:p.W424R	11q13.1	.	0.0001	0	0.0002	0	.	.	Likely benign	2.2	0	T	B	N	0.178	2.243	0	0	0	0	0	0	0	2	2.243	7.76	0	0.143	0.79	0.00561924	.	.	.	0.122449	.	.	0.1489	0.614
20	32228315	32228315	A	G	exonic	CBFA2T2	5	.	.	nonsynonymous SNV	CBFA2T2:NM_001032999:exon10:c.A1466G:p.N489S,CBFA2T2:NM_001039709:exon10:c.A1406G:p.N469S,CBFA2T2:NM_005093:exon11:c.A1493G:p.N498S	20q11.22	0.00159744	0.0031	0.0015	0.0025	0.0006	.	.	Uncertain significance	8.2	0	T	B	D	0.076	22.3	7	1	3	1	1	0.000957854	0	5	22.3	8.76	5.81719	0.409	0.9	0.0103905	.	.	0.434988	-0.0395763	.	.	-0.4751	-1.067
20	32232183	32232183	G	A	exonic	CBFA2T2	2	.	.	nonsynonymous SNV	CBFA2T2:NM_001032999:exon11:c.G1519A:p.E507K,CBFA2T2:NM_001039709:exon11:c.G1459A:p.E487K,CBFA2T2:NM_005093:exon12:c.G1546A:p.E516K	20q11.22	.	3.194e-05	0	.	.	.	.	Uncertain significance	16.2	0	D	D	D	0.563	32	0	0	0	0	0	0	0	2	32	0.63	0	0.894	0.04	0.118557	.	.	.	0.0104215	.	.	.	.
17	77758014	77758014	C	T	exonic	CBX2	2	.	.	nonsynonymous SNV	CBX2:NM_005189:exon5:c.C772T:p.H258Y	17q25.3	.	1.207e-05	0	.	.	.	.	Uncertain significance	5.19	0	D	P	D	0.214	25.2	0	0	0	0	.	.	.	2	25.2	5.93	0	0.148	0.24	0.00924078	.	.	.	-0.00229419	.	.	.	.
1	52824411	52824411	C	G	exonic	CC2D1B	3	.	.	nonsynonymous SNV	CC2D1B:NM_001330585:exon12:c.G1277C:p.R426P,CC2D1B:NM_032449:exon12:c.G1277C:p.R426P	1p32.3	.	2.841e-05	0.0004	.	.	.	.	Uncertain significance	11.2	0	D	D	D	0.237	29.2	0	0	0	0	.	.	.	3	29.2	3.92	0	0.894	0.38	0.00566045	.	.	0.259598	-0.0893107	.	.	-1.1872	-1.573
17	42979917	42979917	A	C	exonic	CCDC103	2	.	.	nonsynonymous SNV	CCDC103:NM_001258395:exon4:c.A461C:p.H154P,CCDC103:NM_001258396:exon4:c.A461C:p.H154P,CCDC103:NM_213607:exon4:c.A461C:p.H154P	17q21.31	.	0.0012	0	0.0013	0	criteria_provided,_conflicting_interpretations	Conflicting_interpretations_of_pathogenicity	Uncertain significance	6.2	0	T	P	N	0.243	21.9	0	0	0	0	0	0	0	2	21.9	2.77	1.46332	0.154	0.26	0.162886	.	.	.	0.0221394	.	.	.	.
11	124857977	124857977	G	A	exonic	CCDC15	1	.	.	nonsynonymous SNV	CCDC15:NM_025004:exon8:c.G1855A:p.D619N	11q24.2	.	.	.	.	.	.	.	Uncertain significance	1.2	0	T	P	N	0.085	15.87	.	.	.	.	0	0	0	1	15.87	1.06	0	0.022	0.64	0.00559398	.	.	0.451875	-0.0192907	.	.	-0.1664	-0.617
15	74573128	74573128	C	T	exonic	CCDC33	2	.	.	nonsynonymous SNV	CCDC33:NM_025055:exon9:c.C1009T:p.R337W	15q24.1	0.000199681	0.0002	0	9.575e-05	0	.	.	Uncertain significance	3.18	0	D	P	N	0.059	22.9	0	0	0	0	0	0	0	2	22.9	7.76	0	0.064	0.1	0.00556361	.	.	0.463983	-0.116911	.	0	-1.4075	-1.676
15	74509694	74509694	C	A	exonic	CCDC33	1	.	.	nonsynonymous SNV	CCDC33:ENST00000321288.5:exon1:c.C82A:p.L28M	15q24.1	0.00199681	0.0026	0	0.0021	0	.	.	.	1.8	0	.	.	N	0.027	16.89	4	0	0	0	0	0	0	1	16.89	1.49	0	0.156	0.03	0.00709044	.	.	.	-0.0541708	.	0	.	.
3	180370002	180370002	A	G	exonic	CCDC39	1	.	.	nonsynonymous SNV	CCDC39:NM_181426:exon8:c.T983C:p.L328P	3q26.33	.	.	.	3.192e-05	0.0006	.	.	Uncertain significance	11.2	0	D	P	D	0.427	25.4	.	.	.	.	0	0.000319285	0	1	25.4	0.44	0	0.048	0.18	0.00562424	.	.	0.308915	0.290563	.	.	-0.0639	-0.324
17	78022555	78022555	G	C	exonic	CCDC40	2	.	.	nonsynonymous SNV	CCDC40:NM_001243342:exon5:c.G850C:p.D284H,CCDC40:NM_001330508:exon5:c.G850C:p.D284H,CCDC40:NM_017950:exon5:c.G850C:p.D284H	17q25.3	0.00139776	0.0028	0	0.001	0	criteria_provided,_conflicting_interpretations	Conflicting_interpretations_of_pathogenicity	Likely benign	10.18	0	D	D	D	0.174	24.3	4	0	2	0	0	0	0	2	24.3	6.33	0.001929	0.143	0.08	0.00672312	.	.	0.460566	-0.0956482	.	.	-0.423	-1.01
17	78061817	78061817	A	G	exonic	CCDC40	3	.	.	nonsynonymous SNV	CCDC40:NM_001243342:exon16:c.A2627G:p.E876G,CCDC40:NM_017950:exon16:c.A2627G:p.E876G	17q25.3	.	8.022e-06	0	.	.	.	.	Uncertain significance	15.19	0	D	D	D	0.655	27.5	0	0	0	0	.	.	.	3	27.5	0.11	0.593653	0.306	0.02	0.0215975	.	.	.	-0.252129	.	.	-3.7266	-2.299
17	78061565	78061565	G	A	exonic	CCDC40	2	.	.	nonsynonymous SNV	CCDC40:NM_001243342:exon15:c.G2609A:p.R870H,CCDC40:NM_017950:exon15:c.G2609A:p.R870H	17q25.3	.	5.612e-05	0.0002	.	.	.	.	Uncertain significance	6.19	0	T	B	D	0.584	19.13	0	0	0	0	0	0	0	2	19.13	16.43	0	0.272	0.4	0.00951619	.	.	0.451567	0.0012406	.	.	-0.0352	-0.193
11	85396273	85396273	C	T	exonic	CCDC89	3	.	.	nonsynonymous SNV	CCDC89:NM_152723:exon1:c.G901A:p.E301K	11q14.1	.	7.977e-05	0	.	.	.	.	Uncertain significance	2.19	0	T	B	D	0.199	16.94	0	0	0	0	.	.	.	3	16.94	7.89	0	0.565	0.02	.	.	.	.	0.00417471	.	.	.	.
11	85397109	85397109	C	T	exonic	CCDC89	0	.	.	nonsynonymous SNV	CCDC89:NM_152723:exon1:c.G65A:p.R22H	11q14.1	0.00219649	0.0011	0	.	.	.	.	Likely benign	0.18	0	T	B	N	0.097	11.75	2	0	1	0	0	0	0	0	11.75	0.65	0.977274	0.286	0.07	.	.	.	.	-0.00343286	.	.	.	.
11	85396271	85396271	C	A	exonic	CCDC89	1	.	.	nonsynonymous SNV	CCDC89:NM_152723:exon1:c.G903T:p.E301D	11q14.1	0.00159744	0.0041	0	0.0039	0	.	.	Uncertain significance	4.19	0	T	P	D	0.128	22.3	2	0	0	0	1	0	0	1	22.3	2.17	0	0.166	0.06	.	.	.	.	-0.00724291	.	0	.	.
19	47763960	47763960	C	T	exonic	CCDC9	1	.	.	nonsynonymous SNV	CCDC9:NM_015603:exon5:c.C326T:p.S109L	19q13.32	0.000199681	0.0002	0.0011	0.0002	0.0006	.	.	Uncertain significance	1.2	0	D	B	N	0.049	19.83	0	0	0	0	0	0.00127632	0	1	19.83	0.65	0	0.291	0.21	0.0217208	.	.	.	-0.145692	.	.	-0.7207	-1.286
9	36170352	36170352	G	A	exonic	CCIN	4	.	.	nonsynonymous SNV	CCIN:NM_005893:exon1:c.G853A:p.G285S	9p13.3	.	3.187e-05	0	3.184e-05	0	.	.	Uncertain significance	13.2	0	D	D	D	0.463	26.7	0	0	0	0	0	0	0	4	26.7	10.63	2.21541	0.623	0.64	0.0158642	.	.	.	-0.00821516	.	.	.	.
9	36169729	36169729	T	C	exonic	CCIN	1	.	.	nonsynonymous SNV	CCIN:NM_005893:exon1:c.T230C:p.L77P	9p13.3	.	.	.	.	.	.	.	Uncertain significance	13.2	0	D	D	D	0.649	24.8	.	.	.	.	.	.	.	1	24.8	0.73	0	0.017	0.21	0.0124616	.	.	.	-0.000199513	.	.	.	.
9	36169624	36169624	A	T	exonic	CCIN	1	.	.	nonsynonymous SNV	CCIN:NM_005893:exon1:c.A125T:p.H42L	9p13.3	.	.	.	.	.	.	.	Uncertain significance	17.2	0	D	D	D	0.778	25.1	.	.	.	.	0	0	0	1	25.1	0	0	0.057	0.02	0.0124545	.	.	.	-0.00203775	.	.	.	.
9	36170793	36170793	C	T	exonic	CCIN	1	.	.	nonsynonymous SNV	CCIN:NM_005893:exon1:c.C1294T:p.R432W	9p13.3	.	1.591e-05	5.437e-05	.	.	.	.	Uncertain significance	12.2	0	D	D	D	0.436	26.7	0	0	0	0	0	0	0	1	26.7	2	0	0.252	0.54	0.0125762	.	.	.	-0.00301185	.	0	.	.
2	208618342	208618342	T	A	exonic	CCNYL1	2	.	.	nonsynonymous SNV	CCNYL1:NM_001142300:exon8:c.T847A:p.L283M,CCNYL1:NM_001330218:exon10:c.T1000A:p.L334M,CCNYL1:NM_152523:exon11:c.T790A:p.L264M	2q33.3	0.00159744	0.0005	0	3.184e-05	0	.	.	Uncertain significance	5.2	0	D	P	D	0.098	21.6	1	0	0	0	0	0	0	2	21.6	5.81	0	0.354	0.24	0.00837378	.	.	.	-0.00674774	.	0	.	.
17	33285649	33285649	C	T	exonic	CCT6B	4	.	.	nonsynonymous SNV	CCT6B:NM_001193529:exon3:c.G266A:p.G89E,CCT6B:NM_006584:exon3:c.G266A:p.G89E	17q12	0.00219649	0.001	0	.	.	.	.	Uncertain significance	16.19	0	D	D	D	0.631	26.7	4	0	2	0	0	0	0	4	26.7	0.86	0	0.698	0.12	0.0243148	.	.	0.42677	0.111525	.	.	2.4794	2.11
1	158153798	158153798	G	T	exonic	CD1D	3	.	.	nonsynonymous SNV	CD1D:NM_001319145:exon4:c.G680T:p.G227V,CD1D:NM_001371761:exon5:c.G647T:p.G216V,CD1D:NM_001371762:exon5:c.G959T:p.G320V,CD1D:NM_001371763:exon6:c.G959T:p.G320V,CD1D:NM_001766:exon6:c.G959T:p.G320V	1q23.1	.	.	.	.	.	.	.	Uncertain significance	0.2	0	T	B	N	0.053	9.868	.	.	.	.	.	.	.	3	9.868	3.26	0	0.318	0.59	0.00573059	.	.	0.428238	0.0175745	.	.	3.0928	2.253
12	56120557	56120557	T	C	exonic	CD63	1	.	.	nonsynonymous SNV	CD63:NM_001257391:exon4:c.A353G:p.N118S,CD63:NM_001257392:exon4:c.A284G:p.N95S,CD63:NM_001257400:exon4:c.A107G:p.N36S,CD63:NM_001257401:exon4:c.A107G:p.N36S,CD63:NM_001257389:exon5:c.A353G:p.N118S,CD63:NM_001257390:exon5:c.A353G:p.N118S,CD63:NM_001267698:exon5:c.A353G:p.N118S,CD63:NM_001780:exon5:c.A353G:p.N118S	12q13.2	.	.	.	.	.	.	.	Uncertain significance	0.2	0	T	B	N	0.174	6.607	.	.	.	.	.	.	.	1	6.607	1.9	0	0.551	0.26	0.00661428	.	.	0.348812	0.00894041	.	.	-0.1212	-0.51
1	43826520	43826520	G	A	exonic	CDC20	1	.	.	nonsynonymous SNV	CDC20:NM_001255:exon8:c.G965A:p.R322Q	1p34.2	.	9.147e-05	0.0009	3.187e-05	0.0006	.	.	Uncertain significance	7.2	0	T	B	D	0.236	24.2	0	0	0	0	0	0.000638162	0	1	24.2	0.17	0	0.333	0.2	0.015351	.	.	.	-0.149818	.	.	-0.2364	-0.753
1	43826860	43826860	C	T	exonic	CDC20	4	.	.	nonsynonymous SNV	CDC20:NM_001255:exon9:c.C1147T:p.R383C	1p34.2	.	7.972e-06	0	.	.	.	.	Uncertain significance	14.2	0	D	B	D	0.571	24.6	0	0	0	0	.	.	.	4	24.6	0	0	0.46	0.02	0.0091352	.	.	0.460306	-0.165733	.	.	-1.6486	-1.776
1	43825193	43825193	A	G	exonic	CDC20	5	.	.	nonsynonymous SNV	CDC20:NM_001255:exon3:c.A214G:p.S72G	1p34.2	.	.	.	.	.	.	.	Uncertain significance	5.2	0	T	B	D	0.054	23.2	.	.	.	.	.	.	.	5	23.2	7.95	0	0.848	0.02	0.00577495	.	.	.	0.241605	.	.	3.5897	2.354
22	19494913	19494913	C	T	exonic	CDC45	1	.	.	nonsynonymous SNV	CDC45:NM_001178011:exon10:c.C691T:p.R231C,CDC45:NM_001369291:exon11:c.C793T:p.R265C,CDC45:NM_003504:exon11:c.C829T:p.R277C,CDC45:NM_001178010:exon12:c.C925T:p.R309C	22q11.21	.	4.786e-05	0	.	.	.	.	Uncertain significance	4.2	0	T	B	D	0.103	23.2	0	0	0	0	0	0	0	1	23.2	0.52	0	0.222	0.65	0.0104495	.	.	.	-0.0918788	.	.	-1.4874	-1.711
9	123184972	123184972	T	A	exonic	CDK5RAP2	8	.	.	nonsynonymous SNV	CDK5RAP2:NM_001272039:exon23:c.A3313T:p.R1105W,CDK5RAP2:NM_001011649:exon26:c.A4003T:p.R1335W,CDK5RAP2:NM_018249:exon26:c.A4003T:p.R1335W	9q33.2	.	2.387e-05	0	.	.	.	.	Likely benign	9.2	0	D	D	N	0.087	28.1	0	0	0	0	.	.	.	8	28.1	8.37	0	0.429	0.52	0.0175048	0.2968	0.484	0.641225	-0.863942	.	0	-0.056	-0.292
4	76522300	76522300	T	C	exonic	CDKL2	4	.	.	nonsynonymous SNV	CDKL2:NM_001330724:exon9:c.A1141G:p.S381G,CDKL2:NM_003948:exon9:c.A1141G:p.S381G	4q21.1	.	.	.	.	.	.	.	Uncertain significance	5.19	0	D	B	N	0.074	16.86	.	.	.	.	.	.	.	4	16.86	6.86	0	0.544	0.96	0.0231488	.	.	.	0.0135607	.	.	0.0971	0.475
4	76551055	76551055	C	T	exonic	CDKL2	2	.	.	nonsynonymous SNV	CDKL2:NM_001330724:exon2:c.G118A:p.D40N,CDKL2:NM_003948:exon2:c.G118A:p.D40N	4q21.1	.	3.985e-06	0	.	.	.	.	Uncertain significance	9.19	0	D	B	D	0.226	27.9	0	0	0	0	.	.	.	2	27.9	1.54	0	0.411	0.31	0.00645722	.	.	0.357391	-0.153671	.	.	-1.2537	-1.605
3	48677471	48677471	C	A	exonic	CELSR3	4	.	.	nonsynonymous SNV	CELSR3:NM_001407:exon34:c.G9547T:p.D3183Y	3p21.31	.	1.224e-05	0	.	.	.	.	Uncertain significance	7.19	0	D	P	D	0.344	26.5	0	0	0	0	0	0	0	4	26.5	7.65	1.96937	0.372	0.97	0.00957107	.	.	.	-0.033241	.	.	0.1104	0.514
3	48694211	48694211	T	C	exonic	CELSR3	1	.	.	nonsynonymous SNV	CELSR3:NM_001407:exon2:c.A4319G:p.Y1440C	3p21.31	.	1.375e-05	0	.	.	.	.	Uncertain significance	19.19	0	D	D	D	0.808	29.1	0	0	0	0	0	0	0	1	29.1	0	0.849761	0.337	0.02	0.0103498	.	.	.	0.015016	.	.	0.1461	0.607
3	48683674	48683674	C	T	exonic	CELSR3	3	.	.	nonsynonymous SNV	CELSR3:NM_001407:exon22:c.G7312A:p.V2438I	3p21.31	0.000998403	0.0011	0	0.0009	0	.	.	Uncertain significance	5.19	0	T	P	D	0.111	23.7	0	0	0	0	0	0	0	3	23.7	8.18	0	0.533	0	0.00569225	.	.	.	-0.104943	.	.	0.4645	1.095
17	63898359	63898359	G	A	exonic	CEP112	1	.	.	nonsynonymous SNV	CEP112:NM_001302891:exon18:c.C1948T:p.R650W,CEP112:NM_001353128:exon18:c.C1948T:p.R650W,CEP112:NM_001199165:exon20:c.C2074T:p.R692W,CEP112:NM_001353127:exon20:c.C2074T:p.R692W,CEP112:NM_001353129:exon20:c.C2077T:p.R693W	17q24.1	0.000399361	0.0003	0.0029	0.0001	0.0019	.	.	Uncertain significance	13.2	0	D	D	D	0.302	31	0	0	0	0	0	0.00287724	0	1	31	0	0	0.266	0.02	0.00574881	.	.	.	-0.0278355	.	0	-0.1567	-0.596
17	63898329	63898329	G	A	exonic	CEP112	1	.	.	nonsynonymous SNV	CEP112:NM_001302891:exon18:c.C1978T:p.R660C,CEP112:NM_001353128:exon18:c.C1978T:p.R660C,CEP112:NM_001199165:exon20:c.C2104T:p.R702C,CEP112:NM_001353127:exon20:c.C2104T:p.R702C,CEP112:NM_001353129:exon20:c.C2107T:p.R703C	17q24.1	.	7.963e-06	0	.	.	.	.	Uncertain significance	12.2	0	D	D	D	0.241	32	0	0	0	0	0	0	0	1	32	0.77	0	0.353	0.02	0.00565305	.	.	0.380395	-0.140019	.	.	-0.671	-1.246
14	81329198	81329198	C	T	exonic	CEP128	4	.	.	nonsynonymous SNV	CEP128:NM_152446:exon9:c.G665A:p.R222Q	14q31.1	0.000599042	0.0007	0.0089	0.0005	0.0103	.	.	Uncertain significance	6.2	0	D	D	N	0.086	23.3	0	0	0	0	1	0.0118135	1	4	23.3	1.22	0	0.459	0.1	0.00558983	.	.	.	-0.036015	.	.	-2.5787	-2.061
4	56841026	56841026	A	T	exonic	CEP135	2	.	.	nonsynonymous SNV	CEP135:NM_025009:exon11:c.A1364T:p.D455V	4q12	.	.	.	.	.	no_assertion_criteria_provided	Uncertain_significance	Uncertain significance	15.2	0	D	D	D	0.478	28.4	.	.	.	.	.	.	.	2	28.4	8.19	0	0.348	0.14	0.00574768	.	.	.	-0.0904752	.	.	-0.1107	-0.481
3	196435516	196435516	C	A	exonic	CEP19	4	.	.	nonsynonymous SNV	CEP19:NM_001379469:exon2:c.G13T:p.A5S,CEP19:NM_001379470:exon2:c.G13T:p.A5S,CEP19:NM_032898:exon2:c.G13T:p.A5S	3q29	.	4.009e-06	0	.	.	.	.	Uncertain significance	5.14	0	T	.	D	0.071	21.3	0	0	0	0	.	.	.	4	21.3	3.94	1.98427	0.395	0.24	0.00913465	.	.	.	-0.0288376	.	.	0.1863	0.696
20	34064340	34064340	C	T	exonic	CEP250	2	.	.	nonsynonymous SNV	CEP250:NM_007186:exon16:c.C1783T:p.R595W	20q11.22	.	8.356e-05	0	.	.	.	.	Uncertain significance	10.2	0	D	D	D	0.168	32	0	0	0	0	0	0	0	2	32	0.58	0	0.762	0.55	0.00565088	.	.	.	-0.360308	.	0	-0.0916	-0.423
20	34097876	34097876	A	G	exonic	CEP250	4	.	.	nonsynonymous SNV	CEP250:NM_001318219:exon32:c.A5162G:p.Q1721R,CEP250:NM_007186:exon34:c.A7058G:p.Q2353R	20q11.22	.	.	.	.	.	.	.	Uncertain significance	5.2	0	D	P	N	0.114	25.1	.	.	.	.	.	.	.	4	25.1	7.95	0.238274	0.238	0.05	0.0157058	.	.	0.342568	0.423654	.	.	5.7985	2.7
12	88465084	88465084	T	C	exonic	CEP290	3	.	.	nonsynonymous SNV	CEP290:NM_025114:exon43:c.A5998G:p.I2000V	12q21.32	0.000199681	0.0001	0	0.0004	0	criteria_provided,_multiple_submitters,_no_conflicts	Uncertain_significance	Uncertain significance	3.2	0	T	B	D	0.09	16.75	0	0	0	0	0	0	0	3	16.75	8.18	0	0.397	0.58	0.00558546	.	.	0.401969	0.104159	.	.	0.1656	0.652
12	88519120	88519120	A	C	exonic	CEP290	2	.	.	nonsynonymous SNV	CEP290:NM_025114:exon13:c.T1092G:p.I364M	12q21.32	0.00139776	0.001	0	0.0005	0.0006	criteria_provided,_conflicting_interpretations	Conflicting_interpretations_of_pathogenicity	Likely benign	10.2	0	D	D	D	0.213	24.2	0	0	0	0	0	0.000639795	0	2	24.2	1	0	0.992	0.06	0.00614057	.	.	.	0.571821	.	0	0.6996	1.311
12	88522761	88522761	T	C	exonic	CEP290	1	.	.	nonsynonymous SNV	CEP290:NM_025114:exon11:c.A904G:p.I302V	12q21.32	.	1.618e-05	0	9.582e-05	0	.	.	Likely benign	1.2	0	T	B	D	0.026	8.617	.	.	.	.	0	0	0	1	8.617	8.18	0	0.145	0.07	0.00555271	.	.	0.400583	0.126923	.	.	-0.4538	-1.044
1	179959750	179959750	A	G	exonic	CEP350	3	.	.	nonsynonymous SNV	CEP350:NM_014810:exon4:c.A229G:p.R77G	1q25.2	0.000798722	0.0035	0	0.0031	0	.	.	Uncertain significance	12.2	0	D	D	D	0.295	24.9	3	0	1	0	1	0	0	3	24.9	6.51	0.274447	0.587	0.08	0.0120871	.	.	0.317918	0.479169	.	0	0.812	1.395
3	138290170	138290170	T	A	exonic	CEP70	4	.	.	nonsynonymous SNV	CEP70:NM_001288965:exon3:c.A38T:p.N13I,CEP70:NM_001320600:exon3:c.A98T:p.N33I,CEP70:NM_001288964:exon4:c.A44T:p.N15I,CEP70:NM_001288966:exon4:c.A98T:p.N33I,CEP70:NM_001320598:exon4:c.A98T:p.N33I,CEP70:NM_001320599:exon4:c.A98T:p.N33I,CEP70:NM_024491:exon4:c.A98T:p.N33I	3q22.3	0.000199681	0.0002	0.0027	0.0002	0.0032	.	.	Uncertain significance	12.2	0	D	D	D	0.338	22.1	0	0	0	0	1	0.00383387	1	4	22.1	4.77	0	0.077	0.01	0.008506	.	.	0.446092	-0.0567035	.	.	2.4906	2.112
5	653209	653209	A	G	exonic	CEP72	2	.	.	nonsynonymous SNV	CEP72:NM_018140:exon12:c.A1885G:p.K629E	5p15.33	0.000798722	0.0002	0	0.0006	0	.	.	Uncertain significance	6.2	0	D	B	D	0.161	22.7	0	0	0	0	0	0	0	2	22.7	1.69	0	0.414	0.02	0.0124659	.	.	.	-0.135145	.	.	.	.
9	80880397	80880397	G	C	exonic	CEP78	3	.	.	nonsynonymous SNV	CEP78:NM_001098802:exon14:c.G1738C:p.A580P,CEP78:NM_001330691:exon14:c.G1735C:p.A579P,CEP78:NM_001330693:exon14:c.G1735C:p.A579P,CEP78:NM_001330694:exon14:c.G1735C:p.A579P,CEP78:NM_001349838:exon14:c.G1735C:p.A579P,CEP78:NM_001349839:exon14:c.G1738C:p.A580P,CEP78:NM_001349840:exon14:c.G1738C:p.A580P,CEP78:NM_032171:exon14:c.G1738C:p.A580P	9q21.2	.	.	.	.	.	.	.	Uncertain significance	3.2	0	D	B	N	0.053	19	.	.	.	.	.	.	.	3	19	1.23	0	0.045	0.03	0.00698711	.	.	0.38607	0.0792437	.	.	1.8855	1.931
9	80880456	80880456	C	G	exonic	CEP78	1	.	.	nonsynonymous SNV	CEP78:NM_001098802:exon14:c.C1797G:p.I599M,CEP78:NM_001330691:exon14:c.C1794G:p.I598M,CEP78:NM_001330693:exon14:c.C1794G:p.I598M,CEP78:NM_001330694:exon14:c.C1794G:p.I598M,CEP78:NM_001349838:exon14:c.C1794G:p.I598M,CEP78:NM_001349839:exon14:c.C1797G:p.I599M,CEP78:NM_001349840:exon14:c.C1797G:p.I599M,CEP78:NM_032171:exon14:c.C1797G:p.I599M	9q21.2	.	1.733e-05	0.0002	.	.	.	.	Uncertain significance	8.2	0	D	D	N	0.078	23.8	0	0	0	0	.	.	.	1	23.8	0.31	0.148254	0.15	0.33	0.00640738	.	.	0.383075	-0.0827737	.	0	0.7916	1.38
9	80858484	80858484	A	G	exonic	CEP78	2	.	.	nonsynonymous SNV	CEP78:NM_001098802:exon5:c.A710G:p.N237S,CEP78:NM_001330691:exon5:c.A710G:p.N237S,CEP78:NM_001330693:exon5:c.A710G:p.N237S,CEP78:NM_001330694:exon5:c.A710G:p.N237S,CEP78:NM_001349838:exon5:c.A710G:p.N237S,CEP78:NM_001349839:exon5:c.A710G:p.N237S,CEP78:NM_001349840:exon5:c.A710G:p.N237S,CEP78:NM_032171:exon5:c.A710G:p.N237S	9q21.2	0.000599042	0.0003	0.0037	0.0002	0.0038	.	.	Uncertain significance	13.2	0	D	D	D	0.639	25.1	0	0	0	0	0	0.00287173	0	2	25.1	8.75	0	0.365	0.74	0.0419671	.	.	0.347436	0.0768542	.	.	0.061	0.346
9	80855230	80855230	T	C	exonic	CEP78	3	.	.	nonsynonymous SNV	CEP78:NM_001098802:exon3:c.T449C:p.L150S,CEP78:NM_001330691:exon3:c.T449C:p.L150S,CEP78:NM_001330693:exon3:c.T449C:p.L150S,CEP78:NM_001330694:exon3:c.T449C:p.L150S,CEP78:NM_001349838:exon3:c.T449C:p.L150S,CEP78:NM_001349839:exon3:c.T449C:p.L150S,CEP78:NM_001349840:exon3:c.T449C:p.L150S,CEP78:NM_032171:exon3:c.T449C:p.L150S	9q21.2	.	5.349e-05	0	.	.	.	.	Uncertain significance	15.2	0	D	D	D	0.837	26.8	0	0	0	0	0	0	0	3	26.8	2.89	0	0.741	0.57	0.0580793	.	.	0.439395	0.408295	.	.	0.5548	1.186
1	26582162	26582162	C	T	exonic	CEP85	2	.	.	nonsynonymous SNV	CEP85:NM_001281517:exon3:c.C556T:p.R186W,CEP85:NM_001319944:exon4:c.C709T:p.R237W,CEP85:NM_022778:exon4:c.C709T:p.R237W	1p36.11	.	1.592e-05	0	.	.	.	.	Uncertain significance	11.2	0	D	D	D	0.103	26	0	0	0	0	.	.	.	2	26	7.75	0	0.224	0.02	0.00557616	.	.	.	-0.0257035	.	0	-0.3417	-0.911
1	26603090	26603090	C	T	exonic	CEP85	2	.	.	nonsynonymous SNV	CEP85:NM_001281518:exon6:c.C263T:p.A88V,CEP85:NM_001281517:exon12:c.C1814T:p.A605V,CEP85:NM_001319944:exon13:c.C1967T:p.A656V,CEP85:NM_022778:exon13:c.C1967T:p.A656V	1p36.11	.	0.0001	0	0.0001	0	.	.	Uncertain significance	5.2	0	T	P	D	0.115	23.5	0	0	0	0	0	0	0	2	23.5	7.75	0	0.038	0.67	0.00831381	.	.	.	-0.0373927	.	.	0.1554	0.629
18	580623	580623	T	C	exonic	CETN1	1	.	.	nonsynonymous SNV	CETN1:NM_004066:exon1:c.T215C:p.M72T	18p11.32	0.179712	0.1396	0.2133	0.1538	0.2219	.	.	Benign	10.19	0	D	D	P	0.369	23.8	2703	425	1099	201	2009	0.232991	95	1	23.8	0.43	0	0.216	0.13	.	.	.	.	0.007618	.	.	.	.
12	122361711	122361711	C	T	exonic	CFAP251	0	.	.	nonsynonymous SNV	CFAP251:NM_001178003:exon3:c.C562T:p.R188W,CFAP251:NM_144668:exon3:c.C562T:p.R188W	12q24.31	0.00219649	0.0048	0	0.0049	0	.	.	Uncertain significance	1.19	0	T	B	N	0.057	12.11	5	0	3	0	1	0	0	0	12.11	0.92	0	0.132	0.3	0.00571454	.	.	.	0.0206838	.	0	-0.0332	-0.183
12	122404946	122404946	C	T	exonic	CFAP251	2	.	.	nonsynonymous SNV	CFAP251:NM_001178003:exon16:c.C2578T:p.R860C,CFAP251:NM_144668:exon16:c.C2578T:p.R860C	12q24.31	0.00259585	0.0049	0.0002	0.005	0	.	.	Uncertain significance	6.19	0	D	P	D	0.194	24.7	5	0	3	0	1	0.000319285	0	2	24.7	0	0	0.468	0.02	0.00558204	.	.	0.485012	-0.0713533	.	.	-0.0714	-0.353
10	105963506	105963506	A	G	exonic	CFAP43	2	.	.	nonsynonymous SNV	CFAP43:NM_025145:exon8:c.T1019C:p.F340S	10q25.1	.	8.845e-05	0	0.0002	0	.	.	Uncertain significance	1.19	0	T	B	N	0.174	14.95	0	0	0	0	0	0	0	2	14.95	0.29	0	0.464	0.06	0.00676172	.	.	0.38278	0.0182844	.	.	0.45	1.079
10	105891951	105891951	G	C	exonic	CFAP43	5	.	.	nonsynonymous SNV	CFAP43:NM_025145:exon36:c.C4600G:p.L1534V	10q25.1	0.000199681	1.73e-05	0.0002	3.193e-05	0.0006	.	.	Uncertain significance	9.19	0	D	D	D	0.221	24	0	0	0	0	0	0.000319898	0	5	24	5.65	0	0.137	0.95	0.00955829	.	.	0.358276	-0.0181366	.	0	2.0646	1.988
10	105952029	105952029	C	G	exonic	CFAP43	3	.	.	nonsynonymous SNV	CFAP43:NM_025145:exon12:c.G1474C:p.G492R	10q25.1	.	.	.	.	.	.	.	Uncertain significance	8.19	0	T	P	D	0.396	23.8	.	.	.	.	.	.	.	3	23.8	1.16	1.76885	0.183	0.26	0.00563163	.	.	0.423707	-0.164717	.	.	2.5941	2.141
10	105963485	105963485	A	G	exonic	CFAP43	3	.	.	nonsynonymous SNV	CFAP43:NM_025145:exon8:c.T1040C:p.V347A	10q25.1	.	8.833e-05	0	0.0002	0	no_assertion_criteria_provided	Pathogenic	Uncertain significance	5.19	0	T	B	N	0.262	15.22	0	0	0	0	0	0	0	3	15.22	7.75	0	0.556	0.14	0.0124215	.	.	0.37466	0.436748	.	.	0.2228	0.766
10	105990414	105990414	G	A	exonic	CFAP43	1	.	.	nonsynonymous SNV	CFAP43:NM_025145:exon2:c.C253T:p.R85W	10q25.1	.	1.193e-05	0	.	.	no_assertion_criteria_provided	Pathogenic	Uncertain significance	11.19	0	D	D	D	0.258	29.9	0	0	0	0	0	0	0	1	29.9	0.79	0	0.252	0.5	0.00565981	.	.	0.429213	-0.0525525	.	0	-0.2145	-0.715
10	105985249	105985249	G	T	exonic	CFAP43	1	.	.	nonsynonymous SNV	CFAP43:NM_025145:exon3:c.C386A:p.S129Y	10q25.1	.	0	0	.	.	no_assertion_criteria_provided	Pathogenic	Likely pathogenic	15.19	0	D	D	D	0.589	27.4	.	.	.	.	.	.	.	1	27.4	0.78	0	0.108	0.57	0.0322887	.	.	0.437507	-0.14413	.	.	0.2511	0.815
10	105985300	105985300	T	A	exonic	CFAP43	3	.	.	nonsynonymous SNV	CFAP43:NM_025145:exon3:c.A335T:p.D112V	10q25.1	.	5.643e-05	0	9.553e-05	0	.	.	Uncertain significance	13.19	0	D	D	D	0.384	28.3	0	0	0	0	0	0	0	3	28.3	8.18	0	0.449	0.36	0.00780519	.	.	.	-0.311233	.	.	-0.5793	-1.167
3	113098347	113098347	T	A	exonic	CFAP44	0	.	.	nonsynonymous SNV	CFAP44:NM_001164496:exon17:c.A2104T:p.I702L,CFAP44:NM_018338:exon17:c.A2104T:p.I702L	3q13.2	.	.	.	.	.	.	.	Uncertain significance	0.18	0	T	B	N	0.03	12.92	.	.	.	.	.	.	.	0	12.92	2.02	0	0.124	0.02	0.00697259	.	.	.	-0.0304633	.	.	-0.357	-0.931
3	113084927	113084927	T	C	exonic	CFAP44	1	.	.	nonsynonymous SNV	CFAP44:NM_001164496:exon19:c.A2674G:p.M892V,CFAP44:NM_018338:exon19:c.A2674G:p.M892V	3q13.2	0.000599042	0.0005	5.441e-05	0.0003	0	.	.	Uncertain significance	1.19	0	T	B	N	0.045	7.824	0	0	0	0	0	0	0	1	7.824	8.18	0.079464	0.155	0.67	0.0065595	.	.	0.406798	0.11638	.	.	0.1984	0.72
3	113082124	113082124	A	T	exonic	CFAP44	1	.	.	nonsynonymous SNV	CFAP44:NM_001164496:exon21:c.T2802A:p.H934Q,CFAP44:NM_018338:exon21:c.T2802A:p.H934Q	3q13.2	.	.	.	.	.	.	.	Uncertain significance	4.19	0	T	P	N	0.097	20.3	.	.	.	.	.	.	.	1	20.3	2.01	0	0.344	0.02	0.00783104	.	.	.	0.15345	.	0	-0.0504	-0.267
3	113115375	113115375	A	T	exonic	CFAP44	2	.	.	nonsynonymous SNV	CFAP44:NM_001164496:exon14:c.T1769A:p.L590Q,CFAP44:NM_018338:exon14:c.T1769A:p.L590Q	3q13.2	.	3.983e-06	5.441e-05	.	.	no_assertion_criteria_provided	Pathogenic	Uncertain significance	15.18	0	D	D	D	0.891	27.6	0	0	0	0	.	.	.	2	27.6	1.63	0	0.561	0.08	0.00693998	.	.	0.440734	0.166502	.	.	0.3167	0.915
3	113115426	113115426	G	T	exonic	CFAP44	1	.	.	nonsynonymous SNV	CFAP44:NM_001164496:exon14:c.C1718A:p.P573H,CFAP44:NM_018338:exon14:c.C1718A:p.P573H	3q13.2	.	.	.	.	.	.	.	Uncertain significance	13.18	0	D	D	D	0.562	26.1	.	.	.	.	.	.	.	1	26.1	0	0	0.094	0.02	0.00610886	.	.	0.460129	0.132078	.	.	0.0294	0.193
3	113098344	113098344	T	C	exonic	CFAP44	1	.	.	nonsynonymous SNV	CFAP44:NM_001164496:exon17:c.A2107G:p.R703G,CFAP44:NM_018338:exon17:c.A2107G:p.R703G	3q13.2	.	.	.	.	.	.	.	Uncertain significance	4.18	0	D	B	N	0.068	22.6	.	.	.	.	.	.	.	1	22.6	0.88	0	0.232	0.02	0.0129166	.	.	.	-0.11767	.	0	-0.3508	-0.923
3	113120583	113120583	A	G	exonic	CFAP44	1	.	.	nonsynonymous SNV	CFAP44:NM_001164496:exon10:c.T1174C:p.W392R,CFAP44:NM_018338:exon10:c.T1174C:p.W392R	3q13.2	.	.	.	.	.	.	.	Uncertain significance	14.18	0	D	D	D	0.801	27.8	.	.	.	.	.	.	.	1	27.8	0.09	0	0.371	0.03	0.0278113	.	.	.	0.147915	.	.	0.7798	1.372
X	35984685	35984685	G	A	exonic	CFAP47	2	.	.	nonsynonymous SNV	CFAP47:NM_001304548:exon9:c.G1414A:p.V472M,CFAP47:NM_152632:exon9:c.G1414A:p.V472M	Xp21.1	0.0018543	0.0006	0.0094	0.0007	0.0134	.	.	Likely benign	6.17	0	D	D	N	0.291	20.7	0	0	0	0	0	0.0106538	0	2	20.7	8.18	0.274959	0.048	0.01	0.00559793	.	.	.	-0.0888856	.	.	0.0864	0.44
X	36254190	36254190	T	A	exonic	CFAP47	2	.	.	nonsynonymous SNV	CFAP47:NM_001304548:exon47:c.T7154A:p.I2385N	Xp21.1	.	.	.	.	.	.	.	Uncertain significance	1.11	0	.	.	N	0.193	8.561	.	.	.	.	.	.	.	2	8.561	1.29	0.572079	0.193	0.02	0.00664161	.	.	0.459004	0.255867	.	0.385965	1.5443	1.798
X	36368217	36368217	C	A	exonic	CFAP47	1	.	.	nonsynonymous SNV	CFAP47:NM_001304548:exon59:c.C8668A:p.P2890T	Xp21.1	.	8.758e-06	0.0001	.	.	.	.	Uncertain significance	6.11	0	.	.	D	0.223	23.1	0	0	0	0	.	.	.	1	23.1	1.88	0	0.225	0.13	0.00558493	.	.	0.29926	-0.0671145	.	.	-0.3161	-0.876
X	36122712	36122712	A	G	exonic	CFAP47	3	.	.	nonsynonymous SNV	CFAP47:NM_001304548:exon33:c.A5224G:p.S1742G	Xp21.1	.	0	0	.	.	.	.	Uncertain significance	9.14	0	D	.	N	0.254	23.4	.	.	.	.	0	0.000445236	0	3	23.4	7.95	1.27023	0.618	0.06	0.00568429	.	.	.	0.0846603	.	.	0.4156	1.04
X	35993926	35993926	G	A	exonic	CFAP47	3	.	.	nonsynonymous SNV	CFAP47:NM_001304548:exon15:c.G2609A:p.R870Q,CFAP47:NM_152632:exon15:c.G2609A:p.R870Q	Xp21.1	0.0010596	0.0002	0.0019	.	.	.	.	Uncertain significance	3.17	0	D	P	N	0.106	19.06	0	0	0	0	0	0.000897666	0	3	19.06	1.4	0	0.326	0.57	0.00567567	.	.	.	-0.0402619	.	.	-3.0037	-2.156
12	96912844	96912844	G	A	exonic	CFAP54	2	.	.	nonsynonymous SNV	CFAP54:NM_001306084:exon6:c.G937A:p.G313R,CFAP54:NM_001367885:exon6:c.G937A:p.G313R	12q23.1	0.000199681	2.947e-05	9.571e-05	6.416e-05	0	.	.	Uncertain significance	9.15	0	D	.	D	0.368	25.6	0	0	0	0	0	0	0	2	25.6	7.95	0.012076	0.253	0.63	0.00752975	.	.	0.381224	-0.195521	.	.	.	.
12	96912785	96912785	G	A	exonic	CFAP54	2	.	.	nonsynonymous SNV	CFAP54:NM_001306084:exon6:c.G878A:p.R293H,CFAP54:NM_001367885:exon6:c.G878A:p.R293H	12q23.1	.	4.378e-05	0.0004	9.564e-05	0	.	.	Uncertain significance	5.15	0	D	.	N	0.31	24.3	0	0	0	0	0	0	0	2	24.3	0.17	0	0.556	0.69	0.00565645	.	.	0.383491	-0.00951654	.	.	.	.
12	96915647	96915647	C	T	exonic	CFAP54	4	.	.	nonsynonymous SNV	CFAP54:NM_001306084:exon7:c.C955T:p.R319C,CFAP54:NM_001367885:exon7:c.C955T:p.R319C	12q23.1	.	2.918e-05	0	9.558e-05	0	.	.	Uncertain significance	11.15	0	D	.	D	0.38	32	0	0	0	0	0	0	0	4	32	7.75	0	0.863	0.91	0.0130072	.	.	.	-0.321156	.	.	.	.
10	106160477	106160477	C	T	exonic	CFAP58	2	.	.	nonsynonymous SNV	CFAP58:NM_001008723:exon13:c.C1855T:p.R619W	10q25.1	0.00119808	0.0004	0.0047	0.0002	0.0026	.	.	Uncertain significance	11.19	0	D	D	D	0.282	31	1	1	1	1	0	0.00479233	0	2	31	0.91	0	0.441	0.07	0.00568468	.	.	.	-0.110133	.	0	-0.6265	-1.209
10	106121812	106121812	C	T	exonic	CFAP58	1	.	.	nonsynonymous SNV	CFAP58:NM_001008723:exon3:c.C323T:p.S108L	10q25.1	.	.	.	.	.	.	.	Uncertain significance	4.19	0	T	B	D	0.053	22.6	.	.	.	.	.	.	.	1	22.6	0.75	0	0.353	0.08	0.00577607	.	.	.	-0.222168	.	.	-0.5786	-1.166
10	106160505	106160505	A	G	exonic	CFAP58	3	.	.	nonsynonymous SNV	CFAP58:NM_001008723:exon13:c.A1883G:p.Y628C	10q25.1	.	.	.	.	.	.	.	Uncertain significance	15.19	0	D	D	D	0.645	28.1	.	.	.	.	0	0	0	3	28.1	8.18	0	0.374	0.83	0.0119846	.	.	.	0.00444849	.	.	-0.7319	-1.295
20	20269367	20269367	G	A	exonic	CFAP61	1	.	.	nonsynonymous SNV	CFAP61:NM_015585:exon23:c.G2911A:p.D971N	20p11.23	0.000798722	0.0002	0.0023	6.371e-05	0.0013	.	.	Uncertain significance	11.18	0	D	D	D	0.392	29.3	0	0	0	0	0	0.00191571	0	1	29.3	0.08	0	0.07	0.34	0.0223344	.	.	.	-0.0764563	.	.	-0.843	-1.373
20	20177289	20177289	G	A	exonic	CFAP61	3	.	.	nonsynonymous SNV	CFAP61:NM_015585:exon16:c.G1666A:p.G556R	20p11.23	0.00119808	0.0002	0.0028	0.0002	0.0032	.	.	Uncertain significance	11.18	0	D	D	D	0.397	25.7	0	0	0	0	0	0.00223499	0	3	25.7	7.96	0	0.474	0.07	0.0362225	.	.	.	-0.0527407	.	.	-0.7102	-1.278
20	20177277	20177277	C	T	exonic	CFAP61	3	.	.	nonsynonymous SNV	CFAP61:NM_015585:exon16:c.C1654T:p.R552C	20p11.23	.	9.145e-05	0.0008	0.0002	0.0032	.	.	Uncertain significance	7.18	0	D	P	D	0.118	28.5	1	1	0	0	0	0.00255265	0	3	28.5	7.76	0	0.542	0.77	0.00897357	.	.	.	-0.0489085	.	.	-0.4182	-1.004
2	219886611	219886611	G	T	exonic	CFAP65	2	.	.	nonsynonymous SNV	CFAP65:NM_194302:exon18:c.C3021A:p.N1007K	2q35	.	.	.	.	.	.	.	Uncertain significance	5.19	0	D	B	N	0.039	15.89	.	.	.	.	.	.	.	2	15.89	3.38	0.499602	0.125	0.56	0.0316009	.	.	.	-0.100649	.	0	0.9876	1.513
1	1858463	1858463	C	T	exonic	CFAP74	2	.	.	nonsynonymous SNV	CFAP74:NM_001304360:exon29:c.G3532A:p.D1178N	1p36.33	0.000399361	0.0005	0.0067	0.0003	0.0051	.	.	Uncertain significance	0.1	0	.	.	.	0.026	10.84	0	0	0	0	0	0.00766773	0	2	10.84	1.82	0.293437	0.397	0.08	0.00732975	.	.	.	-0.0929023	.	0.947368	.	.
1	1902161	1902161	C	T	exonic	CFAP74	1	.	.	nonsynonymous SNV	CFAP74:NM_001304360:exon10:c.G983A:p.G328D	1p36.33	0.000199681	6.021e-05	0.0008	3.188e-05	0.0006	.	.	Uncertain significance	6.14	0	.	D	N	0.387	14.31	0	0	0	0	0	0.00127714	0	1	14.31	0.08	1.31074	0.25	0.29	0.00561129	.	.	0.357828	0.294731	.	.	0.3548	0.965
1	1905486	1905486	G	A	exonic	CFAP74	1	.	.	nonsynonymous SNV	CFAP74:NM_001304360:exon7:c.C652T:p.R218W	1p36.33	0.000199681	8.532e-05	0.0008	3.197e-05	0.0006	.	.	Uncertain significance	4.14	0	.	D	N	0.068	1.312	0	0	0	0	0	0.000319081	0	1	1.312	7.75	0	0.006	0.05	0.00554759	.	.	0.427371	-0.0641029	.	.	-1.1518	-1.556
1	1855272	1855272	C	G	exonic	CFAP74	3	.	.	nonsynonymous SNV	CFAP74:NM_001304360:exon35:c.G4331C:p.S1444T	1p36.33	.	3.633e-05	0.0005	3.194e-05	0.0006	.	.	Uncertain significance	3.11	0	.	.	.	0.137	22.7	0	0	0	0	0	0.000319489	0	3	22.7	7.14	0.630128	0.061	0.11	0.00559259	.	.	0.482474	-0.154589	.	0.350877	.	.
7	117254753	117254753	G	C	exonic	CFTR	3	.	.	nonsynonymous SNV	CFTR:NM_000492:exon21:c.G3454C:p.D1152H	7q31.2	.	0.0004	0	0.0002	0	reviewed_by_expert_panel	drug_response	Likely pathogenic	13.2	0	D	P	D	0.657	28	0	0	0	0	1	0	0	3	28	8.27	0	0.265	0.89	0.00633469	.	.	0.443684	0.0187035	.	.	0.2453	0.805
7	117171029	117171029	G	A	exonic	CFTR	1	.	.	nonsynonymous SNV	CFTR:NM_000492:exon4:c.G350A:p.R117H	7q31.2	.	0.0015	0	0.0011	0	.	.	Pathogenic	18.2	0	D	D	A	0.807	25.6	1	0	1	0	1	0	0	1	25.6	0	0	0.286	0.02	0.041863	.	.	.	-0.12335	.	.	-0.7112	-1.279
7	117232142	117232142	A	T	exonic	CFTR	3	.	.	nonsynonymous SNV	CFTR:NM_000492:exon14:c.A1921T:p.S641C	7q31.2	.	.	.	.	.	.	.	Uncertain significance	18.2	0	D	D	D	0.907	27.5	.	.	.	.	.	.	.	3	27.5	8.37	0	0.429	0.02	0.00748309	.	.	.	0.0296385	.	.	0.0164	0.112
7	117182097	117182097	A	G	exonic	CFTR	4	.	.	nonsynonymous SNV	CFTR:NM_000492:exon9:c.A1144G:p.T382A	7q31.2	.	.	.	.	.	.	.	Uncertain significance	3.2	0	T	B	N	0.434	14.89	.	.	.	.	.	.	.	4	14.89	1.94	0	0.424	0.02	0.00560646	.	.	0.485701	-0.0861102	.	.	-7.189	-2.718
7	117246749	117246749	C	T	exonic	CFTR	3	.	.	nonsynonymous SNV	CFTR:NM_000492:exon18:c.C2930T:p.S977F	7q31.2	.	1.195e-05	0	.	.	reviewed_by_expert_panel	drug_response	Uncertain significance	17.2	0	D	P	D	0.906	28.2	0	0	0	0	0	0	0	3	28.2	2.39	0	0.516	0.53	0.00572903	.	.	0.394006	-0.0308272	.	.	0.0426	0.263
7	117227874	117227874	A	G	exonic	CFTR	3	.	.	nonsynonymous SNV	CFTR:NM_000492:exon12:c.A1666G:p.I556V	7q31.2	0.0111821	0.0035	0.0472	0.0022	0.0442	criteria_provided,_conflicting_interpretations	Conflicting_interpretations_of_pathogenicity	Likely benign	7.19	0	T	B	A	0.44	19.7	26	26	16	16	4	0.0514377	4	3	19.7	8.18	0	0.511	0.07	0.00564211	.	.	0.440951	-0.186347	.	.	-0.1479	-0.576
7	117188704	117188704	G	A	exonic	CFTR	1	.	.	nonsynonymous SNV	CFTR:NM_000492:exon10:c.G1219A:p.E407K	7q31.2	.	4.451e-05	0.0006	.	.	.	.	Uncertain significance	12.2	0	T	B	D	0.475	22.7	0	0	0	0	0	0.000319489	0	1	22.7	0.56	0	0.119	0.11	0.0128338	.	.	.	0.0451584	.	.	0.5456	1.177
7	117282603	117282603	A	G	exonic	CFTR	2	.	.	nonsynonymous SNV	CFTR:NM_000492:exon23:c.A3829G:p.I1277V	7q31.2	.	3.984e-06	5.465e-05	3.185e-05	0.0006	.	.	Uncertain significance	3.2	0	T	B	N	0.445	14.59	0	0	0	0	0	0.000319489	0	2	14.59	4.28	0	0.343	0.67	0.00557021	.	.	0.407757	-0.0167108	.	.	-0.1546	-0.591
7	117176622	117176622	T	A	exonic	CFTR	1	.	.	nonsynonymous SNV	CFTR:NM_000492:exon7:c.T764A:p.I255N	7q31.2	.	8.735e-06	0.0001	.	.	.	.	Uncertain significance	14.2	0	T	D	D	0.637	26	0	0	0	0	.	.	.	1	26	1.68	0	0.248	0.21	0.00564195	.	.	.	0.0864499	.	.	-0.4035	-0.988
7	117188716	117188716	A	G	exonic	CFTR	1	.	.	nonsynonymous SNV	CFTR:NM_000492:exon10:c.A1231G:p.K411E	7q31.2	.	2.83e-05	0.0004	.	.	criteria_provided,_single_submitter	Uncertain_significance	Uncertain significance	14.2	0	D	B	D	0.6	23.9	0	0	0	0	.	.	.	1	23.9	2.04	0	0.328	0.18	0.0251882	.	.	.	0.164094	.	.	-0.3667	-0.943
7	117188875	117188875	A	C	exonic	CFTR	3	.	.	nonsynonymous SNV	CFTR:NM_000492:exon10:c.A1390C:p.K464Q	7q31.2	.	.	.	.	.	.	.	Uncertain significance	19.2	0	D	D	D	0.974	29.7	.	.	.	.	.	.	.	3	29.7	0.26	0	0.398	0.35	0.383756	0.6198	0.652	0.478242	-0.233981	.	.	-0.1944	-0.676
7	117232533	117232533	A	G	exonic	CFTR	2	.	.	nonsynonymous SNV	CFTR:NM_000492:exon14:c.A2312G:p.N771S	7q31.2	.	.	.	.	.	.	.	Uncertain significance	8.2	0	T	B	N	0.317	20.6	.	.	.	.	.	.	.	2	20.6	0.86	0	0.566	0.14	0.00566687	.	.	.	0.00376145	.	.	0.001	0.016
7	117304834	117304834	G	C	exonic	CFTR	3	.	.	nonsynonymous SNV	CFTR:NM_000492:exon25:c.G4056C:p.Q1352H	7q31.2	0.00419329	0.001	0.0134	0.0006	0.0116	criteria_provided,_conflicting_interpretations	Conflicting_interpretations_of_pathogenicity	Uncertain significance	17.19	0	D	D	D	0.923	24.8	3	3	2	2	2	0.0150064	2	3	24.8	8.27	0	0.392	0.61	0.00557674	.	.	.	-0.0376997	.	0	-0.0738	-0.362
7	117171079	117171079	A	G	exonic	CFTR	5	.	.	nonsynonymous SNV	CFTR:NM_000492:exon4:c.A400G:p.R134G	7q31.2	.	.	.	.	.	.	.	Uncertain significance	19.2	0	D	D	D	0.842	25.3	.	.	.	.	.	.	.	5	25.3	7.96	0	0.626	0.1	0.00595888	.	.	.	-0.16311	.	0	-1.9084	-1.869
7	117227877	117227877	T	A	exonic	CFTR	1	.	.	nonsynonymous SNV	CFTR:NM_000492:exon12:c.T1669A:p.S557T	7q31.2	.	1.197e-05	0.0002	.	.	.	.	Uncertain significance	11.2	0	T	B	D	0.696	23.1	0	0	0	0	0	0.000319693	0	1	23.1	1.71	0	0.074	0.06	0.00560657	.	.	0.42027	-0.117993	.	.	0.0363	0.232
7	117307152	117307152	C	G	exonic	CFTR	3	.	.	nonsynonymous SNV	CFTR:NM_000492:exon27:c.C4433G:p.T1478R	7q31.2	.	1.595e-05	0.0002	.	.	criteria_provided,_single_submitter	Uncertain_significance	Uncertain significance	17.2	0	D	D	D	0.6	24.5	1	1	0	0	.	.	.	3	24.5	5.51	0.653211	0.63	0.02	0.021269	.	.	.	-0.00179534	.	.	.	.
7	117199534	117199534	T	A	exonic	CFTR	3	.	.	nonsynonymous SNV	CFTR:NM_000492:exon11:c.T1409A:p.V470E	7q31.2	.	.	.	.	.	.	.	Uncertain significance	15.2	0	D	B	N	0.602	24.2	.	.	.	.	.	.	.	3	24.2	8.18	0	0.427	0.09	0.0128883	.	.	.	0.174826	.	.	-0.0459	-0.246
7	117243740	117243740	G	T	exonic	CFTR	3	.	.	nonsynonymous SNV	CFTR:NM_000492:exon17:c.G2812T:p.V938L	7q31.2	.	2.387e-05	0.0003	.	.	.	.	Uncertain significance	15.2	0	T	D	D	0.64	26.9	0	0	0	0	.	.	.	3	26.9	8.5	0	0.441	0.45	0.00566861	.	.	.	-0.105652	.	.	-1.1079	-1.533
6	160240043	160240043	G	A	exonic	PNLDC1	6	0.1457	.	stopgain	PNLDC1:NM_001271862:exon17:c.G1323A:p.W441X,PNLDC1:NM_173516:exon17:c.G1290A:p.W430X	6q25.3	.	.	.	.	.	.	.	Uncertain significance	4.6	0	.	.	A	.	39	.	.	.	.	.	.	.	6	39	3.2	0.680423	0.49	0.91	0.110067	.	.	.	0.00265895	.	.	-68.5788	-3.735
16	4829787	4829787	C	T	exonic	SEPTIN12	6	0.1874	.	nonsynonymous SNV	SEPTIN12:NM_001154458:exon7:c.G589A:p.D197N,SEPTIN12:NM_144605:exon8:c.G727A:p.D243N	16p13.3	.	.	.	.	.	.	.	Uncertain significance	6.2	0	T	B	D	0.171	24.6	.	.	.	.	.	.	.	6	24.6	0.72	0	0.152	0.41	0.974328	0.9975	0.786	0.574166	-0.879226	.	.	-1.227	-1.592
6	160222185	160222185	C	T	exonic	PNLDC1	6	0.2107	.	stopgain	PNLDC1:NM_001271862:exon3:c.C175T:p.Q59X,PNLDC1:NM_173516:exon3:c.C142T:p.Q48X	6q25.3	.	.	.	.	.	.	.	Uncertain significance	3.6	0	.	.	A	.	36	.	.	.	.	.	.	.	6	36	5.99	0	0.626	0.06	0.00869604	.	.	0.497608	-0.674939	.	.	-17.7823	-3.14
20	31590715	31590715	G	A	exonic	SUN5	6	0.2252	.	stopgain	SUN5:NM_080675:exon2:c.C88T:p.R30X	20q11.21	.	1.193e-05	0	.	.	.	.	Uncertain significance	3.6	0	.	.	A	.	35	0	0	0	0	0	0	0	6	35	7.75	0	0.427	0.9	0.0159904	.	.	0.467204	-0.38446	.	0	-7.1885	-2.718
7	117304806	117304806	G	T	exonic	CFTR	2	.	.	nonsynonymous SNV	CFTR:NM_000492:exon25:c.G4028T:p.G1343V	7q31.2	.	.	.	.	.	criteria_provided,_single_submitter	Uncertain_significance	Uncertain significance	19.2	0	D	D	D	0.948	28.3	.	.	.	.	0	0	0	2	28.3	7.64	0	0.169	0.78	0.00822396	.	.	.	0.0084755	.	.	-0.1366	-0.549
2	219888074	219888074	C	T	exonic	CFAP65	6	0.2338	.	stopgain	CFAP65:NM_194302:exon16:c.G2675A:p.W892X	2q35	.	.	.	.	.	no_assertion_criteria_provided	Pathogenic	Uncertain significance	4.6	0	.	.	A	.	37	.	.	.	.	.	.	.	6	37	7.95	3.36118	0.352	0.86	0.012968	.	.	.	-0.0311327	.	.	-36.4834	-3.438
7	117175317	117175317	C	T	exonic	CFTR	1	.	.	nonsynonymous SNV	CFTR:NM_000492:exon6:c.C595T:p.H199Y	7q31.2	.	.	.	.	.	reviewed_by_expert_panel	Pathogenic	Likely pathogenic	19.2	0	D	D	D	0.898	28	.	.	.	.	0	0	0	1	28	0	0	0.368	0.02	0.00569599	.	.	.	-0.0487742	.	.	0.779	1.372
7	117251845	117251845	T	C	exonic	CFTR	2	.	.	nonsynonymous SNV	CFTR:NM_000492:exon20:c.T3350C:p.I1117T	7q31.2	.	3.992e-06	0	.	.	criteria_provided,_single_submitter	Uncertain_significance	Uncertain significance	15.2	0	D	P	D	0.66	25	0	0	0	0	0	0	0	2	25	8.19	0	0.223	0.71	0.0120142	.	.	0.415534	0.0943932	.	.	-0.2679	-0.805
7	117182077	117182077	T	C	exonic	CFTR	3	.	.	nonsynonymous SNV	CFTR:NM_000492:exon9:c.T1124C:p.L375S	7q31.2	.	.	.	.	.	.	.	Uncertain significance	19.2	0	D	D	D	0.946	28.1	.	.	.	.	.	.	.	3	28.1	0.77	0.640477	0.353	0.21	0.00598089	.	.	.	0.189064	.	.	-4.5716	-2.437
7	117292900	117292900	T	C	exonic	CFTR	2	.	.	nonsynonymous SNV	CFTR:NM_000492:exon24:c.T3878C:p.V1293A	7q31.2	.	.	.	.	.	.	.	Uncertain significance	15.2	0	T	D	D	0.654	23.6	.	.	.	.	.	.	.	2	23.6	7.75	0.346467	0.298	0.16	0.0071415	.	.	.	0.302706	.	.	0.2284	0.776
7	117180324	117180324	G	C	exonic	CFTR	2	.	.	nonsynonymous SNV	CFTR:NM_000492:exon8:c.G1040C:p.R347P	7q31.2	.	2.389e-05	0	.	.	practice_guideline	Pathogenic	Likely pathogenic	17.2	0	T	D	D	0.802	31	0	0	0	0	0	0	0	2	31	0	0	0.45	0.02	0.00730551	.	.	0.439162	-0.0565079	.	.	-0.1148	-0.492
7	117227794	117227794	A	C	exonic	CFTR	6	.	.	nonsynonymous SNV	CFTR:NM_000492:exon12:c.A1586C:p.D529A	7q31.2	.	.	.	.	.	.	.	Uncertain significance	18.2	0	D	P	D	0.928	33	.	.	.	.	.	.	.	6	33	0.38	0.564823	0.682	0.37	0.0612502	0.8234	0.856	0.588159	-0.64742	.	.	-0.1554	-0.593
7	117232079	117232079	C	T	exonic	CFTR	2	.	.	nonsynonymous SNV	CFTR:NM_000492:exon14:c.C1858T:p.H620Y	7q31.2	.	.	.	.	.	.	.	Uncertain significance	19.2	0	D	D	D	0.779	26.5	.	.	.	.	.	.	.	2	26.5	7.75	0	0.373	0.63	0.0057769	.	.	.	-0.024283	.	.	-0.0037	0.003
7	117282510	117282510	A	G	exonic	CFTR	2	.	.	nonsynonymous SNV	CFTR:NM_000492:exon23:c.A3736G:p.T1246A	7q31.2	.	.	.	.	.	.	.	Uncertain significance	17.2	0	D	P	D	0.943	26	.	.	.	.	.	.	.	2	26	7.76	0	0.355	0.63	0.00616671	.	.	.	-0.00847677	.	.	0.8085	1.393
7	117175357	117175357	T	G	exonic	CFTR	2	.	.	nonsynonymous SNV	CFTR:NM_000492:exon6:c.T635G:p.M212R	7q31.2	.	.	.	.	.	.	.	Uncertain significance	17.2	0	D	P	D	0.854	24.3	.	.	.	.	.	.	.	2	24.3	8.6	0	0.133	0.54	0.00562828	.	.	.	-0.0864349	.	.	-1.4619	-1.7
7	117232058	117232058	G	A	exonic	CFTR	2	.	.	nonsynonymous SNV	CFTR:NM_000492:exon14:c.G1837A:p.A613T	7q31.2	0.000199681	.	.	3.186e-05	0	reviewed_by_expert_panel	Pathogenic	Uncertain significance	18.2	0	T	D	D	0.83	24.9	.	.	.	.	0	0	0	2	24.9	8.75	0	0.153	0.02	0.00566457	.	.	.	-0.0162009	.	.	-0.0134	-0.061
7	117175303	117175303	G	T	exonic	CFTR	4	.	.	nonsynonymous SNV	CFTR:NM_000492:exon6:c.G581T:p.G194V	7q31.2	.	3.977e-06	0	.	.	criteria_provided,_conflicting_interpretations	Conflicting_interpretations_of_pathogenicity	Uncertain significance	15.2	0	D	P	D	0.702	26.9	0	0	0	0	0	0	0	4	26.9	7.65	1.30316	0.338	0.15	0.620212	0.981	0.9	0.274329	-0.0477645	.	.	-0.2754	-0.816
1	6212566	6212566	G	C	exonic	CHD5	3	.	.	nonsynonymous SNV	CHD5:NM_015557:exon6:c.C776G:p.S259C	1p36.31	.	0.001	0	0.0026	0	.	.	Uncertain significance	9.2	0	D	B	D	0.375	23.2	0	0	0	0	0	0	0	3	23.2	3.14	9.92606	0.269	0.02	0.00560438	.	.	.	0.052076	.	.	0.3	0.891
1	6206332	6206332	C	T	exonic	CHD5	3	.	.	nonsynonymous SNV	CHD5:NM_015557:exon11:c.G1742A:p.R581H	1p36.31	.	5.568e-05	0.0007	6.375e-05	0.0006	.	.	Uncertain significance	10.2	0	D	B	D	0.498	24.1	0	0	0	0	0	0.000319285	0	3	24.1	4.84	0.785259	0.392	0.02	0.00558099	.	.	0.412728	0.00863268	.	.	-0.0617	-0.315
8	61734439	61734439	G	A	exonic	CHD7	2	.	.	nonsynonymous SNV	CHD7:NM_017780:exon10:c.G2788A:p.E930K	8q12.2	0.000199681	6.973e-05	5.694e-05	0.0001	0	criteria_provided,_single_submitter	Likely_benign	Likely benign	6.2	0	T	B	D	0.257	23.5	0	0	0	0	0	0	0	2	23.5	4.25	0	0.102	0.02	0.0223709	.	.	0.428544	-0.0545191	.	.	0.0716	0.387
8	61654296	61654296	A	G	exonic	CHD7	1	.	.	nonsynonymous SNV	CHD7:NM_001316690:exon1:c.A305G:p.H102R,CHD7:NM_017780:exon2:c.A305G:p.H102R	8q12.2	.	.	.	.	.	.	.	Uncertain significance	15.2	0	D	D	D	0.246	24.4	.	.	.	.	.	.	.	1	24.4	0.84	1.3163	0.286	0.7	0.0159863	.	.	.	-0.00224992	.	.	0.1129	0.522
8	61735202	61735202	G	A	exonic	CHD7	2	.	.	nonsynonymous SNV	CHD7:NM_017780:exon12:c.G3098A:p.R1033K	8q12.2	.	.	.	.	.	.	.	Uncertain significance	18.2	0	D	D	D	0.721	27.9	.	.	.	.	.	.	.	2	27.9	1.17	0	0.545	0.11	0.191859	.	.	.	0.147394	.	.	0.3105	0.906
8	61734482	61734482	G	A	exonic	CHD7	2	.	.	nonsynonymous SNV	CHD7:NM_017780:exon10:c.G2831A:p.R944H	8q12.2	0.000798722	0.0006	0.0077	0.0007	0.0128	criteria_provided,_multiple_submitters,_no_conflicts	Benign/Likely_benign	Benign	11.19	0	T	D	D	0.521	23.4	1	1	1	1	0	0.00765795	0	2	23.4	8.18	0.884993	0.305	0.02	0.0220984	.	.	0.41945	0.21412	.	.	-0.3036	-0.859
8	61750797	61750797	G	A	exonic	CHD7	4	.	.	nonsynonymous SNV	CHD7:NM_017780:exon19:c.G4516A:p.G1506S	8q12.2	.	2.576e-05	0.0004	3.184e-05	0.0006	.	.	Uncertain significance	18.2	0	D	D	D	0.611	31	0	0	0	0	0	0.00159541	0	4	31	11.55	0	0.292	0.35	0.187253	.	.	0.47836	0.0576033	.	.	1.9261	1.945
8	61741307	61741307	G	A	exonic	CHD7	5	.	.	nonsynonymous SNV	CHD7:NM_017780:exon14:c.G3464A:p.R1155H	8q12.2	.	1.209e-05	0	3.185e-05	0	.	.	Uncertain significance	18.2	0	D	D	D	0.773	32	0	0	0	0	0	0	0	5	32	5.1	0	0.427	0.6	0.0256464	.	.	0.448358	-0.0606087	.	.	-1.793	-1.831
8	61734475	61734475	A	G	exonic	CHD7	2	.	.	nonsynonymous SNV	CHD7:NM_017780:exon10:c.A2824G:p.T942A	8q12.2	.	0.0001	0.0019	6.374e-05	0.0013	criteria_provided,_single_submitter	Uncertain_significance	Uncertain significance	8.2	0	T	B	D	0.236	21.3	0	0	0	0	0	0.000957854	0	2	21.3	2.4	0	0.009	0.02	0.014445	.	.	0.407115	0.119702	.	.	0.1277	0.561
8	61765478	61765478	G	A	exonic	CHD7	1	.	.	nonsynonymous SNV	CHD7:NM_017780:exon31:c.G6194A:p.R2065H	8q12.2	.	.	.	.	.	.	.	Uncertain significance	20.2	0	D	D	D	0.737	29.3	.	.	.	.	0	0	0	1	29.3	0.4	0.639167	0.138	0.11	0.300794	.	.	.	0.0131021	.	.	-0.011	-0.045
8	61655619	61655619	C	T	exonic	CHD7	2	.	.	nonsynonymous SNV	CHD7:NM_001316690:exon1:c.C1628T:p.S543L,CHD7:NM_017780:exon2:c.C1628T:p.S543L	8q12.2	.	.	.	.	.	.	.	Uncertain significance	10.2	0	D	B	D	0.216	23.7	.	.	.	.	.	.	.	2	23.7	0.57	0	0.554	0.51	0.0128028	.	.	0.411833	-0.43582	.	.	0.5842	1.214
8	61768588	61768588	A	G	exonic	CHD7	1	.	.	nonsynonymous SNV	CHD7:NM_017780:exon33:c.A6991G:p.K2331E	8q12.2	.	.	.	3.185e-05	0.0006	.	.	Uncertain significance	17.2	0	D	D	D	0.742	28.4	.	.	.	.	0	0.000319081	0	1	28.4	0.54	0	0.277	0.03	0.0394397	.	.	.	0.143853	.	.	0.9809	1.509
8	61765685	61765685	A	G	exonic	CHD7	1	.	.	nonsynonymous SNV	CHD7:NM_017780:exon31:c.A6401G:p.N2134S	8q12.2	.	4.017e-06	0	.	.	.	.	Likely benign	3.2	0	T	B	D	0.09	13.87	0	0	0	0	.	.	.	1	13.87	2.03	0	0.537	0.27	0.00716215	.	.	.	0.0195042	.	.	-0.0087	-0.028
8	61728999	61728999	G	A	exonic	CHD7	1	.	.	nonsynonymous SNV	CHD7:NM_017780:exon8:c.G2552A:p.R851K	8q12.2	.	.	.	.	.	.	.	Uncertain significance	18.2	0	T	D	D	0.691	26.5	.	.	.	.	.	.	.	1	26.5	1.7	0	0.12	0.02	0.579775	.	.	0.41422	-0.126707	.	.	0.1406	0.594
3	184075758	184075758	C	A	exonic	CLCN2	1	.	.	nonsynonymous SNV	CLCN2:NM_001171088:exon4:c.G475T:p.G159C,CLCN2:NM_001171087:exon5:c.G607T:p.G203C,CLCN2:NM_001171089:exon5:c.G607T:p.G203C,CLCN2:NM_004366:exon5:c.G607T:p.G203C	3q27.1	.	.	.	.	.	.	.	Uncertain significance	20.2	0	D	D	D	0.976	27.5	.	.	.	.	.	.	.	1	27.5	1.15	0	0.23	0.35	0.0186046	.	.	0.453513	-0.0298309	.	.	-0.2363	-0.753
3	184072081	184072081	G	A	exonic	CLCN2	2	.	.	nonsynonymous SNV	CLCN2:NM_001171088:exon14:c.C1397T:p.A466V,CLCN2:NM_001171087:exon15:c.C1478T:p.A493V,CLCN2:NM_001171089:exon15:c.C1529T:p.A510V,CLCN2:NM_004366:exon15:c.C1529T:p.A510V	3q27.1	.	4.429e-05	0	.	.	.	.	Uncertain significance	14.2	0	D	P	D	0.87	24.8	0	0	0	0	0	0	0	2	24.8	2.6	0.129147	0.235	0.6	0.244137	.	.	.	-0.0697195	.	.	-0.9475	-1.44
X	106171939	106171939	G	C	exonic	CLDN2	1	.	.	nonsynonymous SNV	CLDN2:NM_001171092:exon2:c.G481C:p.G161R,CLDN2:NM_001171095:exon2:c.G481C:p.G161R,CLDN2:NM_020384:exon2:c.G481C:p.G161R	Xq22.3	.	.	.	.	.	no_assertion_criteria_provided	Pathogenic	Uncertain significance	18.19	0	D	D	D	0.978	26.4	.	.	.	.	.	.	.	1	26.4	0.22	0	0.091	0.02	0.352783	.	.	.	5.61877e-05	.	.	.	.
19	6361685	6361685	C	T	exonic	CLPP	1	.	.	nonsynonymous SNV	CLPP:NM_006012:exon1:c.C100T:p.P34S	19p13.3	.	0.0002	0	9.561e-05	0	criteria_provided,_single_submitter	Uncertain_significance	Uncertain significance	2.19	0	D	B	N	0.02	2.361	1	0	0	0	0	0.000319693	0	1	2.361	7.75	0.125691	0.104	0.22	0.00660367	.	.	.	-0.626164	.	.	.	.
16	66600753	66600753	C	T	exonic	CMTM1	4	.	.	nonsynonymous SNV	CMTM1:NM_052999:exon1:c.C337T:p.R113C,CMTM1:NM_181268:exon1:c.C337T:p.R113C	16q21	.	.	.	.	.	.	.	Uncertain significance	6.18	0	D	P	N	0.044	22.4	.	.	.	.	.	.	.	4	22.4	7.76	2.43628	0.219	0.89	0.0290313	.	.	.	-0.0600914	.	.	.	.
6	33146747	33146747	G	A	exonic	COL11A2	4	.	.	nonsynonymous SNV	COL11A2:NM_080679:exon14:c.C1294T:p.R432W,COL11A2:NM_080681:exon15:c.C1357T:p.R453W,COL11A2:NM_080680:exon17:c.C1615T:p.R539W	6p21.32	0.000399361	0.0012	0	0.0014	0	criteria_provided,_conflicting_interpretations	Conflicting_interpretations_of_pathogenicity	Uncertain significance	10.16	0	D	.	D	0.603	29.4	2	0	1	0	1	0	0	4	29.4	0.14	0	0.454	0.29	0.00573707	.	.	0.435095	-0.446663	.	0	-1.9622	-1.889
6	43274030	43274030	C	T	exonic	CRIP3	1	.	.	nonsynonymous SNV	CRIP3:NM_001366068:exon5:c.G290A:p.G97D,CRIP3:NM_206922:exon6:c.G422A:p.G141D	6p21.1	.	.	.	.	.	.	.	Uncertain significance	20.2	0	D	D	D	0.845	26.3	.	.	.	.	.	.	.	1	26.3	1.46	0	0.249	0.13	0.0195819	.	.	0.367595	0.0784541	.	.	0.1899	0.703
19	18794550	18794550	A	G	exonic	CRTC1	2	.	.	nonsynonymous SNV	CRTC1:NM_001098482:exon1:c.A38G:p.K13R,CRTC1:NM_015321:exon1:c.A38G:p.K13R	19p13.11	.	.	.	.	.	.	.	Uncertain significance	13.2	0	D	D	D	0.213	27.4	.	.	.	.	.	.	.	2	27.4	0.21	0	0.503	0.22	0.0160308	.	.	.	-0.0499512	.	.	.	.
19	18876292	18876292	G	A	exonic	CRTC1	3	.	.	nonsynonymous SNV	CRTC1:NM_015321:exon9:c.G965A:p.R322H,CRTC1:NM_001098482:exon10:c.G1013A:p.R338H	19p13.11	0.00159744	0.0006	0.0012	0.0007	0	.	.	Uncertain significance	2.2	0	T	B	N	0.043	22.4	0	0	0	0	0	0.00127796	0	3	22.4	8.18	0	0.613	0.02	0.00559434	.	.	0.333078	-0.0764496	.	.	-1.5406	-1.734
8	3565960	3565960	C	T	exonic	CSMD1	4	.	.	nonsynonymous SNV	CSMD1:NM_033225:exon7:c.G985A:p.D329N	8p23.2	.	4.815e-05	0	.	.	.	.	Uncertain significance	9.19	0	D	D	D	0.168	25.8	1	0	1	0	.	.	.	4	25.8	2.55	0	0.258	0.02	0.012582	.	.	0.440355	-0.0552815	.	.	1.7221	1.872
8	2824257	2824257	C	T	exonic	CSMD1	5	.	.	nonsynonymous SNV	CSMD1:NM_033225:exon58:c.G8935A:p.G2979S	8p23.2	0.00419329	0.0055	0	0.0054	0	criteria_provided,_single_submitter	Likely_benign	Uncertain significance	10.18	0	D	D	D	0.492	25.3	4	0	0	0	7	0	0	5	25.3	7.95	0	0.556	0.7	0.0288964	.	.	.	-0.128331	.	.	-2.8132	-2.11
20	56073638	56073638	A	G	exonic	CTCFL	3	.	.	nonsynonymous SNV	CTCFL:NM_001269041:exon10:c.T1960C:p.C654R,CTCFL:NM_001269046:exon10:c.T1810C:p.C604R,CTCFL:NM_001269040:exon11:c.T1960C:p.C654R,CTCFL:NM_001269042:exon11:c.T1957C:p.C653R,CTCFL:NM_001269043:exon11:c.T1960C:p.C654R,CTCFL:NM_080618:exon12:c.T1960C:p.C654R	20q13.31	.	.	.	.	.	.	.	Uncertain significance	7.2	0	D	P	D	0.191	23.5	.	.	.	.	.	.	.	3	23.5	2.82	2.45522	0.039	0.04	0.00937989	.	.	0.483582	-0.0380768	.	.	0.9451	1.488
20	56090820	56090820	T	C	exonic	CTCFL	2	.	.	nonsynonymous SNV	CTCFL:NM_001269054:exon4:c.A344G:p.Y115C,CTCFL:NM_001269055:exon4:c.A344G:p.Y115C,CTCFL:NM_001269041:exon5:c.A1130G:p.Y377C,CTCFL:NM_001269044:exon5:c.A1130G:p.Y377C,CTCFL:NM_001269049:exon5:c.A515G:p.Y172C,CTCFL:NM_001269050:exon5:c.A515G:p.Y172C,CTCFL:NM_001269040:exon6:c.A1130G:p.Y377C,CTCFL:NM_001269042:exon6:c.A1130G:p.Y377C,CTCFL:NM_001269043:exon6:c.A1130G:p.Y377C,CTCFL:NM_001269045:exon6:…	20q13.31	.	.	.	.	.	.	.	Uncertain significance	13.2	0	D	D	D	0.523	26.9	.	.	.	.	.	.	.	2	26.9	8.18	0	0.121	0.36	0.0264315	.	.	0.361956	0.148557	.	.	-0.2676	-0.804
X	83129436	83129436	G	C	exonic	CYLC1	2	.	.	nonsynonymous SNV	CYLC1:NM_021118:exon4:c.G1720C:p.E574Q	Xq21.1	.	1.107e-05	0	.	.	.	.	Uncertain significance	2.18	0	D	P	N	0.076	15.08	0	0	0	0	.	.	.	2	15.08	1.37	0	0.466	0.05	0.00698718	.	.	.	-0.00281076	.	.	0.0064	0.044
9	105767464	105767464	G	A	exonic	CYLC2	2	.	.	nonsynonymous SNV	CYLC2:NM_001340:exon5:c.G551A:p.G184D	9q31.1	0.00319489	0.0035	0	0.0028	0	.	.	Likely benign	0.19	0	T	B	N	0.094	0.057	2	0	1	0	1	0	0	2	0.057	8.18	0	0.448	0.23	0.00563398	.	.	.	0.0155333	.	.	0.2137	0.749
15	74640244	74640244	A	C	exonic	CYP11A1	4	.	.	nonsynonymous SNV	CYP11A1:NM_000781:exon2:c.T422G:p.L141W	15q24.1	.	.	.	.	.	no_assertion_criteria_provided	Pathogenic	Uncertain significance	16.2	0	D	D	A	0.656	24	.	.	.	.	.	.	.	4	24	10.21	0	0.211	0.07	0.0504159	.	.	0.357763	0.230445	.	.	2.0625	1.987
15	74631102	74631102	A	T	exonic	CYP11A1	5	.	.	nonsynonymous SNV	CYP11A1:NM_000781:exon8:c.T1244A:p.V415E,CYP11A1:NM_001099773:exon8:c.T770A:p.V257E	15q24.1	.	3.987e-06	0	.	.	no_assertion_criteria_provided	Pathogenic	Uncertain significance	17.2	0	D	D	A	0.918	25.7	0	0	0	0	.	.	.	5	25.7	8.18	0	0.448	0.02	0.00577334	.	.	.	0.177637	.	.	1.7787	1.894
15	74635368	74635368	C	T	exonic	CYP11A1	2	.	.	nonsynonymous SNV	CYP11A1:NM_000781:exon5:c.G940A:p.E314K,CYP11A1:NM_001099773:exon5:c.G466A:p.E156K	15q24.1	0.000599042	0.0025	0	0.0026	0	criteria_provided,_conflicting_interpretations	Conflicting_interpretations_of_pathogenicity	Likely benign	6.2	0	T	B	D	0.134	15.54	4	0	2	0	1	0	0	2	15.54	3.78	0	0.006	0.37	0.013299	.	.	0.474863	-0.0591852	.	.	-0.0836	-0.396
15	74640307	74640307	C	T	exonic	CYP11A1	3	.	.	nonsynonymous SNV	CYP11A1:NM_000781:exon2:c.G359A:p.R120Q	15q24.1	.	.	.	.	.	.	.	Uncertain significance	17.2	0	D	D	D	0.634	23.9	.	.	.	.	0	0	0	3	23.9	0	0	0.22	0.02	0.0282886	.	.	0.352091	-0.156058	.	.	-4.6722	-2.452
15	74630953	74630953	G	A	exonic	CYP11A1	1	.	.	nonsynonymous SNV	CYP11A1:NM_000781:exon8:c.C1393T:p.R465W,CYP11A1:NM_001099773:exon8:c.C919T:p.R307W	15q24.1	.	3.183e-05	0	.	.	.	.	Uncertain significance	15.2	0	D	D	D	0.674	25.5	0	0	0	0	0	0	0	1	25.5	0.38	0	0.148	0.09	0.00567824	.	.	0.435728	-0.115633	.	0	-1.5525	-1.739
10	104592289	104592289	T	A	exonic	CYP17A1	1	.	.	nonsynonymous SNV	CYP17A1:NM_000102:exon6:c.A1118T:p.H373L	10q24.32	.	1.195e-05	0.0002	.	.	criteria_provided,_single_submitter	Pathogenic	Uncertain significance	18.2	0	D	D	D	0.906	27.3	0	0	0	0	.	.	.	1	27.3	2.1	0	0.179	0.72	0.0057596	.	.	0.466336	-0.00353285	.	.	-0.3188	-0.88
10	104591315	104591315	G	A	exonic	CYP17A1	4	.	.	nonsynonymous SNV	CYP17A1:NM_000102:exon7:c.C1193T:p.A398V	10q24.32	.	7.959e-06	0	.	.	.	.	Uncertain significance	16.2	0	D	D	D	0.554	23.4	0	0	0	0	.	.	.	4	23.4	3.16	0.868421	0.239	0.09	0.038318	.	.	0.404732	-0.181357	.	.	-1.6667	-1.784
12	64017848	64017848	G	T	exonic	DPY19L2	6	0.2468	.	nonsynonymous SNV	DPY19L2:NM_173812:exon8:c.C925A:p.Q309K	12q14.2	.	.	.	.	.	.	.	Uncertain significance	12.19	0	D	D	D	0.521	25.5	.	.	.	.	.	.	.	6	25.5	3.99	0	0.672	0.43	0.0139147	.	.	0.503812	-0.326893	.	.	-1.7784	-1.825
2	72359367	72359367	C	T	exonic	CYP26B1	2	.	.	nonsynonymous SNV	CYP26B1:NM_001277742:exon5:c.G1303A:p.A435T,CYP26B1:NM_019885:exon6:c.G1528A:p.A510T	2p13.2	.	8.884e-06	5.878e-05	3.184e-05	0	.	.	Uncertain significance	9.2	0	D	P	D	0.348	25	0	0	0	0	0	0	0	2	25	0.05	0	0.535	0.11	0.0153334	.	.	.	-0.0101128	.	.	.	.
3	16638527	16638527	T	C	exonic	DAZL	2	.	.	nonsynonymous SNV	DAZL:NM_001190811:exon5:c.A386G:p.K129R,DAZL:NM_001351:exon5:c.A326G:p.K109R	3p24.3	.	.	.	.	.	.	.	Uncertain significance	9.2	0	D	P	D	0.3	28	.	.	.	.	.	.	.	2	28	0.41	0	0.521	0.49	0.00572407	.	.	0.469841	-0.432131	.	.	-0.2237	-0.731
3	16639636	16639636	T	C	exonic	DAZL	3	.	.	nonsynonymous SNV	DAZL:NM_001190811:exon3:c.A260G:p.K87R,DAZL:NM_001351:exon3:c.A200G:p.K67R	3p24.3	.	.	.	.	.	.	.	Uncertain significance	8.2	0	T	D	D	0.266	26.8	.	.	.	.	.	.	.	3	26.8	10.57	0	0.374	0.9	0.00645513	.	.	0.453751	-0.116697	.	.	-0.068	-0.34
2	172305270	172305270	C	T	exonic	DCAF17	2	.	.	nonsynonymous SNV	DCAF17:NM_001164821:exon4:c.C401T:p.S134L,DCAF17:NM_025000:exon4:c.C401T:p.S134L	2q31.1	.	.	.	.	.	.	.	Uncertain significance	15.2	0	D	D	D	0.31	28.3	.	.	.	.	.	.	.	2	28.3	0.41	0	0.402	0.34	0.00579065	.	.	0.463076	-0.341332	.	.	-0.4698	-1.061
12	49485105	49485105	C	T	exonic	DHH	2	.	.	nonsynonymous SNV	DHH:NM_021044:exon2:c.G371A:p.R124Q	12q13.12	.	.	.	.	.	criteria_provided,_single_submitter	Pathogenic	Likely pathogenic	19.2	0	D	D	D	0.943	29.9	.	.	.	.	.	.	.	2	29.9	0.97	1.34986	0.382	0.66	0.176368	.	.	.	-0.0184539	.	.	-0.1083	-0.474
12	49483896	49483896	C	A	exonic	DHH	2	.	.	nonsynonymous SNV	DHH:NM_021044:exon3:c.G937T:p.V313L	12q13.12	.	.	.	.	.	.	.	Likely pathogenic	16.2	0	D	P	D	0.779	25.1	.	.	.	.	.	.	.	2	25.1	8.51	0	0.332	0	0.00924454	.	.	.	-0.0056969	.	.	.	.
12	49484985	49484985	C	G	exonic	DHH	1	.	.	nonsynonymous SNV	DHH:NM_021044:exon2:c.G491C:p.R164P	12q13.12	.	.	.	.	.	.	.	Likely pathogenic	19.2	0	D	D	D	0.955	31	.	.	.	.	.	.	.	1	31	0.57	0	0.237	0.62	0.00575172	.	.	0.450182	-0.0313452	.	.	-0.1361	-0.548
12	49483790	49483790	T	A	exonic	DHH	4	.	.	nonsynonymous SNV	DHH:NM_021044:exon3:c.A1043T:p.E348V	12q13.12	.	.	.	.	.	.	.	Likely pathogenic	18.2	0	D	P	D	0.832	31	.	.	.	.	.	.	.	4	31	8.19	0.561438	0.427	0.98	0.0206624	.	.	.	-0.0444358	.	.	.	.
12	49484968	49484968	C	T	exonic	DHH	1	.	.	nonsynonymous SNV	DHH:NM_021044:exon2:c.G508A:p.G170S	12q13.12	.	.	.	.	.	.	.	Likely pathogenic	19.2	0	D	D	D	0.974	31	.	.	.	.	.	.	.	1	31	0.02	0	0.227	0.25	0.00586466	.	.	0.459631	-0.0475344	.	.	-0.2112	-0.709
12	49484250	49484250	G	A	exonic	DHH	2	.	.	nonsynonymous SNV	DHH:NM_021044:exon3:c.C583T:p.R195W	12q13.12	.	.	.	.	.	.	.	Likely pathogenic	18.2	0	D	D	D	0.618	31	.	.	.	.	.	.	.	2	31	5.9	0.076533	0.293	0.52	0.00826258	.	.	0.487406	-0.069152	.	0	.	.
12	49484087	49484087	C	T	exonic	DHH	3	.	.	nonsynonymous SNV	DHH:NM_021044:exon3:c.G746A:p.R249H	12q13.12	.	.	.	.	.	.	.	Likely pathogenic	14.2	0	T	P	D	0.475	27.5	.	.	.	.	.	.	.	3	27.5	7.75	0	0.302	0.82	0.00664383	.	.	.	-0.0638506	.	.	.	.
12	49488216	49488216	C	T	exonic	DHH	3	.	.	nonsynonymous SNV	DHH:NM_021044:exon1:c.G80A:p.R27Q	12q13.12	.	0.0001	0.0002	.	.	criteria_provided,_single_submitter	Uncertain_significance	Likely pathogenic	16.2	0	D	P	D	0.735	29.2	0	0	0	0	0	0.000319081	0	3	29.2	7.96	0	0.409	0.36	0.00772085	.	.	.	0.006086	.	.	.	.
12	49483865	49483865	C	T	exonic	DHH	2	.	.	nonsynonymous SNV	DHH:NM_021044:exon3:c.G968A:p.G323D	12q13.12	.	.	.	.	.	.	.	Likely pathogenic	20.2	0	D	D	D	0.956	31	.	.	.	.	.	.	.	2	31	6.05	0	0.327	0.05	0.0263704	.	.	.	0.0423461	.	.	.	.
12	125435085	125435085	C	T	exonic	DHX37	3	.	.	nonsynonymous SNV	DHX37:NM_032656:exon23:c.G2995A:p.V999M	12q24.31	0.000798722	0.0003	0.0001	0.0006	0.0006	.	.	Uncertain significance	10.2	0	D	D	D	0.228	25.2	0	0	0	0	0	0.000319081	0	3	25.2	8.19	0	0.504	0.24	0.00562379	.	.	.	0.0431062	.	.	0.2414	0.799
12	125451413	125451413	C	T	exonic	DHX37	3	.	.	nonsynonymous SNV	DHX37:NM_032656:exon12:c.G1516A:p.D506N	12q24.31	0.000199681	7.96e-05	0.0006	.	.	.	.	Uncertain significance	0.2	0	T	B	N	0.007	10.64	0	0	0	0	0	0.000319285	0	3	10.64	1.17	0	0.805	0.04	0.00693722	.	.	0.372232	-0.171158	.	.	-1.677	-1.788
12	125449108	125449108	G	A	exonic	DHX37	5	.	.	nonsynonymous SNV	DHX37:NM_032656:exon15:c.C1877T:p.S626L	12q24.31	.	.	.	.	.	.	.	Likely pathogenic	16.2	0	D	D	D	0.848	25.9	.	.	.	.	.	.	.	5	25.9	5.09	1.10081	0.584	0.01	0.0300597	.	.	.	-0.193855	.	.	-1.6652	-1.783
12	125460022	125460022	C	T	exonic	DHX37	3	.	.	nonsynonymous SNV	DHX37:NM_032656:exon6:c.G923A:p.R308Q	12q24.31	.	.	.	3.187e-05	0	.	.	Likely pathogenic	16.2	0	D	D	D	0.451	32	.	.	.	.	0	0	0	3	32	11.27	0	0.45	0.35	0.00569522	.	.	0.409414	-0.15062	.	.	-0.1722	-0.63
12	125453089	125453089	G	C	exonic	DHX37	4	.	.	nonsynonymous SNV	DHX37:NM_032656:exon10:c.C1399G:p.L467V	12q24.31	0.000199681	0.0002	0	0.0002	0	no_assertion_criteria_provided	Likely_pathogenic	Uncertain significance	11.2	0	D	D	D	0.244	22.9	0	0	0	0	0	0	0	4	22.9	8.27	0	0.417	0.79	0.00559152	.	.	0.365173	-0.034927	.	0	-0.2635	-0.797
14	95584087	95584087	T	C	exonic	DICER1	3	.	.	nonsynonymous SNV	DICER1:NM_001195573:exon8:c.A1381G:p.I461V,DICER1:NM_001271282:exon9:c.A1381G:p.I461V,DICER1:NM_001291628:exon9:c.A1381G:p.I461V,DICER1:NM_177438:exon9:c.A1381G:p.I461V,DICER1:NM_030621:exon11:c.A1381G:p.I461V	14q32.13	.	0.0002	0	3.185e-05	0	criteria_provided,_conflicting_interpretations	Conflicting_interpretations_of_pathogenicity	Likely benign	8.2	0	T	B	D	0.286	23.4	0	0	0	0	0	0	0	3	23.4	8.18	0	0.284	0.9	0.0170915	.	.	.	-0.114532	.	.	-0.0359	-0.197
22	38962732	38962732	C	T	exonic	DMC1	4	.	.	nonsynonymous SNV	DMC1:NM_001278208:exon3:c.G106A:p.D36N,DMC1:NM_001363017:exon4:c.G106A:p.D36N,DMC1:NM_007068:exon4:c.G106A:p.D36N	22q13.1	.	.	.	.	.	no_assertion_criteria_provided	Uncertain_significance	Uncertain significance	15.2	0	D	D	D	0.413	31	.	.	.	.	.	.	.	4	31	0.35	0	0.488	0.1	0.00579583	.	.	.	-0.264558	.	.	-2.9101	-2.132
22	38917706	38917706	G	T	exonic	DMC1	3	.	.	nonsynonymous SNV	DMC1:NM_001278208:exon10:c.C695A:p.P232H,DMC1:NM_001363017:exon11:c.C695A:p.P232H,DMC1:NM_007068:exon13:c.C860A:p.P287H	22q13.1	.	.	.	.	.	.	.	Uncertain significance	18.2	0	D	D	D	0.743	28	.	.	.	.	.	.	.	3	28	0	0	0.354	0.02	0.00602603	.	.	.	0.00148265	.	.	-3.8521	-2.322
22	38951377	38951377	T	C	exonic	DMC1	1	.	.	nonsynonymous SNV	DMC1:NM_001278208:exon5:c.A364G:p.T122A,DMC1:NM_001363017:exon6:c.A364G:p.T122A,DMC1:NM_007068:exon6:c.A364G:p.T122A	22q13.1	.	.	.	.	.	.	.	Uncertain significance	17.2	0	D	D	D	0.582	25.6	.	.	.	.	.	.	.	1	25.6	1.41	0	0.343	0.3	0.0056411	.	.	0.379875	0.313311	.	.	0.7861	1.376
17	74283285	74283285	G	C	exonic	QRICH2	6	0.2683	.	stopgain	QRICH2:NM_032134:exon7:c.C3501G:p.Y1167X	17q25.1	.	3.977e-06	0	.	.	.	.	Uncertain significance	4.5	0	.	.	A	.	42	0	0	0	0	0	0	0	6	42	6.79	7.47197	0.483	0.28	0.00745301	.	.	0.454362	-0.0872953	.	0	-40.7037	-3.491
9	842182	842182	T	A	exonic	DMRT1	2	.	.	nonsynonymous SNV	DMRT1:NM_021951:exon1:c.T344A:p.M115K	9p24.3	.	.	.	.	.	.	.	Uncertain significance	15.2	0	D	B	D	0.45	24.8	.	.	.	.	.	.	.	2	24.8	7.42	0.78329	0.015	0.05	0.0134127	.	.	0.336373	0.00165755	.	.	.	.
9	894044	894044	A	G	exonic	DMRT1	3	.	.	nonsynonymous SNV	DMRT1:NM_001363767:exon3:c.A197G:p.N66S,DMRT1:NM_021951:exon3:c.A671G:p.N224S	9p24.3	0.00239617	0.0027	0.0001	0.0011	0	criteria_provided,_single_submitter	Likely_benign	Uncertain significance	11.19	0	D	P	D	0.229	24.2	3	0	2	0	0	0	0	3	24.2	8.18	1.99353	0.269	0.71	0.0154208	.	.	.	0.00462855	.	.	-0.2633	-0.797
9	847030	847030	C	T	exonic	DMRT1	2	.	.	nonsynonymous SNV	DMRT1:NM_021951:exon2:c.C425T:p.A142V	9p24.3	.	3.982e-06	0	.	.	.	.	Uncertain significance	6.2	0	T	P	D	0.129	22.3	0	0	0	0	.	.	.	2	22.3	3.32	0	0.265	0.47	0.00613527	.	.	.	-0.0702567	.	.	-0.2983	-0.851
9	842178	842178	G	A	exonic	DMRT1	3	.	.	nonsynonymous SNV	DMRT1:NM_021951:exon1:c.G340A:p.V114M	9p24.3	.	.	.	.	.	.	.	Uncertain significance	16.2	0	D	D	D	0.431	29.2	.	.	.	.	.	.	.	3	29.2	8.18	6.93344	0.16	0.41	0.0140749	.	.	0.340046	0.00658338	.	.	.	.
9	968071	968071	C	A	exonic	DMRT1	3	.	.	nonsynonymous SNV	DMRT1:NM_001363767:exon5:c.C580A:p.L194I,DMRT1:NM_021951:exon5:c.C1054A:p.L352I	9p24.3	.	.	.	.	.	.	.	Uncertain significance	5.2	0	T	B	D	0.078	23	.	.	.	.	.	.	.	3	23	3.49	0	0.416	0.4	0.00920216	.	.	.	0.00164574	.	.	.	.
9	968125	968125	G	A	exonic	DMRT1	2	.	.	nonsynonymous SNV	DMRT1:NM_001363767:exon5:c.G634A:p.E212K,DMRT1:NM_021951:exon5:c.G1108A:p.E370K	9p24.3	.	7.964e-06	0	.	.	.	.	Uncertain significance	11.2	0	D	D	D	0.206	31	0	0	0	0	0	0	0	2	31	5.02	0	0.132	0.47	0.0124864	.	.	.	-0.00999326	.	.	.	.
9	841853	841853	G	C	exonic	DMRT1	1	.	.	nonsynonymous SNV	DMRT1:NM_021951:exon1:c.G15C:p.E5D	9p24.3	.	.	.	.	.	.	.	Uncertain significance	0.2	0	T	B	N	0.034	0.052	.	.	.	.	.	.	.	1	0.052	7.1	0	0.317	0.34	0.00687389	.	.	.	0.030648	.	0	.	.
9	842032	842032	C	T	exonic	DMRT1	1	.	.	nonsynonymous SNV	DMRT1:NM_021951:exon1:c.C194T:p.A65V	9p24.3	0.000199681	3.516e-05	0	.	.	.	.	Uncertain significance	1.2	0	T	B	N	0.049	17.86	0	0	0	0	0	0	0	1	17.86	2.18	0	0.169	0.18	0.00696795	.	.	.	-0.0299874	.	.	.	.
9	842146	842146	A	G	exonic	DMRT1	3	.	.	nonsynonymous SNV	DMRT1:NM_021951:exon1:c.A308G:p.K103R	9p24.3	0.000199681	0.0002	0	0.0002	0	.	.	Uncertain significance	2.2	0	T	P	D	0.015	23.3	0	0	0	0	0	0	0	3	23.3	8.75	0	0.673	0.45	0.00809421	.	.	0.349018	-0.0174459	.	.	.	.
9	847041	847041	C	G	exonic	DMRT1	1	.	.	nonsynonymous SNV	DMRT1:NM_021951:exon2:c.C436G:p.L146V	9p24.3	.	.	.	.	.	.	.	Uncertain significance	1.2	0	T	B	N	0.045	11.15	.	.	.	.	0	0	0	1	11.15	8.27	0	0.246	0.27	0.00565076	.	.	.	0.000694148	.	.	-0.1418	-0.562
9	841897	841897	C	A	exonic	DMRT1	1	.	.	nonsynonymous SNV	DMRT1:NM_021951:exon1:c.C59A:p.P20H	9p24.3	.	.	.	.	.	.	.	Uncertain significance	4.2	0	D	B	N	0.074	22	.	.	.	.	.	.	.	1	22	1.19	0.214571	0.212	0.45	0.00697052	.	.	.	0.0232412	.	.	.	.
9	916850	916850	G	A	exonic	DMRT1	2	.	.	nonsynonymous SNV	DMRT1:NM_001363767:exon4:c.G436A:p.V146M,DMRT1:NM_021951:exon4:c.G910A:p.V304M	9p24.3	0.000199681	7.557e-05	0	0.0002	0	.	.	Uncertain significance	0.2	0	T	B	N	0.032	9.032	0	0	0	0	0	0	0	2	9.032	8.19	0.446734	0.437	0.13	0.00556534	.	.	0.4372	-0.0207305	.	.	-0.3667	-0.943
9	968008	968008	G	C	exonic	DMRT1	3	.	.	nonsynonymous SNV	DMRT1:NM_001363767:exon5:c.G517C:p.D173H,DMRT1:NM_021951:exon5:c.G991C:p.D331H	9p24.3	.	0.0002	0	0.0002	0	.	.	Uncertain significance	12.2	0	D	D	D	0.283	28.1	0	0	0	0	0	0	0	3	28.1	8.07	0	0.442	0.01	0.0153502	.	.	.	-0.0102774	.	.	.	.
9	1051684	1051684	A	C	exonic	DMRT2	1	.	.	nonsynonymous SNV	DMRT2:NM_001370531:exon2:c.A71C:p.E24A,DMRT2:NM_001370533:exon2:c.A71C:p.E24A,DMRT2:NM_006557:exon2:c.A71C:p.E24A,DMRT2:NM_181872:exon2:c.A71C:p.E24A,DMRT2:NM_001130865:exon3:c.A71C:p.E24A	9p24.3	.	5.83e-06	0	.	.	.	.	Uncertain significance	6.2	0	D	B	N	0.076	22.7	0	0	0	0	.	.	.	1	22.7	1.25	0	0.19	0.02	0.00751654	.	.	.	-0.0474778	.	.	0.163	0.647
19	55673634	55673634	A	T	exonic	DNAAF3	5	.	.	nonsynonymous SNV	DNAAF3:NM_001256714:exon5:c.T551A:p.V184E,DNAAF3:NM_001256715:exon5:c.T347A:p.V116E,DNAAF3:NM_001256716:exon5:c.T185A:p.V62E,DNAAF3:NM_178837:exon5:c.T488A:p.V163E	19q13.42	.	.	.	.	.	.	.	Uncertain significance	10.2	0	D	B	N	0.356	23.1	.	.	.	.	.	.	.	5	23.1	2.7	1.81845	0.402	0.86	0.0256232	.	.	.	0.544493	.	.	0.1806	0.684
X	106462157	106462157	G	T	exonic	DNAAF6	5	.	.	nonsynonymous SNV	DNAAF6:NM_173494:exon4:c.G290T:p.G97V,DNAAF6:NM_001169154:exon5:c.G290T:p.G97V	Xq22.3	.	6.295e-06	8.868e-05	.	.	.	.	Uncertain significance	12.18	0	D	D	D	0.308	24.9	0	0	0	0	.	.	.	5	24.9	7.65	0	0.644	0.47	0.00569485	.	.	0.465898	-0.41183	.	.	-1.8856	-1.862
11	6584341	6584341	C	T	exonic	DNHD1	6	0.2922	.	stopgain	DNHD1:NM_144666:exon29:c.C9649T:p.R3217X	11p15.4	.	5.203e-05	0.0007	3.187e-05	0.0006	.	.	Uncertain significance	3.5	0	.	.	A	.	36	0	0	0	0	0	0.000638978	0	6	36	7.75	4.31518	0.374	0.86	0.0131464	.	.	0.491917	-0.213305	.	0	-65.4098	-3.681
12	64015047	64015047	G	A	exonic	DPY19L2	6	0.3168	.	stopgain	DPY19L2:NM_173812:exon9:c.C1024T:p.Q342X	12q14.2	.	.	.	.	.	.	.	Pathogenic	4.6	0	.	.	A	.	37	.	.	.	.	0	0	0	6	37	7.75	0	0.589	0.93	0.0113325	.	.	0.407338	-0.262368	.	.	-29.8159	-3.352
3	52433147	52433147	T	C	exonic	DNAH1	3	.	.	nonsynonymous SNV	DNAH1:NM_015512:exon76:c.T12371C:p.L4124S	3p21.1	.	.	.	.	.	.	.	Uncertain significance	12.16	0	D	.	D	0.554	28.4	.	.	.	.	.	.	.	3	28.4	0.6	0.640477	0.436	0.83	0.00649841	.	.	0.476221	0.128175	.	.	0.3182	0.917
3	52409346	52409346	G	T	exonic	DNAH1	2	.	.	nonsynonymous SNV	DNAH1:NM_015512:exon45:c.G7076T:p.R2359L	3p21.1	.	.	.	.	.	.	.	Uncertain significance	12.16	0	D	.	D	0.403	25.8	.	.	.	.	.	.	.	2	25.8	8.5	0	0.278	0	0.00563649	.	.	.	0.0254857	.	.	-0.0382	-0.209
2	48941168	48941168	C	A	exonic	LHCGR	6	0.398	.	stopgain	LHCGR:NM_000233:exon7:c.G562T:p.E188X	2p16.3	.	.	.	.	.	.	.	Pathogenic	4.6	0	.	.	D	.	49	.	.	.	.	.	.	.	6	49	2.23	0	0.943	0.15	0.0131609	.	.	0.501821	-1.18086	.	.	-47.0451	-3.522
17	56690784	56690784	G	A	exonic	TEX14	7	0.1274	.	stopgain	TEX14:NM_001201457:exon9:c.C1021T:p.R341X,TEX14:NM_031272:exon9:c.C1003T:p.R335X,TEX14:NM_198393:exon9:c.C1003T:p.R335X	17q22	.	0.0008	0	0.0011	0	criteria_provided,_single_submitter	Likely_benign	Uncertain significance	4.6	0	.	.	A	.	36	0	0	0	0	1	0	0	7	36	2.08	0	0.363	0.69	0.00666789	0.9345	0	0.897498	-1.00348	.	0	-76.1016	-4.012
3	52400875	52400875	G	A	exonic	DNAH1	2	.	.	nonsynonymous SNV	DNAH1:NM_015512:exon36:c.G5737A:p.G1913R	3p21.1	.	4.017e-06	0	.	.	.	.	Uncertain significance	16.16	0	D	.	D	0.94	27.7	0	0	0	0	.	.	.	2	27.7	8.85	0.915912	0.32	0.23	0.00906041	.	.	0.42636	-0.0442933	.	.	-0.0523	-0.275
3	52387194	52387194	C	T	exonic	DNAH1	3	.	.	nonsynonymous SNV	DNAH1:NM_015512:exon19:c.C3103T:p.R1035C	3p21.1	0.00139776	0.0002	0.0024	6.373e-05	0.0013	criteria_provided,_single_submitter	Likely_benign	Uncertain significance	8.16	0	D	.	D	0.317	30	0	0	0	0	0	0.00223357	0	3	30	7.75	0	0.416	0.1	0.00577779	.	.	.	-0.0610179	.	.	-0.0368	-0.202
3	52420694	52420694	G	A	exonic	DNAH1	2	.	.	nonsynonymous SNV	DNAH1:NM_015512:exon56:c.G8828A:p.R2943Q	3p21.1	.	5.861e-05	0.0007	.	.	.	.	Uncertain significance	7.16	0	D	.	D	0.371	25.4	0	0	0	0	0	0.000319081	0	2	25.4	0.96	0	0.445	0.31	0.00573627	.	.	.	-0.0422846	.	.	-0.4672	-1.058
3	52422852	52422852	C	G	exonic	DNAH1	2	.	.	nonsynonymous SNV	DNAH1:NM_015512:exon59:c.C9394G:p.R3132G	3p21.1	.	1.208e-05	0.0002	.	.	criteria_provided,_single_submitter	Uncertain_significance	Uncertain significance	14.16	0	D	.	D	0.857	29.4	0	0	0	0	0	0.000319285	0	2	29.4	1.12	0.78654	0.251	0.89	0.0224158	.	.	.	-0.293628	.	.	-0.6365	-1.217
13	20038622	20038622	G	A	exonic	TPTE2	7	0.1371	.	stopgain	TPTE2:NM_130785:exon8:c.C484T:p.Q162X,TPTE2:NM_001141968:exon9:c.C382T:p.Q128X,TPTE2:NM_199254:exon11:c.C715T:p.Q239X	13q12.11	0.000998403	0.0011	0	0.0012	0	.	.	Uncertain significance	2.6	0	.	.	A	.	35	0	0	0	0	0	0	0	7	35	7.76	0	0.553	0.93	0.00858775	.	.	0.461393	-0.80365	.	.	-21.7014	-3.225
3	52403914	52403914	T	G	exonic	DNAH1	2	.	.	nonsynonymous SNV	DNAH1:NM_015512:exon38:c.T6017G:p.V2006G	3p21.1	.	.	.	.	.	.	.	Uncertain significance	14.16	0	D	.	D	0.896	27.6	.	.	.	.	.	.	.	2	27.6	4.09	0.899433	0.35	0.78	0.00657658	.	.	.	-0.249659	.	.	-0.3909	-0.972
3	52395233	52395233	C	G	exonic	DNAH1	3	.	.	nonsynonymous SNV	DNAH1:NM_015512:exon29:c.C4739G:p.A1580G	3p21.1	.	8.085e-06	0	.	.	.	.	Uncertain significance	10.16	0	D	.	D	0.335	25.6	0	0	0	0	.	.	.	3	25.6	8.27	1.11862	0.118	0.89	0.00859847	.	.	.	-0.0665338	.	.	-0.5653	-1.154
9	99003189	99003189	C	T	exonic	HSD17B3	7	0.1561	.	nonsynonymous SNV	HSD17B3:NM_000197:exon10:c.G673A:p.V225M	9q22.32	.	3.98e-06	0	.	.	.	.	Likely pathogenic	13.2	0	D	P	D	0.628	32	0	0	0	0	.	.	.	7	32	9.49	0	0.262	0.43	0.798586	0.9992	0.82	0.586251	-0.901132	.	.	-0.4358	-1.024
6	160240107	160240107	C	T	exonic	PNLDC1	7	0.4375	.	stopgain	PNLDC1:NM_001271862:exon17:c.C1387T:p.R463X,PNLDC1:NM_173516:exon17:c.C1354T:p.R452X	6q25.3	0.000399361	4.375e-05	5.437e-05	.	.	.	.	Uncertain significance	4.6	0	.	.	A	.	40	0	0	0	0	0	0	0	7	40	7.75	0	0.438	0.94	0.290626	.	.	0.561266	-0.143265	.	0	-70.4217	-3.846
12	124402302	124402302	T	C	exonic	DNAH10	1	.	.	nonsynonymous SNV	DNAH10:NM_207437:exon63:c.T10820C:p.M3607T,DNAH10:NM_001372106:exon64:c.T11174C:p.M3725T	12q24.31	.	.	.	.	.	.	.	Uncertain significance	12.16	0	.	P	D	0.704	25.7	.	.	.	.	.	.	.	1	25.7	0	0	0.21	0.02	0.00643997	.	.	0.476212	0.0425612	.	.	0.0703	0.382
12	124333344	124333344	G	A	exonic	DNAH10	1	.	.	nonsynonymous SNV	DNAH10:NM_207437:exon33:c.G5663A:p.R1888Q,DNAH10:NM_001372106:exon34:c.G6017A:p.R2006Q	12q24.31	.	4.01e-06	0	.	.	.	.	Uncertain significance	11.16	0	.	D	D	0.556	27.7	0	0	0	0	0	0.000319489	0	1	27.7	0	0	0.315	0.02	0.0525028	.	.	.	-0.203413	.	.	-0.1214	-0.51
12	124413069	124413069	C	T	exonic	DNAH10	5	.	.	nonsynonymous SNV	DNAH10:NM_207437:exon69:c.C11887T:p.R3963C,DNAH10:NM_001372106:exon70:c.C12241T:p.R4081C	12q24.31	.	8.228e-06	0	.	.	.	.	Uncertain significance	14.16	0	.	D	D	0.728	32	0	0	0	0	.	.	.	5	32	0.06	0	0.49	0.14	0.0497284	.	.	0.502357	-0.0293254	.	.	-1.875	-1.859
12	124359794	124359794	C	T	exonic	DNAH10	1	.	.	nonsynonymous SNV	DNAH10:NM_207437:exon46:c.C7601T:p.T2534M,DNAH10:NM_001372106:exon47:c.C7955T:p.T2652M	12q24.31	.	5.351e-05	0.0002	6.368e-05	0	.	.	Uncertain significance	10.16	0	.	D	D	0.475	25.2	0	0	0	0	0	0	0	1	25.2	0.36	0	0.074	0.19	0.0230037	.	.	.	-0.0123466	.	.	0.2985	0.889
12	124265777	124265777	C	T	exonic	DNAH10	1	.	.	nonsynonymous SNV	DNAH10:NM_001372106:exon6:c.C772T:p.R258W,DNAH10:NM_207437:exon6:c.C589T:p.R197W	12q24.31	0.000599042	4.776e-05	0.0003	3.187e-05	0	.	.	Uncertain significance	6.17	0	.	P	N	0.096	24.1	0	0	0	0	0	0	0	1	24.1	0	0	0.371	0.02	0.00696393	.	.	0.356372	-0.137094	.	0	-0.0247	-0.134
12	124409745	124409745	G	A	exonic	DNAH10	2	.	.	nonsynonymous SNV	DNAH10:NM_207437:exon67:c.G11561A:p.G3854E,DNAH10:NM_001372106:exon68:c.G11915A:p.G3972E	12q24.31	0.00219649	0.0007	0.0078	0.0006	0.0064	criteria_provided,_single_submitter	Likely_benign	Uncertain significance	8.16	0	.	D	D	0.291	27.6	0	0	0	0	0	0.00701978	0	2	27.6	0.15	0.227236	0.32	0.79	0.0283915	.	.	0.374209	0.460048	.	.	0.5664	1.198
12	124272412	124272412	A	G	exonic	DNAH10	3	.	.	nonsynonymous SNV	DNAH10:NM_001372106:exon10:c.A1483G:p.K495E,DNAH10:NM_207437:exon10:c.A1300G:p.K434E	12q24.31	.	3.987e-06	0	.	.	.	.	Uncertain significance	7.17	0	.	B	D	0.25	23	.	.	.	.	.	.	.	3	23	11.74	0	0.442	0.53	0.00655879	.	.	.	-0.104493	.	.	-0.3711	-0.949
7	21805202	21805202	A	G	exonic	DNAH11	2	.	.	nonsynonymous SNV	DNAH11:NM_001277115:exon55:c.A9097G:p.I3033V	7p15.3	0.00399361	0.0068	5.725e-05	0.003	0	criteria_provided,_conflicting_interpretations	Conflicting_interpretations_of_pathogenicity	Likely benign	2.15	0	T	.	D	0.039	19.35	23	0	11	0	6	0	0	2	19.35	8.18	0.511007	0.373	0.12	0.00566772	.	.	0.47426	0.00817958	.	.	-0.8783	-1.397
7	21805095	21805095	G	A	exonic	DNAH11	3	.	.	nonsynonymous SNV	DNAH11:NM_001277115:exon55:c.G8990A:p.R2997Q	7p15.3	0.00599042	0.0112	5.567e-05	0.0112	0	criteria_provided,_conflicting_interpretations	Conflicting_interpretations_of_pathogenicity	Likely benign	8.15	0	D	.	D	0.303	26	29	0	16	0	16	0	0	3	26	0.29	0	0.343	0.07	0.00565968	.	.	.	-0.0680635	.	.	-3.5217	-2.261
14	60932711	60932711	C	A	exonic	C14orf39	7	0.4867	.	stopgain	C14orf39:NM_174978:exon11:c.G958T:p.E320X	14q23.1	.	.	.	.	.	.	.	Uncertain significance	5.6	0	.	.	A	.	45	.	.	.	.	.	.	.	7	45	3.34	0	0.795	0.41	0.00684155	.	.	0.34699	-0.714605	.	.	-50.2143	-3.522
17	76567792	76567792	G	C	exonic	DNAH17	1	.	.	nonsynonymous SNV	DNAH17:NM_173628:exon4:c.C612G:p.I204M	17q25.3	0.000199681	0.0001	0.0015	9.557e-05	0.0019	.	.	Uncertain significance	3.16	0	T	.	N	0.352	22.4	0	0	0	0	0	0.00191571	0	1	22.4	0.02	0.170318	0.05	0.66	0.00556776	.	.	.	-0.0526577	.	0	-0.5408	-1.131
17	76554218	76554218	A	G	exonic	DNAH17	1	.	.	nonsynonymous SNV	DNAH17:NM_173628:exon14:c.T2150C:p.L717P	17q25.3	.	3.989e-06	5.443e-05	.	.	.	.	Uncertain significance	12.17	0	D	.	D	0.814	24.6	0	0	0	0	.	.	.	1	24.6	0.88	0	0.164	0.02	0.00562005	.	.	0.354167	-0.0552121	.	.	0.0986	0.479
17	76497381	76497381	G	A	exonic	DNAH17	2	.	.	nonsynonymous SNV	DNAH17:NM_173628:exon35:c.C5368T:p.R1790C	17q25.3	0.000998403	0.0003	0.0026	0.0004	0.0019	.	.	Uncertain significance	5.12	0	.	.	D	0.43	26.9	0	0	0	0	0	0.00127632	0	2	26.9	0.8	0.652376	0.894	0.62	0.0310172	.	.	.	-0.157362	.	.	-0.124	-0.517
17	76420193	76420193	G	A	exonic	DNAH17	3	.	.	nonsynonymous SNV	DNAH17:NM_173628:exon81:c.C13183T:p.R4395W	17q25.3	0.00299521	0.0008	0.0065	0.0003	0.0058	.	.	Uncertain significance	5.12	0	.	.	D	0.224	25.1	1	1	1	1	0	0.0067007	0	3	25.1	7.76	0	0.487	0.24	0.00805641	.	.	.	-0.019583	.	0	.	.
17	76482181	76482181	C	G	exonic	DNAH17	2	.	.	nonsynonymous SNV	DNAH17:NM_173628:exon46:c.G7136C:p.W2379S	17q25.3	.	.	.	.	.	.	.	Uncertain significance	8.12	0	.	.	D	0.424	26.5	.	.	.	.	.	.	.	2	26.5	3.67	0	0.308	0.15	0.0384752	.	.	.	-0.0915275	.	.	0.1424	0.598
17	7678613	7678613	G	A	exonic	DNAH2	2	.	.	nonsynonymous SNV	DNAH2:NM_020877:exon30:c.G4774A:p.E1592K	17p13.1	.	1.202e-05	0	.	.	.	.	Uncertain significance	17.19	0	D	D	D	0.895	27.3	0	0	0	0	.	.	.	2	27.3	5.3	0	0.311	0.74	0.00877446	.	.	0.421633	-0.126692	.	.	-0.0322	-0.177
17	7708383	7708383	G	T	exonic	DNAH2	5	.	.	nonsynonymous SNV	DNAH2:NM_020877:exon60:c.G9291T:p.E3097D	17p13.1	0.000199681	7.577e-05	0.001	6.371e-05	0.0013	.	.	Uncertain significance	8.19	0	T	D	D	0.535	21.6	0	0	0	0	0	0.000638162	0	5	21.6	2.58	0	0.502	0.51	0.00617772	.	.	0.445475	0.0558923	.	0	1.6549	1.845
17	7681753	7681753	A	G	exonic	DNAH2	3	.	.	nonsynonymous SNV	DNAH2:NM_020877:exon35:c.A5507G:p.K1836R	17p13.1	0.000199681	8.366e-05	0.0011	6.372e-05	0.0013	.	.	Uncertain significance	10.19	0	D	D	D	0.137	27.7	0	0	0	0	0	0.000638978	0	3	27.7	11.22	0	0.334	0.85	0.00566294	.	.	0.443471	-0.119773	.	.	-0.1786	-0.643
17	7661877	7661877	A	C	exonic	DNAH2	2	.	.	nonsynonymous SNV	DNAH2:NM_020877:exon14:c.A2116C:p.K706Q	17p13.1	.	0.0002	0.0002	0.0003	0	.	.	Uncertain significance	8.19	0	D	D	D	0.204	25.9	0	0	0	0	0	0	0	2	25.9	5.06	0	0.223	0.59	0.00589412	.	.	.	0.0388474	.	.	0.0424	0.262
17	7683523	7683523	G	C	exonic	DNAH2	1	.	.	nonsynonymous SNV	DNAH2:NM_020877:exon37:c.G5771C:p.R1924P	17p13.1	.	.	.	.	.	.	.	Uncertain significance	13.19	0	D	D	D	0.732	32	.	.	.	.	.	.	.	1	32	1.33	0	0.275	0.01	0.0070304	.	.	0.45331	-0.276639	.	.	-0.3018	-0.856
17	7727595	7727595	C	T	exonic	DNAH2	2	.	.	nonsynonymous SNV	DNAH2:NM_020877:exon76:c.C11635T:p.R3879W	17p13.1	.	0.0002	0.0021	0.0002	0.0032	.	.	Uncertain significance	10.2	0	D	P	D	0.2	26	1	1	1	1	0	0.00191939	0	2	26	0.24	0	0.432	0.05	0.00560905	.	.	0.479144	-0.00816018	.	0	-0.8535	-1.38
17	7683522	7683522	C	T	exonic	DNAH2	1	.	.	nonsynonymous SNV	DNAH2:NM_020877:exon37:c.C5770T:p.R1924C	17p13.1	.	1.193e-05	0	.	.	.	.	Uncertain significance	13.19	0	D	D	D	0.66	31	0	0	0	0	.	.	.	1	31	2.18	0	0.143	0.01	0.00561833	.	.	.	-0.0194332	.	.	-0.3064	-0.863
17	7695294	7695294	C	A	exonic	DNAH2	1	.	.	nonsynonymous SNV	DNAH2:NM_020877:exon45:c.C6960A:p.S2320R	17p13.1	.	2.387e-05	0.0003	.	.	.	.	Uncertain significance	10.19	0	T	P	D	0.457	24	0	0	0	0	.	.	.	1	24	0.79	0	0.194	0.51	0.00562541	.	.	.	-0.0601542	.	0	0.0427	0.264
17	7727463	7727463	T	C	exonic	DNAH2	1	.	.	nonsynonymous SNV	DNAH2:NM_020877:exon76:c.T11503C:p.S3835P	17p13.1	0.000199681	1.874e-05	0.0002	.	.	.	.	Uncertain significance	10.2	0	D	B	D	0.184	22.8	0	0	0	0	.	.	.	1	22.8	0	0	0.216	0.02	0.00565284	.	.	.	-0.0311563	.	.	0.3012	0.893
17	7735087	7735087	G	T	exonic	DNAH2	5	.	.	nonsynonymous SNV	DNAH2:NM_020877:exon82:c.G12720T:p.W4240C	17p13.1	.	.	.	.	.	.	.	Uncertain significance	15.19	0	D	D	D	0.692	32	.	.	.	.	.	.	.	5	32	7.65	0	0.595	0.69	0.0334611	.	.	0.473074	0.17345	.	.	4.4196	2.501
17	7727878	7727878	T	G	exonic	DNAH2	1	.	.	nonsynonymous SNV	DNAH2:NM_020877:exon77:c.T11686G:p.C3896G	17p13.1	.	1.283e-05	0.0002	3.188e-05	0.0006	.	.	Uncertain significance	14.2	0	D	D	D	0.58	26.4	0	0	0	0	.	.	.	1	26.4	0	0	0.314	0.02	0.00598784	.	.	.	0.0534324	.	.	0.0455	0.277
5	13841179	13841179	C	T	exonic	DNAH5	1	.	.	nonsynonymous SNV	DNAH5:NM_001369:exon34:c.G5545A:p.A1849T	5p15.2	.	.	.	.	.	.	.	Uncertain significance	9.19	0	D	B	D	0.695	23.5	.	.	.	.	0	0	0	1	23.5	0.17	0	0.257	0.02	0.00571307	.	.	.	-0.0663958	.	.	0.5025	1.135
5	13844951	13844951	C	T	exonic	DNAH5	2	.	.	nonsynonymous SNV	DNAH5:NM_001369:exon32:c.G5266A:p.E1756K	5p15.2	0.000798722	0.0025	0	0.0032	0.0006	criteria_provided,_multiple_submitters,_no_conflicts	Likely_benign	Likely benign	5.19	0	T	B	D	0.168	22.8	0	0	0	0	0	0.000319081	0	2	22.8	1.1	0	0.537	0.43	0.00661238	.	.	0.484256	-0.185907	.	.	-1.5069	-1.719
5	13794057	13794057	C	G	exonic	DNAH5	2	.	.	nonsynonymous SNV	DNAH5:NM_001369:exon48:c.G7998C:p.E2666D	5p15.2	.	.	.	.	.	.	.	Likely benign	7.19	0	T	P	D	0.199	17.57	.	.	.	.	.	.	.	2	17.57	8.28	0	0.367	0.09	0.00554987	.	.	0.46414	0.169777	.	0	0.166	0.653
5	13810275	13810275	C	G	exonic	DNAH5	2	.	.	nonsynonymous SNV	DNAH5:NM_001369:exon45:c.G7502C:p.R2501P	5p15.2	.	0.0002	0	3.191e-05	0	criteria_provided,_multiple_submitters,_no_conflicts	Uncertain_significance	Uncertain significance	15.19	0	D	D	D	0.688	24.9	0	0	0	0	0	0	0	2	24.9	1.46	3.33546	0.205	0.04	0.0170362	.	.	.	-0.0807748	.	.	0.033	0.214
5	13922290	13922290	G	A	exonic	DNAH5	2	.	.	nonsynonymous SNV	DNAH5:NM_001369:exon5:c.C586T:p.R196C	5p15.2	0.000199681	1.593e-05	0	.	.	.	.	Uncertain significance	7.19	0	D	P	N	0.163	23.5	0	0	0	0	0	0	0	2	23.5	0.35	0	0.637	0.28	0.00560133	.	.	0.414334	-0.154045	.	.	-0.9872	-1.464
2	84972274	84972274	C	A	exonic	DNAH6	0	.	.	nonsynonymous SNV	DNAH6:NM_001370:exon63:c.C10413A:p.H3471Q	2p11.2	0.00219649	0.0005	0	0.0032	0	.	.	Likely benign	0.19	0	T	B	N	0.049	3.662	0	0	0	0	5	0	0	0	3.662	0.22	0	0	0.05	0.00553026	.	.	.	-0.0536557	.	0	0.2896	0.876
2	84936668	84936668	C	G	exonic	DNAH6	6	.	.	nonsynonymous SNV	DNAH6:NM_001370:exon55:c.C9250G:p.Q3084E	2p11.2	.	6.368e-06	0	.	.	.	.	Uncertain significance	11.19	0	D	D	D	0.364	32	0	0	0	0	.	.	.	6	32	0.85	1.79289	0.205	0.47	0.0446615	0.8468	0.61	0.579548	-0.579971	.	.	-0.2485	-0.774
2	84954947	84954947	T	A	exonic	DNAH6	3	.	.	nonsynonymous SNV	DNAH6:NM_001370:exon61:c.T10127A:p.V3376D	2p11.2	.	1.263e-05	0.0002	.	.	.	.	Uncertain significance	11.19	0	D	B	D	0.482	24.5	0	0	0	0	.	.	.	3	24.5	7.55	0	0.451	0.17	0.00572699	.	.	0.44429	0.124555	.	.	0.3891	1.009
2	84880628	84880628	C	T	exonic	DNAH6	2	.	.	nonsynonymous SNV	DNAH6:NM_001370:exon34:c.C5264T:p.T1755I	2p11.2	.	.	.	.	.	.	.	Uncertain significance	14.18	0	D	D	D	0.393	25.3	.	.	.	.	.	.	.	2	25.3	1.03	0	0.386	0.24	0.00571446	.	.	.	-0.0589838	.	.	-0.0546	-0.285
2	84926746	84926746	G	A	exonic	DNAH6	2	.	.	nonsynonymous SNV	DNAH6:NM_001370:exon48:c.G7706A:p.R2569H	2p11.2	0.000399361	0.0014	0.0002	0.0015	0	.	.	Uncertain significance	12.17	0	D	D	D	0.463	29.5	4	0	3	0	1	0.000319081	0	2	29.5	8.4	0	0.277	0.16	0.00769919	.	.	.	-0.0293874	.	.	-1.5216	-1.726
2	84811347	84811347	A	T	exonic	DNAH6	1	.	.	nonsynonymous SNV	DNAH6:NM_001370:exon15:c.A2454T:p.E818D	2p11.2	.	7.957e-05	0.0011	3.184e-05	0.0006	.	.	Uncertain significance	2.19	0	T	B	N	0.099	18.38	0	0	0	0	0	0.000638162	0	1	18.38	0.8	0	0.019	0.43	0.01196	.	.	0.387652	-0.0587639	.	0	0.0551	0.321
2	84822882	84822882	T	C	exonic	DNAH6	1	.	.	nonsynonymous SNV	DNAH6:NM_001370:exon18:c.T2837C:p.L946P	2p11.2	.	.	.	.	.	.	.	Uncertain significance	14.18	0	D	D	D	0.775	26.2	.	.	.	.	.	.	.	1	26.2	1.91	0	0.053	0.11	0.00562054	.	.	0.385454	-0.0419946	.	.	0.0201	0.136
2	84804515	84804515	C	A	exonic	DNAH6	3	.	.	nonsynonymous SNV	DNAH6:NM_001370:exon13:c.C2059A:p.P687T	2p11.2	0.000399361	0.0004	0	6.376e-05	0	.	.	Uncertain significance	8.19	0	T	P	D	0.166	24	1	0	0	0	0	0	0	3	24	1.17	0	0.131	0.29	0.00565071	.	.	0.450311	0.110162	.	.	2.0766	1.991
2	196749485	196749485	C	T	exonic	DNAH7	3	.	.	nonsynonymous SNV	DNAH7:NM_018897:exon35:c.G5587A:p.D1863N	2q32.3	0.000399361	9.226e-05	0.0013	.	.	.	.	Uncertain significance	3.19	0	T	B	D	0.109	23.1	0	0	0	0	0	0.000957854	0	3	23.1	8.75	0	0.456	0.09	0.00576027	.	.	.	-0.102752	.	.	-0.1953	-0.678
2	196659177	196659177	T	C	exonic	DNAH7	2	.	.	nonsynonymous SNV	DNAH7:NM_018897:exon57:c.A10601G:p.Q3534R	2q32.3	.	.	.	.	.	.	.	Uncertain significance	15.2	0	D	D	D	0.566	26.6	.	.	.	.	.	.	.	2	26.6	7.96	0.906721	0.238	0.03	0.00575528	.	.	.	0.0552108	.	.	0.4576	1.088
2	196681502	196681502	C	T	exonic	DNAH7	3	.	.	nonsynonymous SNV	DNAH7:NM_018897:exon51:c.G9611A:p.R3204H	2q32.3	.	7.619e-05	0	0.0002	0	.	.	Uncertain significance	6.19	0	D	B	D	0.173	20.2	0	0	0	0	0	0	0	3	20.2	8.18	0	0.456	0	0.00591396	.	.	.	-0.0450962	.	.	-0.2922	-0.841
6	38942192	38942192	G	A	exonic	DNAH8	4	.	.	nonsynonymous SNV	DNAH8:NM_001371:exon84:c.G12070A:p.A4024T,DNAH8:NM_001206927:exon85:c.G12721A:p.A4241T	6p21.2	0.000798722	0.0004	0.0004	.	.	criteria_provided,_single_submitter	Likely_benign	Uncertain significance	10.19	0	D	D	D	0.411	31	0	0	0	0	0	0	0	4	31	0.85	0	0.608	0.3	0.00575321	.	.	.	-0.0552903	.	.	-3.9086	-2.333
7	107412499	107412499	C	G	exonic	SLC26A3	8	0.103	.	nonsynonymous SNV	SLC26A3:NM_000111:exon18:c.G2062C:p.D688H	7q31.1	0.000599042	0.0008	0	0.0013	0	.	.	Uncertain significance	11.2	0	T	D	D	0.572	33	1	0	1	0	1	0	0	8	33	0.97	0	0.77	0.42	0.010846	0.9995	0.962	0.610938	-1.947	.	.	-0.3672	-0.944
6	38875810	38875810	C	T	exonic	DNAH8	2	.	.	nonsynonymous SNV	DNAH8:NM_001371:exon63:c.C8776T:p.R2926C,DNAH8:NM_001206927:exon64:c.C9427T:p.R3143C	6p21.2	0.000199681	0.0001	0	0.0006	0	criteria_provided,_single_submitter	Uncertain_significance	Uncertain significance	11.19	0	D	D	D	0.23	29.4	0	0	0	0	0	0	0	2	29.4	0	0	0.548	0.02	0.219268	.	.	.	-0.132978	.	.	-0.5005	-1.091
6	38905957	38905957	C	T	exonic	DNAH8	2	.	.	nonsynonymous SNV	DNAH8:NM_001371:exon77:c.C11120T:p.T3707M,DNAH8:NM_001206927:exon78:c.C11771T:p.T3924M	6p21.2	0.00419329	0.0052	0	0.0058	0	criteria_provided,_multiple_submitters,_no_conflicts	Benign/Likely_benign	Likely benign	11.18	0	D	D	D	0.368	28.9	4	0	1	0	5	0.000319081	0	2	28.9	4.78	0	0.302	0.46	0.0227566	.	.	0.336993	-0.128548	.	.	-0.0548	-0.286
6	38994355	38994355	G	T	exonic	DNAH8	2	.	.	nonsynonymous SNV	DNAH8:NM_001371:exon91:c.G13097T:p.R4366L,DNAH8:NM_001206927:exon92:c.G13748T:p.R4583L	6p21.2	0.000998403	0.0003	0.0034	0.0002	0.0032	criteria_provided,_single_submitter	Likely_benign	Likely benign	12.19	0	D	D	D	0.586	32	0	0	0	0	0	0.00383142	0	2	32	8.5	0	0.132	0.54	0.00679575	.	.	.	-0.185418	.	.	-0.6411	-1.221
6	38830102	38830102	G	A	exonic	DNAH8	3	.	.	nonsynonymous SNV	DNAH8:NM_001371:exon43:c.G5527A:p.A1843T,DNAH8:NM_001206927:exon44:c.G6178A:p.A2060T	6p21.2	.	0	0	.	.	.	.	Uncertain significance	14.19	0	D	D	D	0.543	29.7	.	.	.	.	.	.	.	3	29.7	4.3	0	0.025	0.91	0.0200751	.	.	.	-0.0273086	.	.	0.2662	0.84
2	219492952	219492952	C	T	exonic	PLCD4	8	0.1412	.	nonsynonymous SNV	PLCD4:NM_032726:exon7:c.C973T:p.R325W	2q35	0.00339457	0.0057	0	0.0052	0	.	.	Uncertain significance	11.19	0	D	D	D	0.345	28.2	13	0	3	0	6	0	0	8	28.2	2.8	0	0.443	0.79	0.0098244	0.3781	0.28	0.856431	-1.30335	.	0	0.1074	0.505
17	11648296	11648296	T	A	exonic	DNAH9	1	.	.	nonsynonymous SNV	DNAH9:NM_001372:exon31:c.T6294A:p.F2098L	17p12	.	.	.	.	.	.	.	Uncertain significance	13.19	0	D	D	D	0.475	22.8	.	.	.	.	.	.	.	1	22.8	0	0	0.302	0.02	0.00554139	.	.	.	-0.0336255	.	0	0.0932	0.462
17	11783487	11783487	T	A	exonic	DNAH9	3	.	.	nonsynonymous SNV	DNAH9:NM_001372:exon54:c.T10571A:p.L3524Q	17p12	.	.	.	.	.	.	.	Uncertain significance	15.2	0	D	D	D	0.625	26.3	.	.	.	.	.	.	.	3	26.3	8.36	0	0.416	0.59	0.0495449	.	.	0.398995	0.0999706	.	.	-0.1582	-0.6
17	11515011	11515011	C	T	exonic	DNAH9	1	.	.	nonsynonymous SNV	DNAH9:NM_001372:exon4:c.C818T:p.T273M	17p12	.	1.193e-05	0	.	.	.	.	Uncertain significance	4.2	0	D	P	N	0.121	13.11	0	0	0	0	0	0	0	1	13.11	1.59	1.65613	0.335	0.87	0.0138255	.	.	.	-0.143041	.	.	-0.0639	-0.324
17	11786949	11786949	C	T	exonic	DNAH9	4	.	.	nonsynonymous SNV	DNAH9:NM_001372:exon56:c.C10853T:p.T3618M	17p12	0.00159744	0.0005	0.0024	3.185e-05	0	.	.	Uncertain significance	4.19	0	T	B	D	0.236	15.11	2	0	2	0	0	0.00127632	0	4	15.11	3.31	0	0.344	0.15	0.00636553	.	.	.	-0.130788	.	.	-1.9326	-1.878
9	34517451	34517451	C	T	exonic	DNAI1	3	.	.	nonsynonymous SNV	DNAI1:NM_001281428:exon19:c.C1999T:p.R667C,DNAI1:NM_012144:exon19:c.C1987T:p.R663C	9p13.3	.	2.784e-05	0	.	.	criteria_provided,_single_submitter	Uncertain_significance	Uncertain significance	17.2	0	D	P	D	0.684	32	0	0	0	0	0	0	0	3	32	7.76	0	0.383	0.42	0.0258265	.	.	0.417067	-0.0388502	.	.	0.0346	0.223
9	34500821	34500821	G	A	exonic	DNAI1	3	.	.	nonsynonymous SNV	DNAI1:NM_001281428:exon11:c.G1015A:p.V339I,DNAI1:NM_012144:exon11:c.G1003A:p.V335I	9p13.3	0.176518	0.1528	0.0089	0.1927	0.0064	criteria_provided,_multiple_submitters,_no_conflicts	Benign/Likely_benign	Benign	5.19	0	T	B	P	0.228	23.8	3459	1	1494	1	3374	0.00798722	0	3	23.8	11.66	0	0.514	0	0.00570594	.	.	0.39573	-0.129839	.	.	-0.1862	-0.659
11	73681041	73681041	T	G	exonic	DNAJB13	3	.	.	nonsynonymous SNV	DNAJB13:NM_153614:exon8:c.T833G:p.M278R,DNAJB13:NM_001377263:exon9:c.T659G:p.M220R	11q13.4	.	.	.	.	.	no_assertion_criteria_provided	Pathogenic	Likely pathogenic	15.2	0	D	D	D	0.621	24.7	.	.	.	.	.	.	.	3	24.7	3.32	0	0.174	0.02	0.0258092	.	.	0.643951	-0.107681	.	.	.	.
14	74156135	74156135	A	G	exonic	DNAL1	2	.	.	nonsynonymous SNV	DNAL1:NM_031427:exon7:c.A449G:p.N150S,DNAL1:NM_001201366:exon8:c.A332G:p.N111S	14q24.3	.	.	.	.	.	no_assertion_criteria_provided	Pathogenic	Uncertain significance	14.2	0	D	D	D	0.611	25.6	.	.	.	.	.	.	.	2	25.6	8.18	0	0.277	0.28	0.0322706	.	.	.	0.0929759	.	.	.	.
11	73669399	73669399	T	C	exonic	DNAJB13	3	.	.	nonsynonymous SNV	DNAJB13:NM_153614:exon2:c.T106C:p.S36P	11q13.4	0.000399361	0.0002	0.0024	0.0001	0.0026	.	.	Uncertain significance	3.2	0	D	B	N	0.103	15.74	0	0	0	0	0	0.00255755	0	3	15.74	7.76	0	0.438	0.22	0.00559477	.	.	0.413803	0.0514842	.	.	0.1886	0.701
2	27499675	27499675	G	A	exonic	DNAJC5G	4	.	.	nonsynonymous SNV	DNAJC5G:NM_001303127:exon3:c.G79A:p.G27S,DNAJC5G:NM_001303128:exon3:c.G79A:p.G27S,DNAJC5G:NM_173650:exon3:c.G79A:p.G27S	2p23.3	0.00239617	0.0045	0	0.005	0	.	.	Uncertain significance	7.2	0	D	P	D	0.152	23.5	6	0	2	0	5	0	0	4	23.5	1.71	0	0.554	0.14	0.0127161	.	.	0.44861	0.326781	.	.	8.5473	2.981
5	140052270	140052270	G	A	exonic	DND1	1	.	.	nonsynonymous SNV	DND1:NM_194249:exon3:c.C364T:p.P122S	5q31.3	.	7.561e-05	0	3.187e-05	0	.	.	Uncertain significance	1.2	0	T	B	N	0.075	17.35	0	0	0	0	0	0	0	1	17.35	0.45	0.578466	0.366	0.38	0.00676463	.	.	.	-0.0157545	.	.	0.007	0.047
5	140052422	140052422	T	G	exonic	DND1	4	.	.	nonsynonymous SNV	DND1:NM_194249:exon3:c.A212C:p.E71A	5q31.3	.	.	.	.	.	.	.	Uncertain significance	15.2	0	D	D	D	0.595	24.7	.	.	.	.	.	.	.	4	24.7	5.21	4.66635	0.189	0.93	0.0428834	.	.	.	-0.0462806	.	.	-0.0586	-0.303
5	140051113	140051113	T	G	exonic	DND1	3	.	.	nonsynonymous SNV	DND1:NM_194249:exon4:c.A827C:p.K276T	5q31.3	.	.	.	.	.	.	.	Uncertain significance	10.2	0	D	D	D	0.333	25.2	.	.	.	.	.	.	.	3	25.2	1.98	0.149186	0.275	1	0.0164456	.	.	0.631469	0.219361	.	.	.	.
5	140051311	140051311	T	G	exonic	DND1	2	.	.	nonsynonymous SNV	DND1:NM_194249:exon4:c.A629C:p.Q210P	5q31.3	.	.	.	.	.	.	.	Uncertain significance	2.19	0	T	B	D	0.053	15.68	.	.	.	.	.	.	.	2	15.68	3.01	0	0.052	0.59	0.00856219	.	.	.	0.0338249	.	.	.	.
11	6589407	6589407	A	G	exonic	DNHD1	3	.	.	nonsynonymous SNV	DNHD1:NM_144666:exon37:c.A12473G:p.H4158R	11p15.4	.	.	.	.	.	.	.	Uncertain significance	12.2	0	D	D	D	0.487	25.4	.	.	.	.	.	.	.	3	25.4	5.77	0	0.422	0.12	0.0118779	.	.	0.370101	0.0488032	.	.	0.0195	0.132
11	6566241	6566241	C	T	exonic	DNHD1	3	.	.	nonsynonymous SNV	DNHD1:NM_144666:exon21:c.C4072T:p.R1358C	11p15.4	0.00339457	0.0011	0.0101	0.0004	0.0071	criteria_provided,_single_submitter	Benign	Uncertain significance	14.19	0	D	D	D	0.84	29.1	3	2	1	1	0	0.00925926	0	3	29.1	0.01	0	0.393	0.84	0.016628	.	.	.	-0.000700952	.	.	-0.0015	0.013
11	6567729	6567729	C	T	exonic	DNHD1	2	.	.	nonsynonymous SNV	DNHD1:NM_144666:exon21:c.C5560T:p.R1854C	11p15.4	.	6.437e-06	0	.	.	.	.	Uncertain significance	6.2	0	D	B	D	0.151	22.9	0	0	0	0	0	0	0	2	22.9	0	0	0.43	0.02	0.0108575	.	.	.	0.00567423	.	.	-0.0015	0.013
11	6524147	6524147	G	A	exonic	DNHD1	6	.	.	nonsynonymous SNV	DNHD1:NM_173589:exon3:c.G911A:p.R304Q,DNHD1:NM_144666:exon4:c.G911A:p.R304Q	11p15.4	.	0.0001	0.0002	6.371e-05	0.0013	.	.	Uncertain significance	5.2	0	D	P	N	0.117	24.7	0	0	0	0	0	0.000638162	0	6	24.7	7.21	4.16493	0.456	0.48	0.0114521	.	.	0.482438	-0.0482133	.	.	-2.211	-1.963
11	6593188	6593188	T	C	exonic	DNHD1	2	.	.	nonsynonymous SNV	DNHD1:NM_144666:exon43:c.T14234C:p.V4745A	11p15.4	.	0.0011	0	0.0014	0	.	.	Uncertain significance	5.19	0	D	D	N	0.212	24.8	0	0	0	0	0	0	0	2	24.8	7.76	0	0.031	0.3	0.0092494	.	.	.	0.0381405	.	.	.	.
11	6579434	6579434	A	G	exonic	DNHD1	2	.	.	nonsynonymous SNV	DNHD1:NM_144666:exon25:c.A8909G:p.Y2970C	11p15.4	0.000599042	0.0001	0.002	6.37e-05	0.0013	.	.	Uncertain significance	10.19	0	D	D	D	0.425	26.1	0	0	0	0	0	0.000958467	0	2	26.1	3.62	0	0.336	0.44	0.012967	.	.	.	0.0141603	.	.	0.0097	0.066
11	6568158	6568158	G	A	exonic	DNHD1	1	.	.	nonsynonymous SNV	DNHD1:NM_144666:exon21:c.G5989A:p.G1997S	11p15.4	.	0.0002	0	9.563e-05	0	.	.	Uncertain significance	17.2	0	D	D	D	0.831	26.8	0	0	0	0	0	0	0	1	26.8	1.17	0	0.295	0.45	0.0192916	.	.	.	-0.00158502	.	.	0.0024	0.02
11	6568200	6568200	C	T	exonic	DNHD1	2	.	.	nonsynonymous SNV	DNHD1:NM_144666:exon21:c.C6031T:p.R2011W	11p15.4	.	8.38e-05	0	3.189e-05	0	.	.	Uncertain significance	6.2	0	D	B	D	0.096	23.9	0	0	0	0	0	0	0	2	23.9	0.2	0	0.417	0.24	0.00855662	.	.	.	-0.0195689	.	0	-0.0086	-0.028
11	6554986	6554986	C	T	exonic	DNHD1	1	.	.	nonsynonymous SNV	DNHD1:NM_144666:exon14:c.C2581T:p.R861C	11p15.4	0.000998403	0.0004	0	3.191e-05	0	.	.	Uncertain significance	8.19	0	D	D	D	0.24	26.3	0	0	0	0	0	0	0	1	26.3	0.74	0	0.057	0.56	0.00580295	.	.	0.451834	0.0685811	.	.	-0.0355	-0.195
2	25497935	25497935	C	T	exonic	DNMT3A	5	.	.	nonsynonymous SNV	DNMT3A:NM_022552:exon6:c.G514A:p.G172S,DNMT3A:NM_175629:exon6:c.G514A:p.G172S	2p23.3	.	.	.	.	.	.	.	Uncertain significance	12.2	0	D	B	D	0.371	24.3	.	.	.	.	.	.	.	5	24.3	7.45	0	0.643	0.02	0.00571682	.	.	.	0.602383	.	.	3.4906	2.335
2	25497925	25497925	C	A	exonic	DNMT3A	2	.	.	nonsynonymous SNV	DNMT3A:NM_022552:exon6:c.G524T:p.G175V,DNMT3A:NM_175629:exon6:c.G524T:p.G175V	2p23.3	.	.	.	.	.	.	.	Uncertain significance	17.2	0	D	P	D	0.691	26.3	.	.	.	.	.	.	.	2	26.3	7.65	0	0.259	0.57	0.00580111	.	.	.	0.16712	.	.	0.5367	1.168
20	31375211	31375211	C	T	exonic	DNMT3B	2	.	.	nonsynonymous SNV	DNMT3B:NM_001207056:exon4:c.C380T:p.P127L,DNMT3B:NM_001207055:exon5:c.C482T:p.P161L,DNMT3B:NM_006892:exon6:c.C608T:p.P203L,DNMT3B:NM_175848:exon6:c.C608T:p.P203L,DNMT3B:NM_175849:exon6:c.C608T:p.P203L,DNMT3B:NM_175850:exon6:c.C644T:p.P215L	20q11.21	0.00179712	0.0005	5.438e-05	0.0017	0	criteria_provided,_single_submitter	Likely_benign	Uncertain significance	7.2	0	D	B	N	0.199	15.95	0	0	0	0	0	0	0	2	15.95	2.85	0.345994	0.025	0.3	0.00555458	.	.	0.397453	-0.0581466	.	.	0.9644	1.499
16	68011576	68011576	C	T	exonic	DPEP3	2	.	.	nonsynonymous SNV	DPEP3:NM_001129758:exon6:c.G913A:p.D305N,DPEP3:NM_001370198:exon6:c.G913A:p.D305N	16q22.1	0.00179712	0.006	0	0.006	0	.	.	Uncertain significance	9.14	0	D	.	D	0.536	24.5	5	0	1	0	7	0	0	2	24.5	0.79	0	0.468	0.71	0.00567248	.	.	0.421243	-0.204425	.	.	-0.0553	-0.288
16	68012480	68012480	C	T	exonic	DPEP3	3	.	.	nonsynonymous SNV	DPEP3:NM_001129758:exon3:c.G464A:p.R155H,DPEP3:NM_001370198:exon3:c.G464A:p.R155H	16q22.1	0.000798722	0.0018	0	0.0018	0	.	.	Uncertain significance	4.15	0	T	.	D	0.189	23.4	1	0	0	0	2	0	0	3	23.4	15.51	2.65831	0.246	0.4	0.00680589	.	.	.	-0.0492708	.	.	0.0402	0.251
12	64055126	64055126	C	G	exonic	DPY19L2	4	.	.	nonsynonymous SNV	DPY19L2:NM_173812:exon4:c.G586C:p.E196Q	12q14.2	.	.	.	.	.	.	.	Uncertain significance	13.19	0	D	D	D	0.619	23.2	.	.	.	.	.	.	.	4	23.2	4.12	0	0.405	1	0.392949	0.0018	0.088	0.302987	0.57614	.	.	1.3804	1.723
12	64055137	64055137	T	C	exonic	DPY19L2	3	.	.	nonsynonymous SNV	DPY19L2:NM_173812:exon4:c.A575G:p.H192R	12q14.2	.	.	.	.	.	.	.	Uncertain significance	8.2	0	D	P	N	0.172	22.4	.	.	.	.	.	.	.	3	22.4	8.18	0	0.514	0.76	0.0312995	.	.	0.390153	0.103787	.	.	1.2178	1.644
12	64017904	64017904	C	T	exonic	DPY19L2	3	.	.	nonsynonymous SNV	DPY19L2:NM_173812:exon8:c.G869A:p.R290H	12q14.2	0.000399361	0.0002	0	0.0002	0	no_assertion_criteria_provided	Pathogenic	Uncertain significance	13.19	0	D	D	D	0.607	26.7	0	0	0	0	0	0	0	3	26.7	0.97	0	0.323	0.26	0.0306016	.	.	.	-0.0413769	.	.	-2.4038	-2.016
12	64017880	64017880	C	T	exonic	DPY19L2	4	.	.	nonsynonymous SNV	DPY19L2:NM_173812:exon8:c.G893A:p.R298H	12q14.2	.	3.986e-06	0	.	.	.	.	Uncertain significance	16.19	0	D	D	D	0.792	26.5	0	0	0	0	0	0	0	4	26.5	8.18	0	0.274	0.52	0.016638	.	.	0.454406	-0.0859168	.	.	-2.4703	-2.034
12	64057620	64057620	T	C	exonic	DPY19L2	3	.	.	nonsynonymous SNV	DPY19L2:NM_173812:exon3:c.A368G:p.H123R	12q14.2	.	.	.	.	.	.	.	Uncertain significance	14.2	0	D	D	D	0.514	23.4	.	.	.	.	.	.	.	3	23.4	1.5	0	0.226	0.33	0.018946	.	.	.	0.254081	.	.	3.2406	2.284
12	64015082	64015082	A	G	exonic	DPY19L2	1	.	.	nonsynonymous SNV	DPY19L2:NM_173812:exon9:c.T989C:p.L330P	12q14.2	.	.	.	.	.	.	.	Uncertain significance	13.19	0	D	D	D	0.568	23.2	.	.	.	.	.	.	.	1	23.2	1.86	0	0.155	0.02	0.00563289	.	.	0.333822	0.0727158	.	.	0.0411	0.256
12	64011989	64011989	A	T	exonic	DPY19L2	3	.	.	nonsynonymous SNV	DPY19L2:NM_173812:exon10:c.T1073A:p.M358K	12q14.2	.	.	.	.	.	.	.	Uncertain significance	9.19	0	D	P	N	0.289	23.7	.	.	.	.	.	.	.	3	23.7	.	.	.	.	.	.	.	.	0.216517	.	.	4.9522	2.581
12	63989801	63989801	G	C	exonic	DPY19L2	3	.	.	nonsynonymous SNV	DPY19L2:NM_173812:exon15:c.C1478G:p.T493R	12q14.2	.	.	.	.	.	.	.	Uncertain significance	4.19	0	D	B	N	0.152	19.95	.	.	.	.	.	.	.	3	19.95	1.65	0	0.211	0.08	0.00562011	.	.	0.485595	0.268715	.	.	1.6557	1.845
12	63976223	63976223	T	G	exonic	DPY19L2	1	.	.	nonsynonymous SNV	DPY19L2:NM_173812:exon18:c.A1688C:p.H563P	12q14.2	.	7.967e-06	0	.	.	.	.	Uncertain significance	15.2	0	D	D	D	0.42	23	0	0	0	0	.	.	.	1	23	0	0	0.225	0.02	0.00561829	.	.	0.406919	0.00373857	.	.	0.8858	1.449
12	64015046	64015046	T	G	exonic	DPY19L2	2	.	.	nonsynonymous SNV	DPY19L2:NM_173812:exon9:c.A1025C:p.Q342P	12q14.2	.	.	.	.	.	.	.	Uncertain significance	13.19	0	D	D	D	0.461	23.1	.	.	.	.	.	.	.	2	23.1	0.54	0	0.415	0.56	0.0057912	.	.	0.331919	0.0470638	.	.	-0.0934	-0.429
12	120934305	120934305	G	C	exonic	DYNLL1	3	.	.	nonsynonymous SNV	DYNLL1:NM_001037494:exon2:c.G81C:p.Q27H,DYNLL1:NM_001037495:exon2:c.G81C:p.Q27H,DYNLL1:NM_003746:exon2:c.G81C:p.Q27H	12q24.31	.	.	.	.	.	.	.	Uncertain significance	12.18	0	D	B	D	0.251	23.7	.	.	.	.	.	.	.	3	23.7	7.69	0	0.42	0.02	0.0153334	.	.	0.372433	-0.0160168	.	0	0.6137	1.24
1	206809083	206809083	A	T	exonic	DYRK3	5	.	.	nonsynonymous SNV	DYRK3:NM_003582:exon1:c.A35T:p.D12V	1q32.1	.	0	0	.	.	.	.	Uncertain significance	10.2	0	D	D	D	0.329	27.3	.	.	.	.	0	0	0	5	27.3	8.18	4.05545	0.476	0.63	0.00815988	.	.	0.412167	-0.657998	.	.	.	.
1	206821696	206821696	C	T	exonic	DYRK3	1	.	.	nonsynonymous SNV	DYRK3:NM_003582:exon3:c.C1153T:p.R385C,DYRK3:NM_001004023:exon4:c.C1093T:p.R365C	1q32.1	.	3.583e-05	5.438e-05	3.187e-05	0	.	.	Uncertain significance	14.2	0	D	D	D	0.535	28.4	0	0	0	0	0	0	0	1	28.4	0.91	0	0.122	0.07	0.0157345	.	.	.	0.00116607	.	.	.	.
13	96293958	96293958	C	T	exonic	DZIP1	3	.	.	nonsynonymous SNV	DZIP1:NM_014934:exon5:c.G188A:p.R63Q,DZIP1:NM_198968:exon5:c.G188A:p.R63Q	13q32.1	.	.	.	.	.	.	.	Uncertain significance	15.2	0	D	D	D	0.408	25.8	.	.	.	.	.	.	.	3	25.8	7.95	0	0.662	0.25	0.0137052	.	.	.	-0.00462686	.	.	-0.2646	-0.8
11	64622218	64622218	G	A	exonic	EHD1	2	.	.	nonsynonymous SNV	EHD1:NM_006795:exon5:c.C1192T:p.R398W,EHD1:NM_001282445:exon6:c.C1234T:p.R412W,EHD1:NM_001282444:exon7:c.C1192T:p.R398W	11q13.1	.	8.036e-06	0	6.376e-05	0	.	.	Uncertain significance	15.2	0	D	P	D	0.356	32	0	0	0	0	0	0	0	2	32	3.47	0	0.217	0.56	0.0238896	.	.	.	-0.125043	.	0	.	.
3	184045117	184045117	C	G	exonic	EIF4G1	4	.	.	nonsynonymous SNV	EIF4G1:NM_004953:exon17:c.C2957G:p.A986G,EIF4G1:NM_198242:exon20:c.C3050G:p.A1017G,EIF4G1:NM_198244:exon21:c.C3281G:p.A1094G,EIF4G1:NM_182917:exon23:c.C3545G:p.A1182G,EIF4G1:NM_001194947:exon24:c.C3563G:p.A1188G,EIF4G1:NM_001291157:exon24:c.C3422G:p.A1141G,EIF4G1:NM_198241:exon24:c.C3542G:p.A1181G,EIF4G1:NM_001194946:exon25:c.C3563G:p.A1188G	3q27.1	0.000399361	0.0002	0.002	0.0002	0.0032	.	.	Uncertain significance	4.2	0	T	B	D	0.108	21.5	0	0	0	0	0	0.00319285	0	4	21.5	8.28	7.39214	0.2	0.87	0.0133591	.	.	.	-0.0811054	.	.	-0.0126	-0.055
3	184043412	184043412	C	T	exonic	EIF4G1	2	.	.	nonsynonymous SNV	EIF4G1:NM_004953:exon13:c.C2521T:p.P841S,EIF4G1:NM_198242:exon16:c.C2614T:p.P872S,EIF4G1:NM_198244:exon17:c.C2845T:p.P949S,EIF4G1:NM_182917:exon19:c.C3109T:p.P1037S,EIF4G1:NM_001194947:exon20:c.C3127T:p.P1043S,EIF4G1:NM_001291157:exon20:c.C2986T:p.P996S,EIF4G1:NM_198241:exon20:c.C3106T:p.P1036S,EIF4G1:NM_001194946:exon21:c.C3127T:p.P1043S	3q27.1	.	0.0001	0.0015	3.185e-05	0.0006	.	.	Uncertain significance	4.2	0	T	B	D	0.071	20.8	0	0	0	0	0	0.00063857	0	2	20.8	3.33	0	0.21	0.59	0.0115801	.	.	0.449603	0.0262808	.	.	0.5063	1.138
3	134977949	134977949	C	T	exonic	EPHB1	1	.	.	nonsynonymous SNV	EPHB1:NM_004441:exon16:c.C2942T:p.T981M	3q22.2	0.000199681	0.0012	5.741e-05	0.0015	0	.	.	Uncertain significance	11.2	0	D	D	D	0.282	25.7	0	0	0	0	1	0.000319285	0	1	25.7	0.14	0	0.264	0.02	0.0203979	.	.	.	-0.0721001	.	.	.	.
1	6504686	6504686	A	G	exonic	ESPN	2	.	.	nonsynonymous SNV	ESPN:NM_001367473:exon6:c.A1136G:p.N379S,ESPN:NM_001367474:exon6:c.A1136G:p.N379S,ESPN:NM_031475:exon6:c.A1136G:p.N379S	1p36.31	.	6.363e-05	0	6.38e-05	0	.	.	Uncertain significance	15.2	0	D	D	D	0.431	24.2	0	0	0	0	0	0	0	2	24.2	8.75	0	0.221	0.59	0.00568928	.	.	0.376421	0.0408038	.	.	-0.0746	-0.365
1	6512037	6512037	G	A	exonic	ESPN	2	.	.	nonsynonymous SNV	ESPN:NM_031475:exon10:c.G2206A:p.V736M,ESPN:NM_001367473:exon11:c.G2116A:p.V706M,ESPN:NM_001367474:exon12:c.G2143A:p.V715M	1p36.31	.	5.372e-05	0	.	.	.	.	Uncertain significance	14.2	0	D	D	D	0.356	25.6	0	0	0	0	0	0	0	2	25.6	8.18	0	0.169	0	0.00790404	.	.	.	-0.0115389	.	.	-0.4138	-0.999
14	64701817	64701817	A	C	exonic	ESR2	1	.	.	nonsynonymous SNV	ESR2:NM_001271877:exon5:c.T1004G:p.L335R,ESR2:NM_001214902:exon7:c.T1277G:p.L426R,ESR2:NM_001271876:exon7:c.T1277G:p.L426R,ESR2:NM_001040275:exon8:c.T1277G:p.L426R,ESR2:NM_001291723:exon8:c.T1277G:p.L426R,ESR2:NM_001437:exon8:c.T1277G:p.L426R,ESR2:NM_001291712:exon13:c.T1277G:p.L426R	14q23.2	.	3.98e-06	0	.	.	no_assertion_criteria_provided	Uncertain_significance	Uncertain significance	19.2	0	D	D	D	0.945	28.2	0	0	0	0	.	.	.	1	28.2	1.31	1.4308	0.08	0.02	0.0235886	.	.	.	-0.304786	.	.	0.3065	0.9
X	103495034	103495034	G	C	exonic	ESX1	2	.	.	nonsynonymous SNV	ESX1:NM_153448:exon4:c.C1096G:p.L366V	Xq22.2	0.0010596	1.892e-05	0	0.0003	0	.	.	Uncertain significance	0.18	0	T	B	N	0.063	0.002	0	0	0	0	1	0	0	2	0.002	8.28	0	0.431	0.27	0.00665231	.	.	.	-0.00944127	.	0	.	.
X	103495036	103495036	G	C	exonic	ESX1	2	.	.	nonsynonymous SNV	ESX1:NM_153448:exon4:c.C1094G:p.P365R	Xq22.2	.	1.085e-05	0	0.0002	0	.	.	Uncertain significance	3.18	0	T	P	N	0.303	15.56	0	0	0	0	0	0	0	2	15.56	8.27	0	0.195	0.36	0.00935741	.	.	.	0.00164648	.	.	.	.
X	103495090	103495090	G	C	exonic	ESX1	2	.	.	nonsynonymous SNV	ESX1:NM_153448:exon4:c.C1040G:p.P347R	Xq22.2	.	0.001	0.0088	0.0007	0.027	.	.	Uncertain significance	3.18	0	T	D	N	0.112	16.03	0	0	0	0	3	0.0347985	1	2	16.03	8.27	0.044441	0.195	0.36	0.00764879	.	.	.	0.00164648	.	.	.	.
X	103495088	103495088	G	C	exonic	ESX1	2	.	.	nonsynonymous SNV	ESX1:NM_153448:exon4:c.C1042G:p.L348V	Xq22.2	.	0.001	0.0089	0.0008	0.0293	.	.	Likely benign	0.18	0	T	B	N	0.048	0.004	0	0	0	0	1	0.0269923	1	2	0.004	8.28	0.470722	0.431	0.27	0.00665231	.	.	.	-0.00944127	.	0	.	.
4	5755565	5755565	G	A	exonic	EVC	4	.	.	nonsynonymous SNV	EVC:NM_001306090:exon10:c.G1369A:p.E457K,EVC:NM_001306092:exon10:c.G1369A:p.E457K,EVC:NM_153717:exon10:c.G1369A:p.E457K	4p16.2	0.000998403	0.0021	0	0.0014	0	criteria_provided,_conflicting_interpretations	Conflicting_interpretations_of_pathogenicity	Uncertain significance	1.2	0	T	B	N	0.04	18	1	0	0	0	0	0	0	4	18	4.09	4.50872	0.049	0.92	0.0642507	.	.	.	0.0838792	.	.	0.1813	0.686
1	242016703	242016703	G	A	exonic	EXO1	5	.	.	nonsynonymous SNV	EXO1:NM_003686:exon4:c.G325A:p.E109K,EXO1:NM_006027:exon4:c.G325A:p.E109K,EXO1:NM_001319224:exon5:c.G325A:p.E109K,EXO1:NM_130398:exon6:c.G325A:p.E109K	1q43	.	0.0002	0	0.0002	0	.	.	Uncertain significance	11.2	0	D	P	D	0.182	29.8	0	0	0	0	0	0	0	5	29.8	5.74	0	0.435	0.86	0.0474571	.	.	0.54077	-0.123902	.	.	-0.1232	-0.515
7	148524338	148524338	G	A	exonic	EZH2	1	.	.	nonsynonymous SNV	EZH2:NM_152998:exon6:c.C529T:p.R177W,EZH2:NM_001203247:exon7:c.C646T:p.R216W,EZH2:NM_001203248:exon7:c.C619T:p.R207W,EZH2:NM_001203249:exon7:c.C619T:p.R207W,EZH2:NM_004456:exon7:c.C646T:p.R216W	7q36.1	.	4.383e-05	0.0002	.	.	.	.	Likely pathogenic	14.2	0	D	D	D	0.44	32	0	0	0	0	0	0	0	1	32	0	0	0.286	0.02	0.00564941	.	.	.	-0.147977	.	0	-0.3593	-0.934
17	71205802	71205802	C	T	exonic	FAM104A	1	.	.	nonsynonymous SNV	FAM104A:NM_032837:exon3:c.G427A:p.G143R,FAM104A:NM_001098832:exon4:c.G490A:p.G164R,FAM104A:NM_001289412:exon4:c.G289A:p.G97R	17q25.1	.	6.261e-06	0	9.552e-05	0	.	.	Uncertain significance	4.2	0	T	B	D	0.09	19.93	0	0	0	0	0	0	0	1	19.93	1.61	0	0.253	0.1	0.00733739	.	.	.	-0.180107	.	.	.	.
17	71228379	71228379	G	C	exonic	FAM104A	1	.	.	nonsynonymous SNV	FAM104A:NM_001098832:exon1:c.C67G:p.P23A,FAM104A:NM_001289410:exon1:c.C67G:p.P23A,FAM104A:NM_001289411:exon1:c.C67G:p.P23A,FAM104A:NM_032837:exon1:c.C67G:p.P23A	17q25.1	0.00239617	0.0037	5.604e-05	0.0033	0	.	.	Uncertain significance	3.19	0	T	B	N	0.156	12.79	5	0	1	0	1	0	0	1	12.79	8.27	0	0.35	0.13	0.0198995	.	.	.	-0.00471394	.	.	.	.
17	71228360	71228360	G	C	exonic	FAM104A	2	.	.	nonsynonymous SNV	FAM104A:NM_001098832:exon1:c.C86G:p.A29G,FAM104A:NM_001289410:exon1:c.C86G:p.A29G,FAM104A:NM_001289411:exon1:c.C86G:p.A29G,FAM104A:NM_032837:exon1:c.C86G:p.A29G	17q25.1	0.000998403	0.0004	0	0.0017	0	.	.	Uncertain significance	5.19	0	D	P	N	0.23	23.6	1	0	0	0	1	0	0	2	23.6	2.04	0.352043	0.4	0.19	0.00827361	.	.	.	-0.157422	.	.	.	.
10	124672387	124672387	C	G	exonic	FAM24A	2	.	.	nonsynonymous SNV	FAM24A:NM_001029888:exon3:c.C235G:p.L79V	10q26.13	.	0.0004	0	0.0002	0	.	.	Uncertain significance	2.19	0	T	B	N	0.254	0.149	0	0	0	0	0	0	0	2	0.149	8.27	2.91878	0.249	0.53	0.00664911	.	.	.	-0.0341509	.	.	.	.
X	37028309	37028309	A	G	exonic	FAM47C	2	.	.	nonsynonymous SNV	FAM47C:NM_001013736:exon1:c.A1826G:p.E609G	Xp21.1	.	.	.	.	.	.	.	Uncertain significance	1.18	0	D	B	N	0.022	12.66	.	.	.	.	.	.	.	2	12.66	5.13	2.63674	0.236	0.71	.	.	.	.	-0.0124986	.	.	.	.
6	3850338	3850338	G	A	exonic	FAM50B	1	.	.	nonsynonymous SNV	FAM50B:NM_012135:exon2:c.G293A:p.R98Q	6p25.2	0.00459265	0.0094	0.0092	0.0087	0.0077	.	.	Likely benign	0.18	0	T	B	N	0.039	7.369	15	1	6	1	20	0.0102171	1	1	7.369	4.26	0	0.295	0.02	0.00657882	.	.	.	-0.0013688	.	.	.	.
19	55869750	55869750	G	A	exonic	FAM71E2	1	.	.	nonsynonymous SNV	FAM71E2:NM_001145402:exon9:c.C2486T:p.P829L	19q13.42	0.000599042	0.0005	0	0.0003	0	.	.	Uncertain significance	1.19	0	T	B	N	0.006	14.22	0	0	0	0	0	0	0	1	14.22	0.07	0.325025	0.391	0.07	0.00697174	.	.	.	-0.00348082	.	.	0.0885	0.447
X	8997348	8997348	A	C	exonic	FAM9B	6	.	.	nonsynonymous SNV	FAM9B:NM_205849:exon6:c.T393G:p.I131M	Xp22.31	.	.	.	.	.	.	.	Uncertain significance	3.17	0	D	P	N	0.036	13.5	.	.	.	.	.	.	.	6	13.5	13.26	0	0.3	0	0.205006	0.0029	0	0.0113972	3.72219	.	0	1.8591	1.922
16	89845398	89845398	G	C	exonic	FANCA	3	.	.	nonsynonymous SNV	FANCA:NM_000135:exon19:c.C1729G:p.P577A,FANCA:NM_001286167:exon19:c.C1729G:p.P577A	16q24.3	.	1.592e-05	0	.	.	.	.	Uncertain significance	13.2	0	D	P	D	0.662	24	0	0	0	0	.	.	.	3	24	5.24	0.639244	0.38	0.02	0.00561929	.	.	0.524678	-0.437475	.	.	-1.0267	-1.486
16	89815152	89815152	G	A	exonic	FANCA	3	.	.	nonsynonymous SNV	FANCA:NM_000135:exon33:c.C3263T:p.S1088F,FANCA:NM_001286167:exon33:c.C3263T:p.S1088F	16q24.3	0.0233626	0.0505	0.0236	0.0563	0.0263	criteria_provided,_multiple_submitters,_no_conflicts	Benign/Likely_benign	Benign	4.19	0	D	B	N	0.38	18.64	459	3	179	0	250	0.0264837	0	3	18.64	2.75	0	0.526	0.58	0.00560398	.	.	.	-0.173907	.	.	-0.1776	-0.641
X	14863136	14863136	A	G	exonic	FANCB	1	.	.	nonsynonymous SNV	FANCB:NM_152633:exon7:c.T1769C:p.F590S,FANCB:NM_001018113:exon8:c.T1769C:p.F590S,FANCB:NM_001324162:exon8:c.T1769C:p.F590S	Xp22.2	0.000529801	0.0016	0	0.0005	0	criteria_provided,_conflicting_interpretations	Conflicting_interpretations_of_pathogenicity	Uncertain significance	3.18	0	T	B	N	0.209	17.41	1	0	0	0	0	0	0	1	17.41	0.91	0	0.351	0.65	0.0109975	.	.	.	0.105018	.	.	0.018	0.123
14	45623908	45623908	C	T	exonic	FANCM	2	.	.	nonsynonymous SNV	FANCM:NM_001308133:exon6:c.C1114T:p.R372W,FANCM:NM_001308134:exon7:c.C1192T:p.R398W,FANCM:NM_020937:exon7:c.C1192T:p.R398W	14q21.2	.	3.211e-05	5.522e-05	3.197e-05	0	criteria_provided,_multiple_submitters,_no_conflicts	Uncertain_significance	Uncertain significance	10.2	0	D	B	D	0.221	23.9	0	0	0	0	0	0	0	2	23.9	2.4	0.087734	0.279	0.22	0.00807364	.	.	.	-0.110201	.	0	-1.2606	-1.609
18	71803036	71803036	C	T	exonic	FBXO15	1	.	.	nonsynonymous SNV	FBXO15:NM_001142958:exon3:c.G293A:p.G98E,FBXO15:NM_152676:exon3:c.G65A:p.G22E	18q22.3	.	.	.	.	.	.	.	Uncertain significance	9.18	0	D	.	N	0.212	23.8	.	.	.	.	.	.	.	1	23.8	0.67	0	0.303	0.44	0.00835036	.	.	0.469498	-0.241666	.	.	-0.0129	-0.057
8	101146166	101146166	C	T	exonic	FBXO43	2	.	.	nonsynonymous SNV	FBXO43:NM_001029860:exon5:c.G1991A:p.G664D	8q22.2	.	4.007e-06	5.562e-05	.	.	.	.	Uncertain significance	7.2	0	D	P	D	0.274	25.2	0	0	0	0	.	.	.	2	25.2	2.64	0	0.114	0.3	0.00905372	.	.	.	0.0138736	.	.	.	.
8	21900471	21900471	C	T	exonic	FGF17	1	.	.	nonsynonymous SNV	FGF17:NM_001304478:exon1:c.C32T:p.T11I,FGF17:NM_003867:exon1:c.C32T:p.T11I	8p21.3	.	2.831e-05	0	.	.	.	.	Uncertain significance	1.2	0	T	B	N	0.256	20.6	0	0	0	0	0	0	0	1	20.6	0.17	0.112792	0.268	0.3	0.00688198	.	.	0.450044	-0.0669758	.	.	.	.
8	38271683	38271683	A	G	exonic	FGFR1	2	.	.	nonsynonymous SNV	FGFR1:NM_001174066:exon15:c.T1906C:p.C636R,FGFR1:NM_001354368:exon15:c.T1894C:p.C632R,FGFR1:NM_001354370:exon15:c.T1900C:p.C634R,FGFR1:NM_023105:exon15:c.T1906C:p.C636R,FGFR1:NM_023106:exon15:c.T1900C:p.C634R,FGFR1:NM_001174063:exon16:c.T2167C:p.C723R,FGFR1:NM_001174065:exon16:c.T2167C:p.C723R,FGFR1:NM_001354367:exon16:c.T2167C:p.C723R,FGFR1:NM_001354369:exon16:c.T2161C:p.C721R,FGFR1:NM_015850:ex…	8p11.23	.	.	.	.	.	.	.	Uncertain significance	20.2	0	D	D	D	0.949	32	.	.	.	.	.	.	.	2	32	2.74	0	0.326	0.34	0.0126731	.	.	0.413319	-0.0461279	.	.	0.0164	0.112
8	38287238	38287238	G	A	exonic	FGFR1	1	.	.	nonsynonymous SNV	FGFR1:NM_001174063:exon3:c.C320T:p.S107L,FGFR1:NM_001174065:exon3:c.C320T:p.S107L,FGFR1:NM_001354367:exon3:c.C320T:p.S107L,FGFR1:NM_001354369:exon3:c.C320T:p.S107L,FGFR1:NM_015850:exon3:c.C320T:p.S107L,FGFR1:NM_023110:exon3:c.C320T:p.S107L,FGFR1:NM_001174064:exon4:c.C296T:p.S99L,FGFR1:NM_001174067:exon4:c.C419T:p.S140L	8p11.23	0.00399361	0.0014	0.0177	0.0008	0.0154	criteria_provided,_multiple_submitters,_no_conflicts	Benign/Likely_benign	Benign	3.19	0	T	B	D	0.061	13.25	2	2	1	1	1	0.0175607	1	1	13.25	0.42	0	0.393	0.16	0.00928665	.	.	0.408843	-0.209692	.	.	-1.1096	-1.534
8	38272313	38272313	T	C	exonic	FGFR1	3	.	.	nonsynonymous SNV	FGFR1:NM_001174066:exon13:c.A1694G:p.Y565C,FGFR1:NM_001354368:exon13:c.A1682G:p.Y561C,FGFR1:NM_001354370:exon13:c.A1688G:p.Y563C,FGFR1:NM_023105:exon13:c.A1694G:p.Y565C,FGFR1:NM_023106:exon13:c.A1688G:p.Y563C,FGFR1:NM_001174063:exon14:c.A1955G:p.Y652C,FGFR1:NM_001174065:exon14:c.A1955G:p.Y652C,FGFR1:NM_001354367:exon14:c.A1955G:p.Y652C,FGFR1:NM_001354369:exon14:c.A1949G:p.Y650C,FGFR1:NM_015850:ex…	8p11.23	.	.	.	.	.	.	.	Uncertain significance	20.2	0	D	D	D	0.939	31	.	.	.	.	.	.	.	3	31	8.18	2.22848	0.182	0.55	0.0441975	.	.	0.407989	0.146006	.	.	-0.0748	-0.366
4	1806119	1806119	G	A	exonic	FGFR3	4	.	.	nonsynonymous SNV	FGFR3:NM_000142:exon9:c.G1138A:p.G380R,FGFR3:NM_001163213:exon9:c.G1144A:p.G382R,FGFR3:NM_001354809:exon9:c.G1138A:p.G380R,FGFR3:NM_001354810:exon9:c.G1138A:p.G380R	4p16.3	.	0	0	.	.	.	.	Uncertain significance	15.2	0	D	P	D	0.696	23.9	.	.	.	.	.	.	.	4	23.9	7.95	1.0104	0.503	0.83	0.0301179	.	.	.	0.0250012	.	.	-0.9583	-1.447
7	72743426	72743426	C	G	exonic	FKBP6	3	.	.	nonsynonymous SNV	FKBP6:NM_001135211:exon3:c.C224G:p.T75S,FKBP6:NM_001362789:exon3:c.C224G:p.T75S,FKBP6:NM_003602:exon3:c.C239G:p.T80S	7q11.23	.	.	.	.	.	.	.	Uncertain significance	3.2	0	T	B	D	0.181	17.05	.	.	.	.	.	.	.	3	17.05	8.28	0.170276	0.416	0.09	0.00658727	.	.	0.432723	-0.134026	.	.	0.0684	0.375
6	32097475	32097475	T	C	exonic	FKBPL	0	.	.	nonsynonymous SNV	FKBPL:NM_022110:exon2:c.A83G:p.N28S	6p21.33	0.0105831	0.006	0.0269	0.0042	0.0231	.	.	Uncertain significance	0.19	0	T	B	N	0.102	8.563	19	9	9	3	1	0.0188619	1	0	8.563	0.29	0	0.3	0.29	0.00658895	.	.	.	0.00429647	.	.	.	.
X	153594976	153594976	C	A	exonic	FLNA	2	.	.	nonsynonymous SNV	FLNA:NM_001110556:exon7:c.G1019T:p.R340L,FLNA:NM_001456:exon7:c.G1019T:p.R340L	Xq28	.	.	.	.	.	.	.	Uncertain significance	11.19	0	D	B	D	0.538	23.1	.	.	.	.	0	0	0	2	23.1	0	2.48402	0.246	0.02	0.00559768	.	.	0.361838	-0.116115	.	.	0.1726	0.667
12	2968078	2968078	G	A	exonic	FOXM1	3	.	.	nonsynonymous SNV	FOXM1:NM_001243088:exon8:c.C1973T:p.P658L,FOXM1:NM_001243089:exon8:c.C1970T:p.P657L,FOXM1:NM_202003:exon8:c.C1973T:p.P658L,FOXM1:NM_021953:exon9:c.C2018T:p.P673L,FOXM1:NM_202002:exon10:c.C2132T:p.P711L	12p13.33	0.00439297	0.0064	0.0022	0.0051	0.0026	criteria_provided,_single_submitter	Likely_benign	Benign	14.19	0	D	P	D	0.625	24.3	8	0	2	0	7	0.00287356	0	3	24.3	7.02	0	0.448	0.5	0.0590051	.	.	.	-0.00558251	.	.	.	.
X	49114808	49114808	C	A	exonic	FOXP3	1	.	.	nonsynonymous SNV	FOXP3:NM_001114377:exon2:c.G155T:p.G52V,FOXP3:NM_014009:exon2:c.G155T:p.G52V	Xp11.23	0.00794702	0.0021	0.0269	0.0009	0.0195	criteria_provided,_single_submitter	Benign	Uncertain significance	6.18	0	D	P	N	0.222	13.4	2	2	2	2	0	0.0255491	0	1	13.4	7.64	0	0.027	0.14	0.00663864	.	.	0.355162	0.0949083	.	.	1.1156	1.589
X	49112220	49112220	G	T	exonic	FOXP3	3	.	.	nonsynonymous SNV	FOXP3:NM_001114377:exon6:c.C586A:p.Q196K,FOXP3:NM_014009:exon7:c.C691A:p.Q231K	Xp11.23	.	.	.	.	.	no_assertion_criteria_provided	Pathogenic	Uncertain significance	16.19	0	D	P	D	0.773	22.5	.	.	.	.	.	.	.	3	22.5	0.5	0	0.128	0.51	0.00664469	.	.	0.396453	-0.0306895	.	.	-1.8448	-1.849
4	79394691	79394691	A	G	exonic	FRAS1	2	.	.	nonsynonymous SNV	FRAS1:NM_025074:exon53:c.A7622G:p.N2541S	4q21.21	0.00259585	0.0015	0	0.0012	0	criteria_provided,_conflicting_interpretations	Conflicting_interpretations_of_pathogenicity	Likely benign	4.14	0	.	.	D	0.177	23.5	2	0	2	0	1	0	0	2	23.5	8.18	0	0.023	0.65	0.00629283	.	.	0.440205	0.0495278	.	.	-0.0901	-0.419
2	49247297	49247297	T	G	exonic	FSHR	3	.	.	nonsynonymous SNV	FSHR:NM_000145:exon3:c.A227C:p.E76A,FSHR:NM_181446:exon3:c.A227C:p.E76A	2p16.3	.	3.99e-06	0	.	.	.	.	Uncertain significance	12.16	0	T	.	D	0.748	23.6	0	0	0	0	.	.	.	3	23.6	0.5	0	0.006	0.65	0.00569762	.	.	0.387413	0.191219	.	.	1.7328	1.877
2	186660639	186660639	G	A	exonic	FSIP2	3	.	.	nonsynonymous SNV	FSIP2:NM_173651:exon16:c.G8776A:p.E2926K	2q32.1	.	.	.	.	.	.	.	Uncertain significance	9.18	0	D	.	N	0.199	25.3	.	.	.	.	.	.	.	3	25.3	4.61	0	0.667	0.44	0.0226659	.	.	.	-0.0155036	.	.	.	.
2	186653613	186653613	T	A	exonic	FSIP2	1	.	.	nonsynonymous SNV	FSIP2:NM_173651:exon16:c.T1750A:p.C584S	2q32.1	0.000798722	0.0003	0.0039	6.386e-05	0.0013	.	.	Uncertain significance	2.18	0	T	.	N	0.17	13.92	0	0	0	0	0	0.00161394	0	1	13.92	5.76	0	0.324	0.25	0.00779855	.	.	.	0.0353923	.	.	.	.
2	186667633	186667633	A	G	exonic	FSIP2	2	.	.	nonsynonymous SNV	FSIP2:NM_173651:exon17:c.A13600G:p.I4534V	2q32.1	.	.	.	.	.	.	.	Uncertain significance	0.16	0	T	.	N	0.012	0.503	.	.	.	.	.	.	.	2	0.503	6.7	0	0.142	0.82	0.00625648	.	.	.	0.00138967	.	.	.	.
2	186671831	186671831	C	T	exonic	FSIP2	2	.	.	nonsynonymous SNV	FSIP2:NM_173651:exon17:c.C17798T:p.S5933F	2q32.1	0.000599042	0.0005	0.0064	0.0004	0.0071	.	.	Uncertain significance	5.17	0	D	.	D	0.238	25.4	0	0	0	0	0	0.00874352	0	2	25.4	1.1	0	0.397	0.19	0.0067295	.	.	.	0.000951325	.	.	.	.
2	186657343	186657343	A	T	exonic	FSIP2	2	.	.	nonsynonymous SNV	FSIP2:NM_173651:exon16:c.A5480T:p.D1827V	2q32.1	.	7.324e-06	9.522e-05	.	.	.	.	Uncertain significance	5.16	0	D	.	N	0.243	18.72	0	0	0	0	.	.	.	2	18.72	8.19	0	0.299	0.62	0.0073881	.	.	.	-0.00423796	.	.	.	.
[truncated: 1,080 more rows]
[truncated: 13 more columns]

## Sheet: Table S2
Table S2. Negative and failed validation potential splicing variants
[truncated: 26 more rows]

[truncated: 6 more sheets: Table S3, Table S4, Table S5, Table S6, Table S7, Table S8]
